# Supplementary material for: Neuroprotective and Anti-Inflammatory Effects of Dimethyl Fumarate, Monomethyl Fumarate, and Cannabidiol in Neurons and Microglia
Source: Int J Mol Sci. 2024 Dec 5;25(23):13082. doi: 10.3390/ijms252313082 (PMC11642486; doi:10.3390/ijms252313082)
Supplement: Supplementary file 1 [file ijms-25-13082-s001.zip]

Archive with 12 entries (12 files):
- SUPPLEMENTARY FIGURE 1.tif
- SUPPLEMENTARY FIGURE 2.tif
- SUPPLEMENTARY FIGURE 3.tif
- SUPPLEMENTARY FIGURE 4.tif
- SUPPLEMENTARY FIGURE 5.tif
- SUPPLEMENTARY FIGURE 6.tif
- SUPPLEMENTARY FIGURE 7.tif
- SUPPLEMENTARY FIGURE 8.tif
- SUPPLEMENTARY FIGURE 9.tif
- Supplementary Figures Footnotes.pdf
- TABLES S1-S11.xlsx
- TABLES S12-S21.xlsx
