# Supplementary material for: Neuroprotective and Anti-Inflammatory Effects of Dimethyl Fumarate, Monomethyl Fumarate, and Cannabidiol in Neurons and Microglia
Source: Int J Mol Sci. 2024 Dec 5;25(23):13082. doi: 10.3390/ijms252313082 (PMC11642486; doi:10.3390/ijms252313082)
Supplement: Supplementary file 1 [file ijms-25-13082-s001.zip › TABLES S1-S11.xlsx]

## Sheet: TABLE_S1
Table S1. Differentially expressed genes in 24-hour compared to 4-hour DMSO-treated neurons
Ensembl ID	Gene symbol	log2FC	pval	padj	lfcSE
ENSRNOG00000012886	Maff	-1.53768	2.98749e-05	0.59711	0.368358
ENSRNOG00000027240	Kndc1	0.514236	0.000134041	0.912817	0.134655
ENSRNOG00000046667	Fosb	-4.42965	0.000182682	0.912817	1.18382
ENSRNOG00000050983	Hpcal4	0.468652	0.000171536	0.912817	0.12472
ENSRNOG00000000001	Arsj	-0.0836408	0.909994	0.999736	0.739879
ENSRNOG00000000007	Gad1	-0.177814	0.311614	0.999736	0.175733
ENSRNOG00000000008	Alx4	-0.143139	0.896981	0.999736	1.10552
ENSRNOG00000000009	Tmco5b	-0.25076	0.814573	0.999736	1.0692
ENSRNOG00000000010	Cbln1	0.483061	0.073623	0.999736	0.270025
ENSRNOG00000000012	Tcf15	-0.0591935	0.843439	0.999736	0.299719
ENSRNOG00000000017	Steap1	-0.93927	0.117862	0.999736	0.600629
ENSRNOG00000000024	Hebp1	0.264309	0.0514744	0.999736	0.135717
ENSRNOG00000000033	Tmcc2	0.261827	0.180529	0.999736	0.19552
ENSRNOG00000000034	Nuak2	-0.414344	0.0995006	0.999736	0.251532
ENSRNOG00000000035	Tmed11	2.55867	0.136363	0.999736	1.71784
ENSRNOG00000000036	Klhdc8a	0.053251	0.85246	0.999736	0.286326
ENSRNOG00000000040	RGD1304622	-1.27856	0.0264909	0.999736	0.576202
ENSRNOG00000000041	Slc26a1	0.220422	0.382815	0.999736	0.252569
ENSRNOG00000000042	Xpr1	-0.158841	0.192846	0.999736	0.121979
ENSRNOG00000000043	Idua	0.153072	0.467724	0.999736	0.210789
ENSRNOG00000000044	Tmem175	0.15255	0.219228	0.999736	0.124167
ENSRNOG00000000047	Cd82	0.0450717	0.833607	0.999736	0.214547
ENSRNOG00000000048	Gak	0.175296	0.322954	0.999736	0.177353
ENSRNOG00000000053	Crp	1.03451	0.601209	0.999736	1.97931
ENSRNOG00000000054	Abhd8	0.0684263	0.56939	0.999736	0.120268
ENSRNOG00000000055	Fcrl6	-2.37281	0.156929	0.999736	1.67634
ENSRNOG00000000062	Pcgf3	-0.00564508	0.971157	0.999736	0.156125
ENSRNOG00000000064	Atp5me	0.268584	0.213959	0.999736	0.21612
ENSRNOG00000000065	Pde6b	-0.855597	0.640014	0.999736	1.82945
ENSRNOG00000000066	Fbxo28	-0.0244701	0.86698	0.999736	0.146094
ENSRNOG00000000068	Ppp2r5a	-0.194467	0.37962	0.999736	0.221339
ENSRNOG00000000070	Dr1	0.0426738	0.742983	0.999736	0.130141
ENSRNOG00000000073	Tmed5	-0.225423	0.293581	0.999736	0.214627
ENSRNOG00000000075	Mtf2	0.00206907	0.989658	0.999736	0.159619
ENSRNOG00000000081	Antxr2	-0.119989	0.49259	0.999736	0.174861
ENSRNOG00000000082	Hltf	0.00988016	0.957523	0.999736	0.185502
ENSRNOG00000000091	Smad9	-0.0780203	0.830161	0.999736	0.36374
ENSRNOG00000000095	Gpr89b	-0.0726204	0.664208	0.999736	0.167285
ENSRNOG00000000096	Pdzk1	-0.210802	0.323547	0.999736	0.213536
ENSRNOG00000000097	Cd160	-0.36592	0.374616	0.999736	0.412137
ENSRNOG00000000098	Rnf115	-0.0288631	0.831996	0.999736	0.136055
ENSRNOG00000000104	Thoc3	-0.0429437	0.747655	0.999736	0.133476
ENSRNOG00000000105	Cplx2	0.224931	0.305446	0.999736	0.219482
ENSRNOG00000000108	Aga	0.00954503	0.971826	0.999736	0.270261
ENSRNOG00000000111	Coprs	0.119064	0.485394	0.999736	0.170664
ENSRNOG00000000112	Champ1	-0.0016143	0.992063	0.999736	0.16228
ENSRNOG00000000113	Elac1	0.10387	0.680582	0.999736	0.252314
ENSRNOG00000000121	Pigv	0.174654	0.39302	0.999736	0.204476
ENSRNOG00000000122	Ak2	-0.302875	0.149792	0.999736	0.210291
ENSRNOG00000000123	Rnf19b	-0.0260186	0.853151	0.999736	0.140566
ENSRNOG00000000124	LOC103690615	1.03451	0.601209	0.999736	1.97931
ENSRNOG00000000127	Kpna6	-0.140928	0.232677	0.999736	0.11808
ENSRNOG00000000129	Phf24	0.185131	0.2927	0.999736	0.175944
ENSRNOG00000000130	Dnajb5	0.0272983	0.864461	0.999736	0.159922
ENSRNOG00000000133	Txndc15	0.0411472	0.741425	0.999736	0.124701
ENSRNOG00000000137	Ly86	-3.03366	0.0883474	0.999736	1.78013
ENSRNOG00000000138	Glis1	0.316572	0.488477	0.999736	0.45699
ENSRNOG00000000142	Plxdc2	0.205134	0.450661	0.999736	0.271948
ENSRNOG00000000145	Pik3r3	-0.0966206	0.404804	0.999736	0.115981
ENSRNOG00000000150	Dnajc1	-0.154092	0.513001	0.999736	0.235552
ENSRNOG00000000151	Ldlrap1	-0.596595	0.388515	0.999736	0.691854
ENSRNOG00000000155	Cog3	-0.0669893	0.670198	0.999736	0.157298
ENSRNOG00000000156	Megf6	-0.504411	0.164785	0.999736	0.363106
ENSRNOG00000000157	Atg12	-0.177544	0.197238	0.999736	0.137688
ENSRNOG00000000158	Cdo1	0.040919	0.805795	0.999736	0.166436
ENSRNOG00000000161	Chm	-0.0688386	0.727768	0.999736	0.197757
ENSRNOG00000000164	Lamp2	0.0173123	0.943787	0.999736	0.245525
ENSRNOG00000000165	Pfkfb1	-0.308612	0.440222	0.999736	0.39985
ENSRNOG00000000166	Apex2	0.261843	0.172441	0.999736	0.191911
ENSRNOG00000000167	Alas2	-0.394063	0.541378	0.999736	0.645232
ENSRNOG00000000168	Gatm	0.0777065	0.809701	0.999736	0.322685
ENSRNOG00000000169	Spata5l1	0.0382391	0.866858	0.999736	0.228087
ENSRNOG00000000170	Slc30a4	-0.122742	0.302064	0.999736	0.118934
ENSRNOG00000000172	Sqor	-0.326218	0.623358	0.999736	0.664263
ENSRNOG00000000175	Mier2	0.0647472	0.706842	0.999736	0.172154
ENSRNOG00000000177	Plpp2	0.134342	0.860017	0.999736	0.761782
ENSRNOG00000000184	Tmprss6	0.211524	0.535111	0.999736	0.341045
ENSRNOG00000000185	Mpst	0.069898	0.589948	0.999736	0.129702
ENSRNOG00000000186	Tst	0.159127	0.620239	0.999736	0.321138
ENSRNOG00000000187	Csf2rb	-0.62122	0.507064	0.999736	0.936396
ENSRNOG00000000190	Ep300	-1.86516	0.253647	0.999736	1.6339
ENSRNOG00000000195	LOC108348048	-0.233655	0.476423	0.999736	0.328135
ENSRNOG00000000196	Cyp19a1	-0.156226	0.795631	0.999736	0.603178
ENSRNOG00000000199	RGD1559995	0.0727212	0.96824	0.999736	1.82646
ENSRNOG00000000204	Syncrip	-0.0845099	0.522914	0.999736	0.132282
ENSRNOG00000000219	Ano10	0.121416	0.379145	0.999736	0.138055
ENSRNOG00000000221	Abhd5	0.0288154	0.846531	0.999736	0.148881
ENSRNOG00000000230	Lmf1	0.207219	0.207028	0.999736	0.164228
ENSRNOG00000000231	Kctd17	0.194012	0.391901	0.999736	0.226603
ENSRNOG00000000233	Grm6	0.375005	0.168417	0.999736	0.272274
ENSRNOG00000000237	RGD1310429	0.0266402	0.851614	0.999736	0.142416
ENSRNOG00000000239	Ccl7	-1.88019	0.0135677	0.999736	0.761668
ENSRNOG00000000244	Coil	-0.0376408	0.822327	0.999736	0.167626
ENSRNOG00000000245	Slc16a6	0.2169	0.209265	0.999736	0.172748
ENSRNOG00000000246	Amz2	0.102772	0.447892	0.999736	0.135416
ENSRNOG00000000247	Mfsd11	-0.0273368	0.840846	0.999736	0.136131
ENSRNOG00000000248	Srsf2	-0.0358089	0.715565	0.999736	0.0982702
ENSRNOG00000000249	Mettl23	0.0512678	0.855939	0.999736	0.282396
ENSRNOG00000000250	Jmjd6	-0.383294	0.00763318	0.999736	0.14367
ENSRNOG00000000251	St6galnac1	1.79149	0.386372	0.999736	2.06817
ENSRNOG00000000257	Smpd3	0.15284	0.205888	0.999736	0.120827
ENSRNOG00000000258	Prmt7	-0.0126689	0.927361	0.999736	0.138966
ENSRNOG00000000262	Zfp821	-0.026757	0.860116	0.999736	0.151833
ENSRNOG00000000264	Def8	0.0206486	0.892006	0.999736	0.152089
ENSRNOG00000000274	Phyhipl	0.0979749	0.486398	0.999736	0.140759
ENSRNOG00000000275	Fam13c	0.157568	0.281955	0.999736	0.146448
ENSRNOG00000000277	Tet1	-0.143542	0.452872	0.999736	0.191228
ENSRNOG00000000279	Rtn4ip1	0.0311673	0.895049	0.999736	0.236262
ENSRNOG00000000281	Prodh	0.169751	0.684798	0.999736	0.418184
ENSRNOG00000000282	Gsc2	1.06909	0.288574	0.999736	1.00738
ENSRNOG00000000283	Ess2	-0.0325738	0.857295	0.999736	0.181148
ENSRNOG00000000288	Scarf2	0.191183	0.469136	0.999736	0.264107
ENSRNOG00000000299	Foxo3	-0.0225824	0.867748	0.999736	0.135614
ENSRNOG00000000302	Sesn1	-0.0290934	0.830352	0.999736	0.135792
ENSRNOG00000000303	Cep57l1	-0.0957732	0.557474	0.999736	0.163269
ENSRNOG00000000304	Cd164	-0.269687	0.250498	0.999736	0.234686
ENSRNOG00000000306	Smpd2	-0.141766	0.47369	0.999736	0.197862
ENSRNOG00000000307	Mical1	-0.249764	0.359281	0.999736	0.272449
ENSRNOG00000000308	Zbtb24	-0.102046	0.575328	0.999736	0.182152
ENSRNOG00000000312	Fig4	0.135552	0.40103	0.999736	0.161413
ENSRNOG00000000314	Sec63	-0.154562	0.395673	0.999736	0.181971
ENSRNOG00000000316	Sobp	0.229927	0.217482	0.999736	0.18644
ENSRNOG00000000320	AABR07045462,1	1.91368	0.26988	0.999736	1.73445
ENSRNOG00000000321	Cd24	-0.053923	0.598787	0.999736	0.102487
ENSRNOG00000000322	Atg5	-0.137124	0.292271	0.999736	0.130204
ENSRNOG00000000323	Prdm1	1.03995	0.442473	0.999736	1.35406
ENSRNOG00000000327	Hace1	-0.150795	0.325567	0.999736	0.15339
ENSRNOG00000000335	Ermap	-1.09494	0.26158	0.999736	0.975305
ENSRNOG00000000340	Rtraf	-0.0720176	0.641146	0.999736	0.154512
ENSRNOG00000000341	Nid2	-0.931042	0.0768424	0.999736	0.526218
ENSRNOG00000000368	Grik2	0.0497403	0.754074	0.999736	0.158776
ENSRNOG00000000373	Ctnna3	-0.243587	0.828014	0.999736	1.12123
ENSRNOG00000000376	LOC108349010	-0.657038	0.573738	0.999736	1.16795
ENSRNOG00000000383	Mypn	-1.67167	0.201144	0.999736	1.30773
ENSRNOG00000000384	Atoh7	-0.288207	0.81379	0.999736	1.2236
ENSRNOG00000000386	Pbld1	-0.213801	0.791151	0.999736	0.807359
ENSRNOG00000000387	Dna2	-0.0668227	0.617545	0.999736	0.133824
ENSRNOG00000000392	Supv3l1	-0.121354	0.423611	0.999736	0.15166
ENSRNOG00000000394	Srgn	0.798319	0.521666	0.999736	1.24586
ENSRNOG00000000395	Kifbp	0.0734166	0.535409	0.999736	0.118458
ENSRNOG00000000396	Ddx50	-0.125728	0.352164	0.999736	0.135133
ENSRNOG00000000397	Ccar1	-0.0943608	0.453757	0.999736	0.125954
ENSRNOG00000000398	Zup1	-0.114242	0.600611	0.999736	0.218218
ENSRNOG00000000405	Vgll2	-0.361445	0.775302	0.999736	1.26624
ENSRNOG00000000406	Ros1	-0.412157	0.643561	0.999736	0.890717
ENSRNOG00000000407	Dcbld1	0.117184	0.571265	0.999736	0.20697
ENSRNOG00000000408	Gopc	-0.0223654	0.829146	0.999736	0.103641
ENSRNOG00000000410	Nepn	1.08715	0.291211	0.999736	1.03002
ENSRNOG00000000411	Nus1	0.0691798	0.650858	0.999736	0.152859
ENSRNOG00000000412	Slc35f1	-0.0170312	0.924646	0.999736	0.180065
ENSRNOG00000000414	Cep85l	-0.0664243	0.768534	0.999736	0.225708
ENSRNOG00000000415	Asf1a	-0.0430981	0.769961	0.999736	0.147381
ENSRNOG00000000417	Numa1	-0.0493503	0.649232	0.999736	0.108503
ENSRNOG00000000420	Nelfe	0.0824346	0.549704	0.999736	0.137804
ENSRNOG00000000421	Skic2	0.0995952	0.467993	0.999736	0.137231
ENSRNOG00000000422	Dxo	0.00182672	0.992301	0.999736	0.189305
ENSRNOG00000000428	Cyp21a1	-0.204783	0.847844	0.999736	1.0673
ENSRNOG00000000431	Atf6b	0.112146	0.514379	0.999736	0.171994
ENSRNOG00000000432	Fkbpl	-0.0561175	0.809236	0.999736	0.232456
ENSRNOG00000000433	Prrt1	0.423387	0.0696921	0.999736	0.233411
ENSRNOG00000000435	Ppt2	0.0648306	0.704442	0.999736	0.170908
ENSRNOG00000000436	Egfl8	0.0747137	0.818568	0.999736	0.325711
ENSRNOG00000000437	Agpat1	0.235693	0.172079	0.999736	0.172599
ENSRNOG00000000438	Rnf5	0.161251	0.20274	0.999736	0.126592
ENSRNOG00000000439	Ager	-0.101226	0.609162	0.999736	0.19799
ENSRNOG00000000440	Pbx2	0.057509	0.686345	0.999736	0.142413
ENSRNOG00000000441	Gpsm3	0.271748	0.466718	0.999736	0.373367
ENSRNOG00000000442	Notch4	0.0121135	0.959957	0.999736	0.241272
ENSRNOG00000000446	Btnl7	-0.889072	0.6533	0.999736	1.97931
ENSRNOG00000000451	RT1-Ba	-1.82589	0.428664	0.999736	2.30693
ENSRNOG00000000454	RT1-DOb	-0.00639559	0.991265	0.999736	0.584165
ENSRNOG00000000455	Tap2	-0.0369301	0.873277	0.999736	0.23154
ENSRNOG00000000456	Psmb8	-1.54906	0.0275844	0.999736	0.703112
ENSRNOG00000000457	Tap1	0.251805	0.210949	0.999736	0.201289
ENSRNOG00000000459	Psmb9	-0.00918354	0.971639	0.999736	0.258311
ENSRNOG00000000461	Brd2	-0.0838779	0.362579	0.999736	0.0921268
ENSRNOG00000000463	Col11a2	-0.293048	0.142093	0.999736	0.199619
ENSRNOG00000000464	Rxrb	0.0261527	0.873282	0.999736	0.163976
ENSRNOG00000000466	Hsd17b8	-0.337058	0.696081	0.999736	0.862886
ENSRNOG00000000467	Ring1	0.222589	0.194328	0.999736	0.171502
ENSRNOG00000000470	Vps52	-0.0244182	0.855794	0.999736	0.134365
ENSRNOG00000000471	B3galt4	0.0412934	0.720329	0.999736	0.115339
ENSRNOG00000000473	Pfdn6	-0.29639	0.0887537	0.999736	0.174141
ENSRNOG00000000474	Rgl2	-0.122579	0.367808	0.999736	0.13611
ENSRNOG00000000476	Zbtb22	0.0842131	0.958129	0.999736	1.60399
ENSRNOG00000000477	Daxx	0.0591332	0.654379	0.999736	0.132086
ENSRNOG00000000478	AA926063	-0.889072	0.6533	0.999736	1.97931
ENSRNOG00000000479	Kifc1	-0.217126	0.349573	0.999736	0.232117
ENSRNOG00000000480	Phf1	0.0850409	0.635895	0.999736	0.179621
ENSRNOG00000000481	Cuta	0.0953399	0.496164	0.999736	0.140095
ENSRNOG00000000483	Syngap1	0.215786	0.259977	0.999736	0.191564
ENSRNOG00000000485	Bak1	0.0413136	0.78663	0.999736	0.152623
ENSRNOG00000000486	Ggnbp1	0.589014	0.0991365	0.999736	0.357183
ENSRNOG00000000487	Grm4	0.429236	0.0210948	0.999736	0.186116
ENSRNOG00000000488	Hmga1	-0.126377	0.578538	0.999736	0.227492
ENSRNOG00000000490	Rps10l1	-0.0552307	0.682483	0.999736	0.135013
ENSRNOG00000000491	Spdef	0.0780838	0.903989	0.999736	0.647335
ENSRNOG00000000493	Snrpc	-0.0216284	0.892945	0.999736	0.160712
ENSRNOG00000000495	Bltp3a	-0.111062	0.441891	0.999736	0.144423
ENSRNOG00000000498	Anks1a	-0.0630641	0.608185	0.999736	0.123012
ENSRNOG00000000499	Tcp11	0.46659	0.618945	0.999736	0.93816
ENSRNOG00000000500	Scube3	0.118735	0.703449	0.999736	0.311911
ENSRNOG00000000501	Zfp523	0.0734423	0.52929	0.999736	0.116744
ENSRNOG00000000502	Def6	0.775864	0.171962	0.999736	0.568014
ENSRNOG00000000503	Ppard	0.0600183	0.745799	0.999736	0.185136
ENSRNOG00000000504	Fance	0.0398097	0.76728	0.999736	0.134522
ENSRNOG00000000505	Rpl10a	-0.0451282	0.707968	0.999736	0.120475
ENSRNOG00000000506	Tead3	-0.00247744	0.994509	0.999736	0.36001
ENSRNOG00000000507	Tulp1	-1.85103	0.428462	0.999736	2.33767
ENSRNOG00000000511	Srpk1	-0.0580063	0.654542	0.999736	0.129634
ENSRNOG00000000512	Slc26a8	-0.115801	0.523645	0.999736	0.181581
ENSRNOG00000000513	Mapk14	-0.120325	0.460106	0.999736	0.162894
ENSRNOG00000000515	Mapk13	-0.490095	0.755945	0.999736	1.57683
ENSRNOG00000000516	Pxt1	-1.40466	0.364815	0.999736	1.55
ENSRNOG00000000517	Kctd20	0.0192761	0.894167	0.999736	0.144897
ENSRNOG00000000519	Stk38	-0.0505012	0.67028	0.999736	0.118613
ENSRNOG00000000520	Srsf3	-0.212594	0.0511372	0.999736	0.109004
ENSRNOG00000000521	Cdkn1a	-0.0654376	0.859368	0.999736	0.369331
ENSRNOG00000000522	Cpne5	0.190291	0.312278	0.999736	0.188323
ENSRNOG00000000523	Ppil1	-0.0397312	0.83777	0.999736	0.19405
ENSRNOG00000000524	RGD735065	0.110061	0.358848	0.999736	0.119949
ENSRNOG00000000525	Pi16	-0.0355611	0.914079	0.999736	0.329591
ENSRNOG00000000527	Mtch1	0.15759	0.207491	0.999736	0.125022
ENSRNOG00000000528	Fgd2	-0.683057	0.383881	0.999736	0.784431
ENSRNOG00000000529	Pim1	-0.62474	0.0784676	0.999736	0.355037
ENSRNOG00000000532	Cmtr1	0.142457	0.319143	0.999736	0.142997
ENSRNOG00000000536	Mdga1	0.244408	0.490723	0.999736	0.354647
ENSRNOG00000000540	Btbd9	0.0606819	0.695691	0.999736	0.15514
ENSRNOG00000000541	Glo1	0.0406573	0.716161	0.999736	0.111821
ENSRNOG00000000542	Dnah8	0.210175	0.375738	0.999736	0.237278
ENSRNOG00000000543	Frk	-2.38306	0.116488	0.999736	1.51817
ENSRNOG00000000546	Nt5dc1	-0.161546	0.553007	0.999736	0.272302
ENSRNOG00000000547	Tspyl4	0.0917772	0.486171	0.999736	0.131786
ENSRNOG00000000551	Fam241b	0.221435	0.333341	0.999736	0.228895
ENSRNOG00000000552	Col13a1	0.0689917	0.952394	0.999736	1.15562
ENSRNOG00000000556	Nodal	-0.835434	0.621026	0.999736	1.6898
ENSRNOG00000000557	Ppa1	-0.0666129	0.491077	0.999736	0.0967371
ENSRNOG00000000559	Npffr1	2.53711	0.0760721	0.999736	1.43021
ENSRNOG00000000560	Lrrc20	0.286763	0.110794	0.999736	0.17983
ENSRNOG00000000561	Pald1	-0.12259	0.641955	0.999736	0.263654
ENSRNOG00000000562	Prf1	1.03451	0.601209	0.999736	1.97931
ENSRNOG00000000563	Adamts14	-0.148251	0.713432	0.999736	0.403677
ENSRNOG00000000564	Tbata	1.31315	0.247135	0.999736	1.13463
ENSRNOG00000000565	Sgpl1	-0.131628	0.330728	0.999736	0.13533
ENSRNOG00000000566	Pcbd1	-1.77013	0.306323	0.999736	1.73039
ENSRNOG00000000567	Unc5b	-0.449361	0.290715	0.999736	0.425308
ENSRNOG00000000568	Slc29a3	0.258097	0.323367	0.999736	0.261347
ENSRNOG00000000569	Vsir	-0.394765	0.34454	0.999736	0.417637
ENSRNOG00000000571	Psap	0.133838	0.31981	0.999736	0.134531
ENSRNOG00000000572	Chst3	-0.250692	0.197211	0.999736	0.194405
ENSRNOG00000000574	AC096404,1	0.0727212	0.96824	0.999736	1.82646
ENSRNOG00000000576	Anapc16	-0.098109	0.540415	0.999736	0.16026
ENSRNOG00000000579	Marcks	0.0799265	0.666739	0.999736	0.185605
ENSRNOG00000000580	Calhm4	-0.889072	0.6533	0.999736	1.97931
ENSRNOG00000000581	Cdc40	-0.0661257	0.659982	0.999736	0.150307
ENSRNOG00000000582	Ddo	0.290176	0.43495	0.999736	0.371664
ENSRNOG00000000583	Cdk19	0.00525734	0.970297	0.999736	0.14119
ENSRNOG00000000585	Amd1	-0.101648	0.437102	0.999736	0.130806
ENSRNOG00000000586	Gtf3c6	0.033344	0.835581	0.999736	0.160656
ENSRNOG00000000587	Rpf2	0.048824	0.798422	0.999736	0.191174
ENSRNOG00000000588	Slc16a10	-0.0715038	0.908488	0.999736	0.622062
ENSRNOG00000000589	RGD1310495	-0.133561	0.774339	0.999736	0.465851
ENSRNOG00000000590	Naglt1	1.03451	0.601209	0.999736	1.97931
ENSRNOG00000000593	Rev3l	0.0321172	0.818685	0.999736	0.140105
ENSRNOG00000000595	Traf3ip2	0.421554	0.162552	0.999736	0.301856
ENSRNOG00000000596	Fyn	0.0737167	0.480679	0.999736	0.104531
ENSRNOG00000000597	Ccn6	-0.294771	0.674266	0.999736	0.701334
ENSRNOG00000000598	Tube1	-0.201588	0.35902	0.999736	0.219778
ENSRNOG00000000599	Lama4	-0.0859323	0.787244	0.999736	0.318397
ENSRNOG00000000604	Hdac2	-0.0512777	0.682925	0.999736	0.125534
ENSRNOG00000000605	Hs3st5	0.420981	0.167852	0.999736	0.305249
ENSRNOG00000000606	Pcdh15	0.483084	0.110814	0.999736	0.30296
ENSRNOG00000000609	Ipmk	0.0366138	0.790598	0.999736	0.137887
ENSRNOG00000000610	Cisd1	0.0775805	0.620268	0.999736	0.156579
ENSRNOG00000000611	Ube2d1	0.0412759	0.792526	0.999736	0.156924
ENSRNOG00000000613	Tfam	-0.0151095	0.920915	0.999736	0.152188
ENSRNOG00000000614	Bicc1	-0.119222	0.593683	0.999736	0.223469
ENSRNOG00000000618	Mdga2	0.153014	0.356965	0.999736	0.166109
ENSRNOG00000000632	Cdk1	-0.371388	0.212571	0.999736	0.297938
ENSRNOG00000000633	Rhobtb1	-0.202103	0.281282	0.999736	0.187576
ENSRNOG00000000634	Cabcoco1	0.0989282	0.902666	0.999736	0.808934
ENSRNOG00000000635	Arid5b	0.0780332	0.779929	0.999736	0.279277
ENSRNOG00000000638	Zfp365	-0.137843	0.587134	0.999736	0.253857
ENSRNOG00000000640	Egr2	-1.64959	0.0492273	0.999736	0.838793
ENSRNOG00000000641	Nrbf2	0.0211435	0.924005	0.999736	0.221653
ENSRNOG00000000645	Reep3	-0.00742749	0.97329	0.999736	0.221832
ENSRNOG00000000648	Jmjd1c	-0.0810904	0.424179	0.999736	0.101465
ENSRNOG00000000653	Nr5a2	-0.855597	0.640014	0.999736	1.82945
ENSRNOG00000000655	Ptprc	-2.26616	0.0240747	0.999736	1.00453
ENSRNOG00000000657	Nek7	0.132964	0.407985	0.999736	0.160692
ENSRNOG00000000658	Acacb	0.0385476	0.94889	0.999736	0.601362
ENSRNOG00000000661	Hps4	-0.081962	0.712928	0.999736	0.222767
ENSRNOG00000000662	Srrd	-0.0465102	0.802816	0.999736	0.186261
ENSRNOG00000000663	Tfip11	0.0226891	0.891689	0.999736	0.166626
ENSRNOG00000000664	Tpst2	0.0355072	0.835587	0.999736	0.171085
ENSRNOG00000000665	Pitpnb	-0.0213736	0.812678	0.999736	0.0901943
ENSRNOG00000000691	Foxn4	-1.58902	0.0697116	0.999736	0.876084
ENSRNOG00000000692	Ung	0.0042455	0.987724	0.999736	0.275923
ENSRNOG00000000693	Svop	0.161247	0.329426	0.999736	0.165335
ENSRNOG00000000695	Ssh1	0.105761	0.381063	0.999736	0.12074
ENSRNOG00000000697	Coro1c	-0.024621	0.840016	0.999736	0.121963
ENSRNOG00000000699	Selplg	-4.14671	0.0146746	0.999736	1.69925
ENSRNOG00000000700	Tmem119	-0.965801	0.619771	0.999736	1.94649
ENSRNOG00000000701	Iscu	0.112388	0.522237	0.999736	0.175633
ENSRNOG00000000702	Sart3	-0.0860795	0.49808	0.999736	0.127052
ENSRNOG00000000704	Cmklr1	-0.266556	0.861304	0.999736	1.52566
ENSRNOG00000000708	Sgsm1	0.218281	0.227876	0.999736	0.181019
ENSRNOG00000000713	AABR07033045,1	0.857982	0.416601	0.999736	1.0562
ENSRNOG00000000715	Pou1f1	-0.142188	0.932464	0.999736	1.67783
ENSRNOG00000000716	Htr1f	2.50548	0.11145	0.999736	1.57409
ENSRNOG00000000718	Cggbp1	-0.103735	0.543337	0.999736	0.17068
ENSRNOG00000000720	C11h3orf38	0.0664256	0.77741	0.999736	0.234972
ENSRNOG00000000728	Clic2	-0.409998	0.196412	0.999736	0.317375
ENSRNOG00000000729	Tmlhe	-0.0890538	0.634137	0.999736	0.187122
ENSRNOG00000000763	RT1-M3-1	-0.0485718	0.833877	0.999736	0.23159
ENSRNOG00000000767	AC112568,1	-0.889072	0.6533	0.999736	1.97931
ENSRNOG00000000774	Gabbr1	0.210407	0.0256304	0.999736	0.0942784
ENSRNOG00000000775	Mog	-0.793468	0.169349	0.999736	0.577363
ENSRNOG00000000777	RT1-S3	0.0678908	0.803895	0.999736	0.273412
ENSRNOG00000000778	Znrd1as1	0.362811	0.237387	0.999736	0.307066
ENSRNOG00000000779	Polr1h	0.209513	0.446631	0.999736	0.275297
ENSRNOG00000000780	Ppp1r11	0.150497	0.33611	0.999736	0.156461
ENSRNOG00000000781	Rnf39	-0.387641	0.256519	0.999736	0.341636
ENSRNOG00000000782	Trim10	-1.8098	0.224549	0.999736	1.49013
ENSRNOG00000000785	Trim39	-0.0804338	0.651217	0.999736	0.177923
ENSRNOG00000000795	RT1-N3	0.143724	0.564971	0.999736	0.249749
ENSRNOG00000000796	Ranbp2	-0.123143	0.477683	0.999736	0.173432
ENSRNOG00000000798	Gnl1	-0.02202	0.872603	0.999736	0.137322
ENSRNOG00000000799	Abcf1	-0.0123817	0.913465	0.999736	0.11394
ENSRNOG00000000800	Man1a1	-0.137433	0.538495	0.999736	0.223436
ENSRNOG00000000801	Msl3l2	0.119476	0.488407	0.999736	0.172442
ENSRNOG00000000802	Tbc1d32	0.167344	0.380875	0.999736	0.190969
ENSRNOG00000000804	Mrps18b	0.17937	0.346624	0.999736	0.190584
ENSRNOG00000000805	Gja1	0.100047	0.821339	0.999736	0.443033
ENSRNOG00000000808	Hsf2	-0.0749223	0.634019	0.999736	0.157374
ENSRNOG00000000809	Atat1	0.0716943	0.611192	0.999736	0.141027
ENSRNOG00000000811	Pkib	0.328314	0.367383	0.999736	0.364232
ENSRNOG00000000814	Fabp7	0.0407046	0.882656	0.999736	0.275771
ENSRNOG00000000815	Smpdl3a	-0.31685	0.499331	0.999736	0.46903
ENSRNOG00000000818	Ppp1r18	-0.0420783	0.777853	0.999736	0.149151
ENSRNOG00000000823	Gcc2	0.00326789	0.984948	0.999736	0.173211
ENSRNOG00000000824	Dse	-0.448398	0.0508687	0.999736	0.229643
ENSRNOG00000000825	Calhm5	0.64017	0.461084	0.999736	0.868542
ENSRNOG00000000826	Flot1	0.101562	0.492892	0.999736	0.148111
ENSRNOG00000000827	Ier3	-0.831691	0.0616011	0.999736	0.444955
ENSRNOG00000000838	Lta	1.24789	0.304212	0.999736	1.21456
ENSRNOG00000000839	Nfkbil1	-0.0649379	0.743293	0.999736	0.198286
ENSRNOG00000000840	Atp6v1g2	0.174813	0.349577	0.999736	0.186884
ENSRNOG00000000841	Ddx39b	0.0216785	0.874383	0.999736	0.137124
ENSRNOG00000000842	Ddah2	0.586732	0.377947	0.999736	0.665466
ENSRNOG00000000847	Csnk2b	-0.0428098	0.762399	0.999736	0.141598
ENSRNOG00000000848	Gpank1	0.059606	0.834148	0.999736	0.284673
ENSRNOG00000000850	Apom	0.163273	0.690842	0.999736	0.410529
ENSRNOG00000000851	Bag6	0.0428803	0.786329	0.999736	0.158183
ENSRNOG00000000852	Prrc2a	0.0668014	0.675881	0.999736	0.159778
ENSRNOG00000000853	Aif1	-1.36302	0.115753	0.999736	0.86659
ENSRNOG00000000854	Ncr3	-0.774682	0.663589	0.999736	1.78103
ENSRNOG00000000855	Lst1	1.07493	0.444435	0.999736	1.40564
ENSRNOG00000000857	Msh5	-0.47583	0.151371	0.999736	0.331657
ENSRNOG00000000858	Sapcd1	-0.878172	0.275073	0.999736	0.804588
ENSRNOG00000000860	Vwa7	-0.449643	0.164261	0.999736	0.323278
ENSRNOG00000000861	Zic3	0.114886	0.811507	0.999736	0.481736
ENSRNOG00000000866	Rbmx	-0.176001	0.18456	0.999736	0.132646
ENSRNOG00000000867	Vars1	-0.023238	0.834565	0.999736	0.111267
ENSRNOG00000000869	Arhgef6	0.0591845	0.860989	0.999736	0.337975
ENSRNOG00000000873	Brs3	-0.331131	0.800035	0.999736	1.30726
ENSRNOG00000000875	Fhl1	0.0423484	0.717293	0.999736	0.116959
ENSRNOG00000000878	Slc44a4	-0.741803	0.452639	0.999736	0.987723
ENSRNOG00000000879	Slc9a6	0.118882	0.265921	0.999736	0.10686
ENSRNOG00000000885	Auts2	-0.01302	0.955433	0.999736	0.232978
ENSRNOG00000000886	Caln1	0.362637	0.0897208	0.999736	0.213709
ENSRNOG00000000888	Sbds	-0.0618911	0.71371	0.999736	0.168696
ENSRNOG00000000889	LOC304239	1.03451	0.601209	0.999736	1.97931
ENSRNOG00000000891	LOC102548389	-0.141269	0.567664	0.999736	0.247192
ENSRNOG00000000893	Tmem248	0.00974913	0.959686	0.999736	0.192872
ENSRNOG00000000894	Fry	0.236774	0.248818	0.999736	0.205315
ENSRNOG00000000895	Rabgef1	-0.0515072	0.722032	0.999736	0.144787
ENSRNOG00000000897	Rxfp2	-0.538648	0.37687	0.999736	0.609552
ENSRNOG00000000900	Tpst1	0.0453617	0.759422	0.999736	0.148125
ENSRNOG00000000901	Vkorc1l1	0.0749844	0.660055	0.999736	0.170482
ENSRNOG00000000902	Hsph1	-0.084129	0.51888	0.999736	0.130418
ENSRNOG00000000903	Asl	0.134515	0.431081	0.999736	0.170846
ENSRNOG00000000904	Wdr95	-0.415597	0.713637	0.999736	1.13249
ENSRNOG00000000905	Tex26	0.254829	0.599565	0.999736	0.485365
ENSRNOG00000000906	Medag	-0.397756	0.486158	0.999736	0.571134
ENSRNOG00000000907	Alox5ap	0.523807	0.648946	0.999736	1.15065
ENSRNOG00000000909	Uspl1	-0.107285	0.472732	0.999736	0.149414
ENSRNOG00000000913	Gusb	-0.141415	0.632133	0.999736	0.295397
ENSRNOG00000000917	Nupr2	0.075874	0.693836	0.999736	0.192742
ENSRNOG00000000918	Chchd2l2	0.0148061	0.966932	0.999736	0.357145
ENSRNOG00000000922	Sumf2	0.136232	0.573823	0.999736	0.24222
ENSRNOG00000000923	Cct6a	-0.099487	0.423445	0.999736	0.124288
ENSRNOG00000000924	Slc7a1	-0.153093	0.440462	0.999736	0.198458
ENSRNOG00000000925	Psph	-0.227688	0.278829	0.999736	0.210247
ENSRNOG00000000926	Mrps17	-0.439552	0.440259	0.999736	0.569547
ENSRNOG00000000931	Sfswap	-0.0120429	0.927723	0.999736	0.132762
ENSRNOG00000000934	Piwil1	-0.453954	0.595615	0.999736	0.85536
ENSRNOG00000000936	Stx2	0.130622	0.450864	0.999736	0.173245
ENSRNOG00000000937	Slc46a3	-0.719407	0.108281	0.999736	0.447958
ENSRNOG00000000938	Ran	-0.0771941	0.465555	0.999736	0.105784
ENSRNOG00000000940	Flt1	-0.553591	0.545082	0.999736	0.914807
ENSRNOG00000000942	Pan3	-0.0344612	0.796708	0.999736	0.133773
ENSRNOG00000000952	Gsx1	0.434331	0.299919	0.999736	0.418993
ENSRNOG00000000954	Polr1d	0.0418001	0.729871	0.999736	0.121055
ENSRNOG00000000955	Lnx2	0.0806836	0.624682	0.999736	0.164921
ENSRNOG00000000956	Rasl11a	-0.562497	0.192111	0.999736	0.431244
ENSRNOG00000000957	Rpl21	-0.118514	0.371134	0.999736	0.132514
ENSRNOG00000000961	Glt1d1	0.269214	0.294869	0.999736	0.257006
ENSRNOG00000000962	Slc15a4	-0.0226681	0.887591	0.999736	0.160366
ENSRNOG00000000963	Tmem132c	-0.232214	0.472778	0.999736	0.323433
ENSRNOG00000000964	Frg1l1	1.96308	0.189389	0.999736	1.4958
ENSRNOG00000000967	Aacs	0.259191	0.288114	0.999736	0.243998
ENSRNOG00000000968	Rnf6	-0.116452	0.38809	0.999736	0.134925
ENSRNOG00000000973	Tex45	0.0741945	0.962091	0.999736	1.56101
ENSRNOG00000000974	Zfp358	0.140445	0.402055	0.999736	0.167604
ENSRNOG00000000975	Mcoln1	0.312206	0.581306	0.999736	0.566126
ENSRNOG00000000977	Pnpla6	0.21534	0.200566	0.999736	0.168242
ENSRNOG00000000978	Cyp3a73	1.03451	0.601209	0.999736	1.97931
ENSRNOG00000000981	Scarb1	0.286902	0.103413	0.999736	0.176173
ENSRNOG00000000983	Zfp394	-0.0997457	0.676805	0.999736	0.239298
ENSRNOG00000000985	Cpsf4	-0.144594	0.325825	0.999736	0.147161
ENSRNOG00000000986	Camsap3	0.0986532	0.649888	0.999736	0.217337
ENSRNOG00000000987	Ptcd1	0.0286011	0.879371	0.999736	0.188454
ENSRNOG00000000988	Xab2	0.00859067	0.961489	0.999736	0.177917
ENSRNOG00000000989	Bud31	-0.0416403	0.830719	0.999736	0.194782
ENSRNOG00000000990	Pdap1	0.023818	0.82223	0.999736	0.10601
ENSRNOG00000000991	Arpc1b	-0.846163	0.0294104	0.999736	0.388515
ENSRNOG00000000993	Pcp2	3.58372	0.023987	0.999736	1.58758
ENSRNOG00000000994	Stxbp2	0.0125437	0.95656	0.999736	0.230282
ENSRNOG00000000996	Arpc1a	-0.0561307	0.62334	0.999736	0.114291
ENSRNOG00000000999	Smurf1	0.070582	0.614706	0.999736	0.14022
ENSRNOG00000001001	Retn	-0.889072	0.6533	0.999736	1.97931
ENSRNOG00000001003	Trappc5	0.0707274	0.574546	0.999736	0.125991
ENSRNOG00000001004	Ncor2	-0.0723594	0.730424	0.999736	0.210005
ENSRNOG00000001005	Fcer2	-0.10543	0.930259	0.999736	1.20466
ENSRNOG00000001006	Nptx2	-0.461121	0.266843	0.999736	0.415289
ENSRNOG00000001007	Baiap2l1	-0.500874	0.371182	0.999736	0.560099
ENSRNOG00000001009	Bri3	0.10337	0.497887	0.999736	0.152504
ENSRNOG00000001010	Tecpr1	0.142547	0.309915	0.999736	0.140385
ENSRNOG00000001017	Cd209d	-0.889072	0.6533	0.999736	1.97931
ENSRNOG00000001030	Tsc22d1	0.0147445	0.879865	0.999736	0.0975549
ENSRNOG00000001031	Ocm	0.262539	0.645361	0.999736	0.570468
ENSRNOG00000001032	Ccz1b	-0.119289	0.340496	0.999736	0.125148
ENSRNOG00000001033	Nufip1	0.0415413	0.780471	0.999736	0.149051
ENSRNOG00000001034	Evi5l	0.12478	0.317444	0.999736	0.124815
ENSRNOG00000001035	Gtf2h3	0.152041	0.41404	0.999736	0.186142
ENSRNOG00000001036	Rsph10b	-0.0935806	0.599703	0.999736	0.178307
ENSRNOG00000001037	Gpalpp1	-0.180166	0.218723	0.999736	0.146485
ENSRNOG00000001039	Eif2b1	0.0153848	0.902388	0.999736	0.125442
ENSRNOG00000001040	Pms2	-0.107267	0.447293	0.999736	0.141153
ENSRNOG00000001043	Ddx55	-0.00304817	0.984922	0.999736	0.161296
ENSRNOG00000001044	Aimp2	-0.11634	0.411607	0.999736	0.141693
ENSRNOG00000001047	Map2k7	-0.0126869	0.928252	0.999736	0.140896
ENSRNOG00000001048	Ankrd61	-0.0874596	0.681298	0.999736	0.212957
ENSRNOG00000001049	Tpt1	-0.108143	0.469659	0.999736	0.149568
ENSRNOG00000001050	Eif2ak1	-0.0554501	0.677367	0.999736	0.133275
ENSRNOG00000001052	Slc25a30	0.123498	0.475542	0.999736	0.17309
ENSRNOG00000001053	Tmed2	-0.0634161	0.574055	0.999736	0.112822
ENSRNOG00000001056	Snapc2	0.249952	0.318806	0.999736	0.250726
ENSRNOG00000001058	Timm44	0.0599946	0.614878	0.999736	0.119244
ENSRNOG00000001059	Usp42	-0.141134	0.234807	0.999736	0.118793
ENSRNOG00000001060	Snrnp35	0.0830677	0.587483	0.999736	0.153124
ENSRNOG00000001061	Rilpl2	0.0397238	0.81326	0.999736	0.168163
ENSRNOG00000001064	Sbno1	-0.0304685	0.837126	0.999736	0.148214
ENSRNOG00000001065	Cyth3	0.0599705	0.634573	0.999736	0.126174
ENSRNOG00000001066	Itih2	0.673523	0.382568	0.999736	0.771349
ENSRNOG00000001068	Rac1	0.0962758	0.432315	0.999736	0.122607
ENSRNOG00000001069	Elavl1	-0.0927548	0.580026	0.999736	0.167625
ENSRNOG00000001070	Cdk2ap1	-0.16197	0.44099	0.999736	0.210208
ENSRNOG00000001071	Higd2al1	0.431672	0.205739	0.999736	0.341143
ENSRNOG00000001072	Cers4	0.0414696	0.841613	0.999736	0.207524
ENSRNOG00000001073	Mtrfr	0.189639	0.429564	0.999736	0.240069
ENSRNOG00000001074	Mphosph9	-0.128983	0.518879	0.999736	0.19995
ENSRNOG00000001079	Daglb	-0.0358618	0.800674	0.999736	0.142041
ENSRNOG00000001080	Arl6ip4	0.0480004	0.797543	0.999736	0.187116
ENSRNOG00000001082	Abcb9	0.158347	0.312727	0.999736	0.156854
ENSRNOG00000001083	Kdelr2	-0.0523671	0.687241	0.999736	0.130072
ENSRNOG00000001086	Vps37b	-0.140791	0.318876	0.999736	0.141248
ENSRNOG00000001088	Rfc3	-0.290558	0.0840773	0.999736	0.168195
ENSRNOG00000001091	Hip1r	0.0507532	0.725768	0.999736	0.144695
ENSRNOG00000001092	Kl	1.03451	0.601209	0.999736	1.97931
ENSRNOG00000001094	Zfp316	0.0612893	0.726307	0.999736	0.175091
ENSRNOG00000001098	Pds5b	0.0901998	0.538218	0.999736	0.146545
ENSRNOG00000001099	Rbak	0.0304499	0.867081	0.999736	0.181935
ENSRNOG00000001101	Rnf216	0.0379684	0.794413	0.999736	0.145704
ENSRNOG00000001103	Sdk1	0.0977491	0.689418	0.999736	0.24459
ENSRNOG00000001104	Foxk1	0.102694	0.638215	0.999736	0.218407
ENSRNOG00000001106	Denr	-0.0246588	0.834533	0.999736	0.118046
ENSRNOG00000001108	N4bp2l2	-0.1586	0.222318	0.999736	0.129959
ENSRNOG00000001113	Mmd2	0.103589	0.634504	0.999736	0.2179
ENSRNOG00000001114	Wipi2	0.0194064	0.89283	0.999736	0.144046
ENSRNOG00000001115	Slc29a4	0.0324545	0.86533	0.999736	0.191367
ENSRNOG00000001117	Fbxl18	0.349456	0.0750117	0.999736	0.19628
ENSRNOG00000001120	Med13l	0.0592551	0.59309	0.999736	0.110889
ENSRNOG00000001123	Spring1	-0.0436611	0.847844	0.999736	0.227556
ENSRNOG00000001124	Rnft2	0.12822	0.298689	0.999736	0.123378
ENSRNOG00000001126	Fbxw8	-0.0272212	0.842691	0.999736	0.137168
ENSRNOG00000001128	Tesc	0.0566088	0.869704	0.999736	0.345103
ENSRNOG00000001129	Fbxo21	0.0550678	0.748033	0.999736	0.171426
ENSRNOG00000001130	Nos1	0.163934	0.491628	0.999736	0.238372
ENSRNOG00000001134	Rfc5	-0.109501	0.491666	0.999736	0.159237
ENSRNOG00000001135	Wsb2	0.131444	0.215752	0.999736	0.106183
ENSRNOG00000001136	Pebp1	0.0780137	0.501863	0.999736	0.116167
ENSRNOG00000001138	Taok3	0.0818414	0.585605	0.999736	0.150108
ENSRNOG00000001139	Suds3	0.0225941	0.825681	0.999736	0.102587
ENSRNOG00000001141	Srrm4	-0.114482	0.588257	0.999736	0.21147
ENSRNOG00000001142	Prkab1	-0.0339817	0.835125	0.999736	0.163269
ENSRNOG00000001143	Cit	0.111549	0.530929	0.999736	0.178026
ENSRNOG00000001148	Rplp0	0.0212276	0.843605	0.999736	0.107599
ENSRNOG00000001149	Pxn	-0.217239	0.175567	0.999736	0.16038
ENSRNOG00000001151	Sirt4	0.131719	0.627754	0.999736	0.271646
ENSRNOG00000001152	Glp1r	0.319526	0.690849	0.999736	0.803428
ENSRNOG00000001153	Pla2g1b	0.718888	0.390929	0.999736	0.837929
ENSRNOG00000001156	Msi1	-0.0805019	0.712688	0.999736	0.218607
ENSRNOG00000001157	Umodl1	0.213367	0.799423	0.999736	0.839719
ENSRNOG00000001158	Abcg1	0.199333	0.361206	0.999736	0.218311
ENSRNOG00000001159	Tff3	-0.719699	0.325342	0.999736	0.731745
ENSRNOG00000001160	Triap1	0.0982967	0.532247	0.999736	0.15738
ENSRNOG00000001163	Srsf9	0.00305371	0.984614	0.999736	0.158354
ENSRNOG00000001165	Tmprss3	0.466421	0.698456	0.999736	1.20396
ENSRNOG00000001167	Ubash3a	-1.21619	0.366879	0.999736	1.34782
ENSRNOG00000001169	Slc37a1	0.252666	0.422557	0.999736	0.315048
ENSRNOG00000001170	Cox6a1	0.108431	0.414253	0.999736	0.132811
ENSRNOG00000001171	Coq5	0.133233	0.452819	0.999736	0.177473
ENSRNOG00000001172	Rnf10	0.0556522	0.596676	0.999736	0.105166
ENSRNOG00000001173	Cabp1	-0.00228712	0.991522	0.999736	0.215241
ENSRNOG00000001174	Pde9a	0.0490729	0.814775	0.999736	0.209471
ENSRNOG00000001177	Acads	-0.00892521	0.975462	0.999736	0.290168
ENSRNOG00000001178	Sppl3	0.1382	0.299968	0.999736	0.133333
ENSRNOG00000001181	Wdr4	-0.0397865	0.803934	0.999736	0.160262
ENSRNOG00000001182	Ndufv3	0.0581603	0.682773	0.999736	0.142312
ENSRNOG00000001183	Hnf1a	-0.676799	0.531469	0.999736	1.08155
ENSRNOG00000001184	Pknox1	-0.108033	0.501354	0.999736	0.160678
ENSRNOG00000001185	C12h12orf43	0.0903636	0.440825	0.999736	0.117233
ENSRNOG00000001187	Oasl	-1.8968	0.351952	0.999736	2.0378
ENSRNOG00000001189	Sik1	-0.375023	0.227045	0.999736	0.310448
ENSRNOG00000001190	Git2	-0.0034441	0.979338	0.999736	0.132985
ENSRNOG00000001191	Tchp	-0.0120221	0.934229	0.999736	0.145678
ENSRNOG00000001192	Gltp	0.0923716	0.754815	0.999736	0.295781
ENSRNOG00000001193	Hsf2bp	-0.465015	0.303722	0.999736	0.452136
ENSRNOG00000001194	Rrp1b	-0.0343808	0.823258	0.999736	0.153928
ENSRNOG00000001195	Trpv4	-0.591613	0.485145	0.999736	0.847521
ENSRNOG00000001198	Fam222a	0.325785	0.144254	0.999736	0.22312
ENSRNOG00000001199	Pop5	0.13925	0.499474	0.999736	0.206199
ENSRNOG00000001201	Cstb	-0.057558	0.749449	0.999736	0.180226
ENSRNOG00000001203	Rrp1	-0.0877416	0.513528	0.999736	0.134294
ENSRNOG00000001204	Ankrd13a	-0.108124	0.336018	0.999736	0.112387
ENSRNOG00000001205	Agpat3	0.101135	0.507279	0.999736	0.152523
ENSRNOG00000001210	Pwp2	-0.0423375	0.777806	0.999736	0.150037
ENSRNOG00000001211	Gatd3a	0.0679913	0.511736	0.999736	0.103624
ENSRNOG00000001212	Dnmt3l	0.61691	0.608379	0.999736	1.20399
ENSRNOG00000001213	Aire	0.951449	0.572922	0.999736	1.68771
ENSRNOG00000001214	Pfkl	0.18885	0.454297	0.999736	0.252382
ENSRNOG00000001215	Cfap410	0.0186003	0.921701	0.999736	0.189236
ENSRNOG00000001217	Lrrc3	0.260777	0.215567	0.999736	0.210576
ENSRNOG00000001219	Tspear	2.55735	0.32117	0.999736	2.57783
ENSRNOG00000001222	Ube2g2	-0.13143	0.367025	0.999736	0.1457
ENSRNOG00000001223	Pttg1ip	-0.0179279	0.941083	0.999736	0.242568
ENSRNOG00000001224	Itgb2	-1.01454	0.313107	0.999736	1.00576
ENSRNOG00000001225	Slx9	0.0450507	0.790739	0.999736	0.169777
ENSRNOG00000001226	Nme2-ps1	-0.09548	0.928393	0.999736	1.06247
ENSRNOG00000001227	Adarb1	-0.11933	0.550972	0.999736	0.200117
ENSRNOG00000001228	Pofut2	-0.211986	0.0822873	0.999736	0.122002
ENSRNOG00000001229	Col18a1	-1.60276	0.0222612	0.999736	0.701158
ENSRNOG00000001232	Slc19a1	0.174568	0.294558	0.999736	0.166544
ENSRNOG00000001235	Gna12	0.0806422	0.397702	0.999736	0.095352
ENSRNOG00000001236	Brat1	-0.0423056	0.7633	0.999736	0.14048
ENSRNOG00000001237	Cabin1	0.098768	0.560692	0.999736	0.169759
ENSRNOG00000001238	Rsrc2	-0.0527829	0.715344	0.999736	0.144734
ENSRNOG00000001241	Iqce	0.0172315	0.914431	0.999736	0.160366
ENSRNOG00000001242	Gstt3	0.122573	0.769307	0.999736	0.417937
ENSRNOG00000001243	Zcchc8	-0.059882	0.632117	0.999736	0.12508
ENSRNOG00000001245	Pcbp3	0.141322	0.368324	0.999736	0.157092
ENSRNOG00000001247	Clip1	-0.0435987	0.728707	0.999736	0.125701
ENSRNOG00000001249	Col6a1	-0.808252	0.15792	0.999736	0.572376
ENSRNOG00000001250	Lfng	-0.231769	0.363021	0.999736	0.254797
ENSRNOG00000001251	Grifin	0.554858	0.453446	0.999736	0.740124
ENSRNOG00000001252	Chst12	0.174099	0.503876	0.999736	0.26047
ENSRNOG00000001253	Eif3b	-0.0527774	0.742323	0.999736	0.160525
ENSRNOG00000001254	Col6a2	-0.552124	0.142182	0.999736	0.37618
ENSRNOG00000001255	Mlxip	-0.0243235	0.846751	0.999736	0.125855
ENSRNOG00000001258	Snx8	-0.0158143	0.929068	0.999736	0.177653
ENSRNOG00000001259	Cux2	0.295984	0.112822	0.999736	0.186665
ENSRNOG00000001260	Nudt1	0.199433	0.44174	0.999736	0.259254
ENSRNOG00000001261	Ftcd	0.777622	0.509826	0.999736	1.17981
ENSRNOG00000001265	Mad1l1	-0.0809088	0.604493	0.999736	0.156209
ENSRNOG00000001269	Ppp1cc	-0.146714	0.213768	0.999736	0.118006
ENSRNOG00000001270	Hvcn1	0.207133	0.535913	0.999736	0.334622
ENSRNOG00000001271	Card6	0.422715	0.723229	0.999736	1.19361
ENSRNOG00000001272	Mcm3ap	-0.0508505	0.673291	0.999736	0.120603
ENSRNOG00000001273	Psmg3	0.0346288	0.826044	0.999736	0.157563
ENSRNOG00000001274	Vps29	0.00699041	0.959887	0.999736	0.138987
ENSRNOG00000001276	Pcnt	-0.0204178	0.887851	0.999736	0.144783
ENSRNOG00000001278	Gpn3	0.00753019	0.965337	0.999736	0.173279
ENSRNOG00000001283	Anapc7	0.0133921	0.915013	0.999736	0.125492
ENSRNOG00000001284	Uncx	-0.889072	0.6533	0.999736	1.97931
ENSRNOG00000001285	Atp2a2	-0.00502634	0.964206	0.999736	0.112004
ENSRNOG00000001287	Gper1	-1.11522	0.335024	0.999736	1.15681
ENSRNOG00000001288	Gpr146	-0.0816577	0.858832	0.999736	0.45911
ENSRNOG00000001289	LOC498154	0.0416649	0.796374	0.999736	0.161465
ENSRNOG00000001293	Get4	-0.0482194	0.704805	0.999736	0.127281
ENSRNOG00000001294	Ift81	-0.0118553	0.92522	0.999736	0.126307
ENSRNOG00000001295	S100b	0.335083	0.498386	0.999736	0.49493
ENSRNOG00000001296	P2rx7	-0.44948	0.303037	0.999736	0.436413
ENSRNOG00000001297	Prmt2	0.241972	0.0387139	0.999736	0.117052
ENSRNOG00000001298	Slc5a4b	1.03451	0.601209	0.999736	1.97931
ENSRNOG00000001299	Sun1	-0.0403893	0.775116	0.999736	0.141375
ENSRNOG00000001300	P2rx4	0.0279614	0.896466	0.999736	0.214879
ENSRNOG00000001302	Adora2a	0.306412	0.450255	0.999736	0.405849
ENSRNOG00000001303	Specc1l	-0.0326362	0.7958	0.999736	0.126112
ENSRNOG00000001304	Bcr	0.0758437	0.72282	0.999736	0.213829
ENSRNOG00000001309	Camkk2	0.159565	0.433727	0.999736	0.203831
ENSRNOG00000001311	Rab36	0.243386	0.130305	0.999736	0.160874
ENSRNOG00000001312	Pdgfa	0.299691	0.0980442	0.999736	0.181147
ENSRNOG00000001313	Gnaz	0.274515	0.13097	0.999736	0.181763
ENSRNOG00000001314	Fam20c	0.137964	0.401329	0.999736	0.16439
ENSRNOG00000001315	Rsph14	0.0191376	0.953661	0.999736	0.32933
ENSRNOG00000001316	Anapc5	0.0115072	0.918383	0.999736	0.112297
ENSRNOG00000001317	Zfp68	-0.222244	0.193956	0.999736	0.171093
ENSRNOG00000001323	Zfp157	-0.0995423	0.543683	0.999736	0.163922
ENSRNOG00000001324	Asmt	-0.20096	0.536241	0.999736	0.324912
ENSRNOG00000001325	Il3ra	0.185799	0.306384	0.999736	0.18165
ENSRNOG00000001329	Gjc3	0.0640266	0.940309	0.999736	0.855038
ENSRNOG00000001331	Rnf34	-0.0342439	0.775849	0.999736	0.120267
ENSRNOG00000001333	Azgp1	0.0727212	0.96824	0.999736	1.82646
ENSRNOG00000001335	Zkscan1	0.0212639	0.890775	0.999736	0.154845
ENSRNOG00000001336	Orai1	0.284243	0.143455	0.999736	0.194282
ENSRNOG00000001337	Setd1b	0.162998	0.419119	0.999736	0.201742
ENSRNOG00000001338	Hpd	-0.889072	0.6533	0.999736	1.97931
ENSRNOG00000001342	Cfap251	-0.264096	0.33129	0.999736	0.271838
ENSRNOG00000001345	Mapkapk5	-0.0568968	0.727158	0.999736	0.163071
ENSRNOG00000001346	Cops6	0.0421022	0.729613	0.999736	0.121809
ENSRNOG00000001347	Adam1a	0.00458183	0.980372	0.999736	0.186233
ENSRNOG00000001348	Erp29	0.0437973	0.727974	0.999736	0.125919
ENSRNOG00000001349	Mcm7	-0.152493	0.324974	0.999736	0.154927
ENSRNOG00000001350	Naa25	-0.125763	0.403669	0.999736	0.150598
ENSRNOG00000001351	Trafd1	-0.00520997	0.968968	0.999736	0.133924
ENSRNOG00000001352	Hectd4	0.100333	0.530326	0.999736	0.159891
ENSRNOG00000001353	Ap4m1	-0.0612481	0.695533	0.999736	0.156502
ENSRNOG00000001355	Taf6	-0.0350453	0.802869	0.999736	0.140386
ENSRNOG00000001360	Stag3	0.0641633	0.842048	0.999736	0.321985
ENSRNOG00000001367	Gpc2	-0.356184	0.0293767	0.999736	0.163508
ENSRNOG00000001368	Rph3a	0.0674074	0.707306	0.999736	0.179525
ENSRNOG00000001369	Oas1a	-0.754092	0.46694	0.999736	1.0366
ENSRNOG00000001374	Rasal1	0.304967	0.16906	0.999736	0.221757
ENSRNOG00000001375	Gal3st4	0.203855	0.558288	0.999736	0.34824
ENSRNOG00000001376	Mettl7a	-0.0235154	0.936703	0.999736	0.296113
ENSRNOG00000001377	Ddx54	0.0628679	0.693203	0.999736	0.159356
ENSRNOG00000001379	Cyp3a62	0.0509452	0.842567	0.999736	0.256508
ENSRNOG00000001383	Slc8b1	0.666382	0.158816	0.999736	0.472925
ENSRNOG00000001385	Plbd2	0.0443898	0.66043	0.999736	0.101042
ENSRNOG00000001387	Mepce	0.0889043	0.59353	0.999736	0.166572
ENSRNOG00000001388	Sds	-0.644442	0.0316523	0.999736	0.299911
ENSRNOG00000001389	Irs3	0.269532	0.450187	0.999736	0.356947
ENSRNOG00000001391	Sdsl	0.148842	0.660205	0.999736	0.338562
ENSRNOG00000001392	Lhx5	-0.278825	0.71038	0.999736	0.750851
ENSRNOG00000001396	Mospd3	0.0935759	0.48976	0.999736	0.135481
ENSRNOG00000001397	Rbm19	0.0265483	0.887135	0.999736	0.187051
ENSRNOG00000001399	Tbx5	0.0727212	0.96824	0.999736	1.82646
ENSRNOG00000001402	Lrch4	-0.7548	0.499529	0.999736	1.11784
ENSRNOG00000001404	Agfg2	0.135891	0.446338	0.999736	0.178444
ENSRNOG00000001407	Tfr2	-0.0250606	0.911693	0.999736	0.225967
ENSRNOG00000001408	Actl6b	0.111153	0.587014	0.999736	0.204637
ENSRNOG00000001409	Gnb2	0.0536326	0.666463	0.999736	0.124436
ENSRNOG00000001410	Gigyf1	-0.0122451	0.93298	0.999736	0.145608
ENSRNOG00000001412	Epo	0.0776152	0.95485	0.999736	1.37087
ENSRNOG00000001414	Serpine1	-0.628154	0.38187	0.999736	0.718338
ENSRNOG00000001415	Ap1s1	0.0202286	0.837434	0.999736	0.0985911
ENSRNOG00000001416	Vgf	-0.856236	0.0495378	0.999736	0.43598
ENSRNOG00000001417	Plod3	0.0372118	0.859861	0.999736	0.210772
ENSRNOG00000001418	Znhit1	0.0721765	0.663446	0.999736	0.165862
ENSRNOG00000001419	Cldn15	-0.108335	0.826303	0.999736	0.493676
ENSRNOG00000001420	Fis1	0.00950604	0.954931	0.999736	0.168203
ENSRNOG00000001422	Col26a1	-0.0509442	0.841764	0.999736	0.255184
ENSRNOG00000001424	Cux1	-0.0560319	0.720766	0.999736	0.156761
ENSRNOG00000001425	Sh2b2	0.0932752	0.491475	0.999736	0.135581
ENSRNOG00000001427	Orai2	0.0814607	0.490296	0.999736	0.118087
ENSRNOG00000001428	Alkbh4	0.00611604	0.979023	0.999736	0.232609
ENSRNOG00000001429	Lrwd1	-0.0638753	0.66476	0.999736	0.147399
ENSRNOG00000001430	Polr2j	0.0246028	0.881584	0.999736	0.165162
ENSRNOG00000001431	Rasa4	-0.643888	0.0495738	0.999736	0.327908
ENSRNOG00000001432	Dtx2	-0.0507156	0.792682	0.999736	0.19296
ENSRNOG00000001434	Zp3	-0.774682	0.663589	0.999736	1.78103
ENSRNOG00000001435	Ssc4d	0.134535	0.756035	0.999736	0.433016
ENSRNOG00000001436	Ywhag	0.116548	0.496054	0.999736	0.171215
ENSRNOG00000001439	Srrm3	0.124135	0.530802	0.999736	0.198051
ENSRNOG00000001440	Mdh2	-0.0304227	0.831617	0.999736	0.143079
ENSRNOG00000001441	Tmem120a	-0.107335	0.414116	0.999736	0.131429
ENSRNOG00000001442	Por	0.168598	0.3089	0.999736	0.165693
ENSRNOG00000001443	Rhbdd2	0.0959272	0.557296	0.999736	0.163458
ENSRNOG00000001444	Ccl26	1.03451	0.601209	0.999736	1.97931
ENSRNOG00000001448	Hip1	0.151473	0.32504	0.999736	0.153912
ENSRNOG00000001449	Pom121	-0.0109026	0.952437	0.999736	0.182788
ENSRNOG00000001450	Nsun5	-0.124729	0.453967	0.999736	0.166568
ENSRNOG00000001452	Fzd9	0.265959	0.12932	0.999736	0.175344
ENSRNOG00000001453	Baz1b	-0.0136892	0.897898	0.999736	0.106682
ENSRNOG00000001454	Eif4h	-0.00439426	0.968624	0.999736	0.111716
ENSRNOG00000001455	Kif13a	0.113694	0.26648	0.999736	0.102316
ENSRNOG00000001456	Nup153	-0.0531018	0.677648	0.999736	0.127749
ENSRNOG00000001457	Rfc2	-0.0396256	0.830251	0.999736	0.184839
ENSRNOG00000001465	Ids	0.0500828	0.692664	0.999736	0.126714
ENSRNOG00000001469	Eln	-0.502386	0.206007	0.999736	0.397261
ENSRNOG00000001470	Limk1	0.0060796	0.980312	0.999736	0.246358
ENSRNOG00000001474	Tmem270	-0.594991	0.168925	0.999736	0.432512
ENSRNOG00000001476	Cldn4	0.0574952	0.965624	0.999736	1.33406
ENSRNOG00000001478	Gtf2ird1	-0.0134453	0.929279	0.999736	0.151493
ENSRNOG00000001479	Gtf2i	0.0239211	0.811014	0.999736	0.100039
ENSRNOG00000001480	Ncf1	-2.1513	0.00197348	0.999736	0.695268
ENSRNOG00000001482	Gtf2ird2	0.0580464	0.705695	0.999736	0.153707
ENSRNOG00000001483	Rcc1l	-0.0891925	0.54763	0.999736	0.148329
ENSRNOG00000001488	Psmb1	-0.0749446	0.548478	0.999736	0.124899
ENSRNOG00000001489	Tbp	-0.0786985	0.649418	0.999736	0.173127
ENSRNOG00000001490	Pdcd2	-0.175462	0.451329	0.999736	0.232955
ENSRNOG00000001492	Slc8a2	0.144569	0.549533	0.999736	0.241569
ENSRNOG00000001494	Napa	0.129753	0.429614	0.999736	0.164274
ENSRNOG00000001499	Mia	-0.398522	0.465379	0.999736	0.545908
ENSRNOG00000001500	Rab4b	0.10013	0.486266	0.999736	0.143812
ENSRNOG00000001501	Snrpa	-0.176124	0.302947	0.999736	0.170972
ENSRNOG00000001506	Tmem35a	-0.0248858	0.863792	0.999736	0.145065
ENSRNOG00000001510	AC120066,1	-0.889072	0.6533	0.999736	1.97931
ENSRNOG00000001514	Cdca7	-0.120013	0.485951	0.999736	0.172244
ENSRNOG00000001515	Map3k20	0.0457751	0.714395	0.999736	0.125082
ENSRNOG00000001516	Rapgef4	0.145832	0.350435	0.999736	0.156179
ENSRNOG00000001517	Pdk1	-0.0926312	0.830585	0.999736	0.432954
ENSRNOG00000001518	Itga6	-0.0119463	0.923115	0.999736	0.123781
ENSRNOG00000001519	Dlx2	0.188546	0.479269	0.999736	0.266504
ENSRNOG00000001520	Dlx1	0.0917313	0.726813	0.999736	0.262563
ENSRNOG00000001524	Hat1	-0.239543	0.0817011	0.999736	0.137597
ENSRNOG00000001525	Igsf11	-0.234409	0.541543	0.999736	0.383974
ENSRNOG00000001527	Cd80	-0.088317	0.840831	0.999736	0.439759
ENSRNOG00000001528	Gap43	0.122989	0.322056	0.999736	0.124201
ENSRNOG00000001547	Agps	-0.0100189	0.95621	0.999736	0.182461
ENSRNOG00000001548	Nfe2l2	-0.20515	0.596652	0.999736	0.387645
ENSRNOG00000001551	Atp5pf	-0.0829458	0.540799	0.999736	0.13562
ENSRNOG00000001554	RGD1563888	0.122919	0.58012	0.999736	0.222192
ENSRNOG00000001555	Btg3	0.0425744	0.822583	0.999736	0.189875
ENSRNOG00000001557	Cxadr	0.0343992	0.736029	0.999736	0.102039
ENSRNOG00000001559	Mtx2	-0.0420339	0.830234	0.999736	0.196052
ENSRNOG00000001573	Usp25	-0.0245715	0.890537	0.999736	0.17854
ENSRNOG00000001575	Grik1	0.0614959	0.831857	0.999736	0.289638
ENSRNOG00000001580	Hoxd9	1.03451	0.601209	0.999736	1.97931
ENSRNOG00000001582	Bach1	-0.181008	0.333763	0.999736	0.187269
ENSRNOG00000001584	Map3k7cl	-1.14912	0.0878657	0.999736	0.673271
ENSRNOG00000001585	Nrip1	0.104407	0.694759	0.999736	0.26607
ENSRNOG00000001592	Cct8	-0.101013	0.393834	0.999736	0.118465
ENSRNOG00000001593	Lnpk	-0.0297991	0.86253	0.999736	0.172095
ENSRNOG00000001596	Atp5mc3	0.0161143	0.905703	0.999736	0.136031
ENSRNOG00000001597	Atf2	0.0501558	0.689286	0.999736	0.125445
ENSRNOG00000001598	Usp16	-0.26039	0.121053	0.999736	0.167954
ENSRNOG00000001599	Rwdd2b	-0.0593798	0.748305	0.999736	0.185056
ENSRNOG00000001602	Ltn1	-0.0432178	0.780427	0.999736	0.155035
ENSRNOG00000001603	N6amt1	-0.0563616	0.781582	0.999736	0.203282
ENSRNOG00000001607	Adamts1	-0.934934	0.0679073	0.999736	0.512118
ENSRNOG00000001608	Nxpe3	-0.00832489	0.953217	0.999736	0.1419
ENSRNOG00000001609	Cep97	-0.167861	0.348702	0.999736	0.179126
ENSRNOG00000001611	Rpl24	-0.0543267	0.730257	0.999736	0.157568
ENSRNOG00000001613	Zbtb11	0.0393936	0.794051	0.999736	0.150902
ENSRNOG00000001616	Senp7	-0.0494879	0.777817	0.999736	0.175386
ENSRNOG00000001618	Ripk4	-0.781395	0.324002	0.999736	0.792274
ENSRNOG00000001620	Prdm15	-0.0934261	0.531845	0.999736	0.149436
ENSRNOG00000001621	C2cd2	0.15061	0.32813	0.999736	0.154015
ENSRNOG00000001622	Impg2	-0.489998	0.232322	0.999736	0.410247
ENSRNOG00000001623	Zbtb21	-0.033914	0.809388	0.999736	0.140596
ENSRNOG00000001627	Abi3bp	-0.535481	0.387978	0.999736	0.62028
ENSRNOG00000001628	Pcp4	0.202944	0.528927	0.999736	0.322314
ENSRNOG00000001629	Get1	0.0120736	0.909227	0.999736	0.105896
ENSRNOG00000001632	Brwd1	-0.101448	0.443138	0.999736	0.132282
ENSRNOG00000001633	Tfg	0.0259493	0.853925	0.999736	0.140943
ENSRNOG00000001634	Adgrg7	-0.223026	0.824241	0.999736	1.0042
ENSRNOG00000001640	Tomm70	-0.0483636	0.767349	0.999736	0.163476
ENSRNOG00000001642	Tbc1d23	-0.0360325	0.818328	0.999736	0.15687
ENSRNOG00000001643	Psmg1	-0.0257123	0.862843	0.999736	0.148836
ENSRNOG00000001644	Tmem30c	0.0333283	0.980216	0.999736	1.34401
ENSRNOG00000001645	Filip1l	-0.763021	0.0726306	0.999736	0.425047
ENSRNOG00000001647	Ets2	0.153841	0.479014	0.999736	0.217323
ENSRNOG00000001652	Erg	0.856375	0.58151	0.999736	1.55371
ENSRNOG00000001653	St3gal6	-0.761992	0.0328595	0.999736	0.357106
ENSRNOG00000001654	Cpox	-0.196702	0.266684	0.999736	0.177092
ENSRNOG00000001657	Cldnd1	-0.0511942	0.724056	0.999736	0.145008
ENSRNOG00000001658	Kcnj6	-0.0038979	0.987082	0.999736	0.240738
ENSRNOG00000001662	Dyrk1a	-0.012199	0.90734	0.999736	0.104808
ENSRNOG00000001679	Gabrr3	0.522551	0.288777	0.999736	0.492597
ENSRNOG00000001680	Riox2	0.194227	0.283114	0.999736	0.180954
ENSRNOG00000001681	Vps26c	-0.203195	0.117815	0.999736	0.129919
ENSRNOG00000001682	Ttc3	-0.0483538	0.679648	0.999736	0.117095
ENSRNOG00000001684	Ripply3	1.62682	0.205561	0.999736	1.28515
ENSRNOG00000001686	Hlcs	0.0480188	0.842131	0.999736	0.241096
ENSRNOG00000001689	Arl6	-0.0891753	0.549319	0.999736	0.148928
ENSRNOG00000001692	Chaf1b	-0.178736	0.448892	0.999736	0.236028
ENSRNOG00000001699	Setd4	0.0703384	0.682362	0.999736	0.171875
ENSRNOG00000001700	Whrn	0.236383	0.300094	0.999736	0.228118
ENSRNOG00000001701	Cbr3	0.222045	0.339438	0.999736	0.23244
ENSRNOG00000001704	Runx1	-0.125005	0.814734	0.999736	0.533473
ENSRNOG00000001706	Kalrn	0.120762	0.522786	0.999736	0.188968
ENSRNOG00000001707	Vwa5b2	0.117701	0.730754	0.999736	0.342032
ENSRNOG00000001708	Dvl3	0.0030534	0.978703	0.999736	0.114383
ENSRNOG00000001709	Ap2m1	0.0712735	0.570953	0.999736	0.125781
ENSRNOG00000001710	Abcf3	-0.0115186	0.93943	0.999736	0.151588
ENSRNOG00000001711	Plaat1	-0.345845	0.770209	0.999736	1.18399
ENSRNOG00000001712	Alg3	0.243703	0.223167	0.999736	0.20006
ENSRNOG00000001713	Il13ra1	-0.810386	0.630773	0.999736	1.68606
ENSRNOG00000001714	Atp13a4	-0.0148796	0.967266	0.999736	0.362583
ENSRNOG00000001715	Ece2	0.240695	0.327579	0.999736	0.245857
ENSRNOG00000001717	Opa1	-0.0444189	0.725613	0.999736	0.126561
ENSRNOG00000001719	Psmd2	-0.0294258	0.821742	0.999736	0.130604
ENSRNOG00000001720	Hes1	0.215043	0.324989	0.999736	0.218483
ENSRNOG00000001726	Tmem44	0.12724	0.410037	0.999736	0.154449
ENSRNOG00000001727	Lsg1	-0.0931518	0.559954	0.999736	0.159805
ENSRNOG00000001728	Fam43a	-0.195667	0.610544	0.999736	0.384191
ENSRNOG00000001729	Xxylt1	0.0670803	0.624885	0.999736	0.137196
ENSRNOG00000001730	Acap2	-0.110102	0.477223	0.999736	0.154904
ENSRNOG00000001733	Ppp1r2	-0.126166	0.264697	0.999736	0.113117
ENSRNOG00000001736	Bdh1	0.068033	0.679855	0.999736	0.164864
ENSRNOG00000001738	Eif4g1	0.0165662	0.902833	0.999736	0.135696
ENSRNOG00000001739	Meltf	0.184312	0.747281	0.999736	0.571994
ENSRNOG00000001742	Clcn2	0.151621	0.286805	0.999736	0.142346
ENSRNOG00000001746	Ncbp2	-0.0790532	0.607497	0.999736	0.153905
ENSRNOG00000001747	Pak2	-0.0334957	0.809003	0.999736	0.138577
ENSRNOG00000001748	Polr2h	0.041655	0.785369	0.999736	0.152958
ENSRNOG00000001750	Chrd	0.330821	0.129877	0.999736	0.218423
ENSRNOG00000001752	Nrros	0.444313	0.5575	0.999736	0.757492
ENSRNOG00000001754	Wdr53	-0.134043	0.58969	0.999736	0.248556
ENSRNOG00000001757	Tm4sf19	0.0317292	0.944261	0.999736	0.453824
ENSRNOG00000001758	Dynlt2b	-0.0837411	0.615463	0.999736	0.166719
ENSRNOG00000001762	Pcyt1a	-0.116468	0.383819	0.999736	0.133736
ENSRNOG00000001764	Vps8	0.00351071	0.975985	0.999736	0.116622
ENSRNOG00000001765	Slc51a	-0.858608	0.330618	0.999736	0.882552
ENSRNOG00000001766	Tfrc	-0.12113	0.626613	0.999736	0.248982
ENSRNOG00000001769	Tnk2	0.129507	0.360607	0.999736	0.14166
ENSRNOG00000001770	Ehhadh	0.0180017	0.971357	0.999736	0.501346
ENSRNOG00000001773	Senp2	-0.12455	0.46934	0.999736	0.172136
ENSRNOG00000001774	Lrch3	0.0350461	0.794904	0.999736	0.13482
ENSRNOG00000001776	Muc20	-0.866712	0.573985	0.999736	1.54166
ENSRNOG00000001781	Lmln	0.119411	0.522336	0.999736	0.186653
ENSRNOG00000001782	Osbpl11	0.0489068	0.782344	0.999736	0.177028
ENSRNOG00000001783	Tra2b	-0.249421	0.0270402	0.999736	0.112812
ENSRNOG00000001785	Etv5	-0.110875	0.500313	0.999736	0.164504
ENSRNOG00000001786	Snx4	0.000804481	0.994515	0.999736	0.117017
ENSRNOG00000001789	Zfp148	-0.0420917	0.703422	0.999736	0.110562
ENSRNOG00000001792	Slc12a8	-0.0941434	0.869948	0.999736	0.575012
ENSRNOG00000001793	Heg1	-0.317201	0.203901	0.999736	0.249664
ENSRNOG00000001795	Itgb5	-0.142	0.700514	0.999736	0.369188
ENSRNOG00000001796	Dgkg	0.38681	0.148436	0.999736	0.267674
ENSRNOG00000001797	Umps	-0.139486	0.270705	0.999736	0.12664
ENSRNOG00000001803	Dnajb11	-0.075784	0.531499	0.999736	0.121115
ENSRNOG00000001804	Itpr2	0.106512	0.664152	0.999736	0.245314
ENSRNOG00000001807	Sspn	0.326252	0.472513	0.999736	0.454139
ENSRNOG00000001808	Ints13	-0.157638	0.187555	0.999736	0.119618
ENSRNOG00000001811	Fgfr1op2	0.118412	0.435131	0.999736	0.151724
ENSRNOG00000001813	Dnm1l	-0.0329812	0.801845	0.999736	0.13142
ENSRNOG00000001815	Eif4a2	-0.0851662	0.559175	0.999736	0.145816
ENSRNOG00000001816	Rfc4	-0.117118	0.544319	0.999736	0.19317
ENSRNOG00000001817	Tm7sf3	0.154133	0.485962	0.999736	0.221218
ENSRNOG00000001820	Med21	-0.0907147	0.578	0.999736	0.163066
ENSRNOG00000001821	Adipoq	-0.966957	0.523107	0.999736	1.51427
ENSRNOG00000001823	St6gal1	0.149927	0.286165	0.999736	0.140569
ENSRNOG00000001825	AABR07034767,1	-0.214469	0.707424	0.999736	0.571432
ENSRNOG00000001827	Masp1	-0.150792	0.495676	0.999736	0.221327
ENSRNOG00000001828	Stk38l	-0.150517	0.377962	0.999736	0.17072
ENSRNOG00000001829	Ube2v2	-0.0598527	0.742246	0.999736	0.181989
ENSRNOG00000001830	Bmal2	0.76324	0.132887	0.999736	0.507873
ENSRNOG00000001833	Mcm4	-0.190889	0.151435	0.999736	0.133072
ENSRNOG00000001837	Sst	-0.0745496	0.794709	0.999736	0.286508
ENSRNOG00000001839	Vpreb2	2.31947	0.120495	0.999736	1.49383
ENSRNOG00000001840	Rep15	0.611856	0.673169	0.999736	1.45057
ENSRNOG00000001842	Mrps35	-0.0233839	0.887695	0.999736	0.165582
ENSRNOG00000001843	Bcl6	0.182087	0.431263	0.999736	0.231358
ENSRNOG00000001844	Klhl42	0.10782	0.448898	0.999736	0.142383
ENSRNOG00000001845	Top3b	-0.0288864	0.827886	0.999736	0.132864
ENSRNOG00000001847	Ccdc91	0.176149	0.241225	0.999736	0.150307
ENSRNOG00000001849	Mapk1	0.0816655	0.389688	0.999736	0.0949397
ENSRNOG00000001851	Far2	0.304514	0.238064	0.999736	0.258098
ENSRNOG00000001852	Ergic2	-0.0401083	0.75737	0.999736	0.129827
ENSRNOG00000001854	Tmtc1	0.432245	0.0997856	0.999736	0.26262
ENSRNOG00000001859	Sdf2l1	0.0601424	0.759683	0.999736	0.19661
ENSRNOG00000001860	Ccdc116	-0.232144	0.660331	0.999736	0.528253
ENSRNOG00000001861	Ydjc	0.285373	0.137312	0.999736	0.192057
ENSRNOG00000001862	Ube2l3	-0.00363845	0.971549	0.999736	0.102017
ENSRNOG00000001864	Tmem191c	-0.0718138	0.790719	0.999736	0.270611
ENSRNOG00000001865	Serpind1	-0.794185	0.276279	0.999736	0.72947
ENSRNOG00000001867	Snap29	-0.128777	0.351756	0.999736	0.138294
ENSRNOG00000001868	Crkl	-0.0991306	0.398933	0.999736	0.117519
ENSRNOG00000001869	Rab44	0.885048	0.618574	0.999736	1.77766
ENSRNOG00000001870	Lztr1	0.0520541	0.678471	0.999736	0.125568
ENSRNOG00000001872	Lrrc74b	-0.250196	0.470387	0.999736	0.346604
ENSRNOG00000001873	P2rx6	-0.0347049	0.904088	0.999736	0.288011
ENSRNOG00000001874	Slc7a4	0.425294	0.118037	0.999736	0.27209
ENSRNOG00000001875	Smpd4	0.0317515	0.815766	0.999736	0.136276
ENSRNOG00000001876	Ccdc74a	0.497797	0.187781	0.999736	0.377929
ENSRNOG00000001877	Med15	-0.0156509	0.920912	0.999736	0.157635
ENSRNOG00000001878	Klhl22	0.0656378	0.62837	0.999736	0.135609
ENSRNOG00000001880	Dgcr6	-0.0638242	0.543491	0.999736	0.105053
ENSRNOG00000001884	Ranbp1	-0.0802229	0.506666	0.999736	0.120811
ENSRNOG00000001885	Trmt2a	0.106303	0.453261	0.999736	0.141739
ENSRNOG00000001886	Dgcr8	-0.0866393	0.525362	0.999736	0.136418
ENSRNOG00000001888	Arvcf	-0.105364	0.547941	0.999736	0.175359
ENSRNOG00000001889	Comt	0.0653773	0.70118	0.999736	0.170374
ENSRNOG00000001890	Txnrd2	-0.134762	0.510349	0.999736	0.204713
ENSRNOG00000001891	Gnb1l	0.022922	0.889339	0.999736	0.164739
ENSRNOG00000001892	Tbx1	0.640808	0.58559	0.999736	1.17528
ENSRNOG00000001893	LOC100362453	-0.104702	0.51337	0.999736	0.160192
ENSRNOG00000001908	Klhl6	-0.912415	0.531651	0.999736	1.45873
ENSRNOG00000001911	Map6d1	0.412266	0.0676614	0.999736	0.225621
ENSRNOG00000001915	Chodl	0.452482	0.0469752	0.999736	0.227776
ENSRNOG00000001916	Tmprss15	0.25844	0.7183	0.999736	0.716433
ENSRNOG00000001924	Tp63	-0.129756	0.922015	0.999736	1.32545
ENSRNOG00000001926	Cldn1	-0.328259	0.209879	0.999736	0.261791
ENSRNOG00000001928	Il1rap	-0.0572042	0.825696	0.999736	0.259753
ENSRNOG00000001930	Ccdc50	-0.111012	0.412157	0.999736	0.135363
ENSRNOG00000001931	Fgf12	0.218274	0.145441	0.999736	0.149931
ENSRNOG00000001942	Smr3b	0.0727212	0.96824	0.999736	1.82646
ENSRNOG00000001943	Retnlg	-1.85103	0.428462	0.999736	2.33767
ENSRNOG00000001953	Bace2	0.31462	0.101858	0.999736	0.192321
ENSRNOG00000001955	Retnla	-1.69816	0.420971	0.999736	2.1102
ENSRNOG00000001956	Dzip3	0.0343568	0.853947	0.999736	0.186636
ENSRNOG00000001958	Ift57	0.00830993	0.95006	0.999736	0.132679
ENSRNOG00000001959	Mx1	0.263105	0.583858	0.999736	0.480332
ENSRNOG00000001960	Sult1d1	-0.955451	0.198901	0.999736	0.743721
ENSRNOG00000001963	Mx2	0.0613068	0.955293	0.999736	1.09358
ENSRNOG00000001964	Cd47	0.188133	0.224249	0.999736	0.154803
ENSRNOG00000001971	Bbx	-0.282901	0.267537	0.999736	0.255152
ENSRNOG00000001976	Tmprss2	-0.789842	0.512928	0.999736	1.20718
ENSRNOG00000001979	Rcan1	0.0796209	0.597767	0.999736	0.150907
ENSRNOG00000001980	Ugt2b35	-0.20282	0.842821	0.999736	1.02286
ENSRNOG00000001982	Cblb	0.146826	0.35754	0.999736	0.159583
ENSRNOG00000001984	Kcne1	-1.69816	0.420971	0.999736	2.1102
ENSRNOG00000001986	C11h21orf140	-1.82589	0.428664	0.999736	2.30693
ENSRNOG00000001989	Alcam	0.0562194	0.783282	0.999736	0.204401
ENSRNOG00000001990	Ugt2b10	1.05693	0.416471	0.999736	1.30075
ENSRNOG00000001991	Atp5po	-0.0484151	0.736963	0.999736	0.144145
ENSRNOG00000001992	Atp6v1a	0.0729478	0.649914	0.999736	0.16072
ENSRNOG00000001996	Ythdc1	-0.202335	0.050741	0.999736	0.103567
ENSRNOG00000002001	Itsn1	-0.0500175	0.820872	0.999736	0.220902
ENSRNOG00000002004	Prdm8	0.019934	0.927301	0.999736	0.218475
ENSRNOG00000002005	Tmprss11f	0.469781	0.680237	0.999736	1.13986
ENSRNOG00000002011	Gnrhr	-2.76277	0.0841097	0.999736	1.59945
ENSRNOG00000002012	Donson	-0.127886	0.496913	0.999736	0.188245
ENSRNOG00000002013	Sidt1	0.31072	0.239534	0.999736	0.264184
ENSRNOG00000002014	Stap1	0.11865	0.828465	0.999736	0.547603
ENSRNOG00000002021	Son	-0.0784712	0.464369	0.999736	0.107249
ENSRNOG00000002024	Epha5	-0.0659605	0.691456	0.999736	0.166198
ENSRNOG00000002026	Dnajc28	0.172225	0.387371	0.999736	0.199243
ENSRNOG00000002028	Tmem50b	0.143497	0.364192	0.999736	0.15814
ENSRNOG00000002031	Naa11	0.0727212	0.96824	0.999736	1.82646
ENSRNOG00000002032	Ifngr2	0.0620287	0.577801	0.999736	0.111442
ENSRNOG00000002035	Paqr3	0.170754	0.318095	0.999736	0.171031
ENSRNOG00000002036	Paxbp1	-0.126674	0.375703	0.999736	0.142998
ENSRNOG00000002039	Evi5	-0.0736958	0.738382	0.999736	0.220649
ENSRNOG00000002040	Bmp2k	-0.164389	0.28242	0.999736	0.152934
ENSRNOG00000002041	Boc	-0.201923	0.409594	0.999736	0.244872
ENSRNOG00000002044	Gtpbp8	-0.0823899	0.66301	0.999736	0.189071
ENSRNOG00000002045	Anxa3	-3.75438	0.0292446	0.999736	1.72206
ENSRNOG00000002050	Igfbp7	-0.118171	0.704606	0.999736	0.311705
ENSRNOG00000002051	Synj1	0.0533698	0.725354	0.999736	0.151915
ENSRNOG00000002052	Ccdc80	-0.669229	0.158022	0.999736	0.474041
ENSRNOG00000002053	Fras1	-0.290895	0.313102	0.999736	0.288376
ENSRNOG00000002054	Glmn	0.122607	0.535938	0.999736	0.198084
ENSRNOG00000002055	Noa1	-0.0300693	0.862556	0.999736	0.173689
ENSRNOG00000002057	Slc10a6	0.81953	0.406028	0.999736	0.986311
ENSRNOG00000002061	Ptpn13	-0.365119	0.221933	0.999736	0.298934
ENSRNOG00000002069	Slc35a5	-0.126485	0.426783	0.999736	0.159158
ENSRNOG00000002070	Mrpl1	0.0473851	0.825218	0.999736	0.214568
ENSRNOG00000002072	Eva1c	-0.187134	0.816529	0.999736	0.806571
ENSRNOG00000002073	Brdt	0.16387	0.430581	0.999736	0.207905
ENSRNOG00000002074	Rest	-0.197375	0.411659	0.999736	0.240415
ENSRNOG00000002075	Cnot6l	-0.212018	0.215924	0.999736	0.171336
ENSRNOG00000002079	Mapk10	0.207693	0.16684	0.999736	0.150237
ENSRNOG00000002080	Urb1	0.0288733	0.83553	0.999736	0.139072
ENSRNOG00000002085	Thegl	0.476836	0.461828	0.999736	0.648015
ENSRNOG00000002089	Ccng2	-0.235747	0.267461	0.999736	0.21259
ENSRNOG00000002091	Gtf3c3	-0.285082	0.0321552	0.999736	0.133062
ENSRNOG00000002092	Hunk	-0.221035	0.278229	0.999736	0.203849
ENSRNOG00000002093	Tgfbr3	0.0652602	0.712497	0.999736	0.177095
ENSRNOG00000002094	Atg3	0.0494242	0.727494	0.999736	0.141836
ENSRNOG00000002097	Rasl11b	-0.098876	0.717367	0.999736	0.273153
ENSRNOG00000002100	LOC108348180	0.0295773	0.803074	0.999736	0.118608
ENSRNOG00000002101	Paics	-0.111014	0.463537	0.999736	0.151445
ENSRNOG00000002104	Scaf4	0.0355416	0.85096	0.999736	0.189159
ENSRNOG00000002105	Cdc7	-0.048404	0.758642	0.999736	0.157532
ENSRNOG00000002106	Usp46	0.0954103	0.476571	0.999736	0.134035
ENSRNOG00000002110	Fam114a1l1	0.0717053	0.886876	0.999736	0.504048
ENSRNOG00000002112	Zfp644	-0.0107177	0.927142	0.999736	0.117207
ENSRNOG00000002115	Sod1	0.106894	0.336546	0.999736	0.111231
ENSRNOG00000002117	Barhl2	-3.13253	0.0259699	0.999736	1.40683
ENSRNOG00000002120	Spata18	-0.0746882	0.865538	0.999736	0.441083
ENSRNOG00000002121	Lrrc8d	0.0337005	0.781375	0.999736	0.121431
ENSRNOG00000002125	Ccni	0.0397945	0.739199	0.999736	0.119534
ENSRNOG00000002126	Ncam2	0.243489	0.218017	0.999736	0.197667
ENSRNOG00000002128	Ppat	-0.0717161	0.655678	0.999736	0.160839
ENSRNOG00000002129	Lrrc8b	-0.116736	0.457839	0.999736	0.15724
ENSRNOG00000002134	Gbp6	-2.43069	0.104406	0.999736	1.49686
ENSRNOG00000002135	Sgcb	-0.0953335	0.562948	0.999736	0.164803
ENSRNOG00000002137	Aasdh	-0.0256136	0.895387	0.999736	0.194794
ENSRNOG00000002139	Cracd	0.117982	0.440429	0.999736	0.152932
ENSRNOG00000002141	Cd200	0.0833715	0.61078	0.999736	0.163807
ENSRNOG00000002142	Cds1	0.134395	0.36439	0.999736	0.14817
ENSRNOG00000002144	Exoc1	-0.0324325	0.820714	0.999736	0.143109
ENSRNOG00000002145	Tmprss7	-0.370234	0.541577	0.999736	0.606514
ENSRNOG00000002146	Pkd2	0.0714633	0.688135	0.999736	0.178041
ENSRNOG00000002149	Nkx6-1	-0.162715	0.674347	0.999736	0.387242
ENSRNOG00000002152	Dcun1d4	-0.0592359	0.608709	0.999736	0.115714
ENSRNOG00000002153	Cep135	-0.162405	0.345933	0.999736	0.172312
ENSRNOG00000002154	Mepe	-0.573625	0.32224	0.999736	0.579498
ENSRNOG00000002158	Ibsp	0.50828	0.46263	0.999736	0.691987
ENSRNOG00000002159	Gpat3	-0.667034	0.044876	0.999736	0.33255
ENSRNOG00000002161	Tlr6	-0.131724	0.730369	0.999736	0.382214
ENSRNOG00000002163	Klf3	-0.0820127	0.546526	0.999736	0.136014
ENSRNOG00000002164	Nmu	1.12147	0.441369	0.999736	1.45667
ENSRNOG00000002165	Abraxas1	0.0595322	0.786413	0.999736	0.219699
ENSRNOG00000002167	Dmp1	-2.64398	0.0511483	0.999736	1.35572
ENSRNOG00000002169	Pdcl2	-0.939399	0.319695	0.999736	0.944039
ENSRNOG00000002171	Phldb2	0.352017	0.145462	0.999736	0.241812
ENSRNOG00000002174	Cwh43	2.51949	0.0765657	0.999736	1.42266
ENSRNOG00000002175	Clock	-0.0190194	0.905854	0.999736	0.160813
ENSRNOG00000002176	Nectin3	0.0910991	0.487016	0.999736	0.131066
ENSRNOG00000002177	Gnpda2	0.0807024	0.695024	0.999736	0.205849
ENSRNOG00000002178	Mrps18c	0.0161919	0.922718	0.999736	0.166908
ENSRNOG00000002180	Tbc1d1	-0.0473	0.736848	0.999736	0.140761
ENSRNOG00000002181	Helq	-0.18277	0.291155	0.999736	0.173145
ENSRNOG00000002182	Septin11	0.0315619	0.81884	0.999736	0.137803
ENSRNOG00000002185	Pgm2	0.0163175	0.932428	0.999736	0.192446
ENSRNOG00000002186	Nudt9	0.0878374	0.526004	0.999736	0.138519
ENSRNOG00000002187	Ropn1	1.03451	0.601209	0.999736	1.97931
ENSRNOG00000002188	Hpse	-0.189065	0.580349	0.999736	0.341968
ENSRNOG00000002191	LOC498368	-0.02227	0.933256	0.999736	0.265914
ENSRNOG00000002192	Rell1	-0.0971943	0.74554	0.999736	0.299496
ENSRNOG00000002194	Coq2	0.112067	0.419027	0.999736	0.138678
ENSRNOG00000002196	Ociad2	0.074165	0.731538	0.999736	0.216174
ENSRNOG00000002199	Tmem165	0.0702382	0.617584	0.999736	0.14068
ENSRNOG00000002200	LOC100363472	0.58931	0.386803	0.999736	0.680945
ENSRNOG00000002202	Sowahb	0.0166237	0.988207	0.999736	1.12468
ENSRNOG00000002203	Lin54	-0.174492	0.304107	0.999736	0.169795
ENSRNOG00000002204	Ccdc158	0.32658	0.495455	0.999736	0.479096
ENSRNOG00000002205	Ociad1	0.0557975	0.672426	0.999736	0.131965
ENSRNOG00000002207	Guf1	-0.0164648	0.929702	0.999736	0.186635
ENSRNOG00000002208	Shroom3	-0.253354	0.261968	0.999736	0.225855
ENSRNOG00000002210	Hsd17b11	-0.0441961	0.858218	0.999736	0.247399
ENSRNOG00000002212	Hsd17b13	0.264451	0.667934	0.999736	0.616456
ENSRNOG00000002214	Klhl8	0.0123622	0.932109	0.999736	0.145109
ENSRNOG00000002215	Mylk	0.26957	0.128449	0.999736	0.17732
ENSRNOG00000002216	Srd5a3	0.2181	0.183646	0.999736	0.164033
ENSRNOG00000002218	Stbd1	-0.10574	0.770785	0.999736	0.362933
ENSRNOG00000002224	Yipf7	0.455266	0.710288	0.999736	1.22558
ENSRNOG00000002225	Scarb2	0.0530761	0.745909	0.999736	0.163796
ENSRNOG00000002227	Kit	0.139875	0.568503	0.999736	0.245283
ENSRNOG00000002229	Adcy5	0.189164	0.222752	0.999736	0.155148
ENSRNOG00000002232	Aff1	-0.137624	0.534966	0.999736	0.221816
ENSRNOG00000002238	Sema5b	0.0178963	0.904206	0.999736	0.148703
ENSRNOG00000002240	Slc49a4	0.085094	0.474968	0.999736	0.119109
ENSRNOG00000002241	Hspbap1	0.00437923	0.982764	0.999736	0.202701
ENSRNOG00000002244	Pdgfra	0.587505	0.127049	0.999736	0.385036
ENSRNOG00000002246	Slc30a9	0.0183411	0.892279	0.999736	0.135437
ENSRNOG00000002247	Nup54	-0.189353	0.170018	0.999736	0.137998
ENSRNOG00000002248	Fryl	-0.053641	0.765537	0.999736	0.179872
ENSRNOG00000002251	Sec31a	0.0198776	0.894223	0.999736	0.149498
ENSRNOG00000002253	Wdr5b	0.107899	0.736923	0.999736	0.321194
ENSRNOG00000002254	Tmem33	-0.0644641	0.668376	0.999736	0.150484
ENSRNOG00000002255	Fam162a	-0.0311118	0.938772	0.999736	0.40503
ENSRNOG00000002256	Art3	-0.278058	0.799998	0.999736	1.09752
ENSRNOG00000002258	Tmem150c	0.29694	0.0278177	0.999736	0.134982
ENSRNOG00000002262	Enoph1	0.0974707	0.437945	0.999736	0.12566
ENSRNOG00000002265	Casr	1.1292	0.0597659	0.999736	0.599837
ENSRNOG00000002266	Gsx2	-1.29662	0.334527	0.999736	1.3436
ENSRNOG00000002267	Chic2	-0.00831099	0.959834	0.999736	0.165026
ENSRNOG00000002270	Hnrnpdl	-0.0828624	0.422851	0.999736	0.103386
ENSRNOG00000002271	Slain2	-0.0623138	0.665352	0.999736	0.144066
ENSRNOG00000002272	Lnx1	0.201053	0.194147	0.999736	0.154846
ENSRNOG00000002273	Naaa	0.0910936	0.815335	0.999736	0.39004
ENSRNOG00000002275	Fip1l1	-0.0578797	0.606497	0.999736	0.11237
ENSRNOG00000002276	Phf6	-0.0311964	0.846431	0.999736	0.161076
ENSRNOG00000002278	Tec	-0.236681	0.500814	0.999736	0.351571
ENSRNOG00000002285	Pabir2	0.283353	0.331167	0.999736	0.291586
ENSRNOG00000002289	Ildr1	1.12418	0.12659	0.999736	0.73587
ENSRNOG00000002291	Brwd3	-0.152917	0.324665	0.999736	0.155258
ENSRNOG00000002292	Hnrnpd	0.0189369	0.881412	0.999736	0.12694
ENSRNOG00000002294	Snx29	0.0916811	0.561705	0.999736	0.157986
ENSRNOG00000002301	Uso1	-0.155778	0.145095	0.999736	0.106912
ENSRNOG00000002302	Corin	0.0460734	0.976416	0.999736	1.55851
ENSRNOG00000002303	Kcnj12	0.0747072	0.775248	0.999736	0.261656
ENSRNOG00000002305	Slc15a2	-0.178872	0.598261	0.999736	0.339479
ENSRNOG00000002309	Hlx	-0.409732	0.563035	0.999736	0.708463
ENSRNOG00000002312	Atp10d	-0.206511	0.400551	0.999736	0.245661
ENSRNOG00000002318	Limch1	0.0658096	0.570829	0.999736	0.116101
ENSRNOG00000002319	Tsn	-0.063379	0.609854	0.999736	0.124204
ENSRNOG00000002320	Commd8	-0.0551777	0.726089	0.999736	0.157501
ENSRNOG00000002322	RGD1310587	0.0409866	0.937877	0.999736	0.525883
ENSRNOG00000002323	Chmp1b2	0.0100018	0.951	0.999736	0.16276
ENSRNOG00000002327	Gabrb1	0.265424	0.0644749	0.999736	0.143559
ENSRNOG00000002331	Aldh3a1	-0.46489	0.585929	0.999736	0.853409
ENSRNOG00000002336	Gabra4	-0.0249637	0.894687	0.999736	0.188582
ENSRNOG00000002338	Dgke	0.0236547	0.909189	0.999736	0.207386
ENSRNOG00000002339	Mark1	-0.0128915	0.906921	0.999736	0.110257
ENSRNOG00000002340	LOC100361079	0.0727212	0.96824	0.999736	1.82646
ENSRNOG00000002341	Trim25	-0.465286	0.149151	0.999736	0.322547
ENSRNOG00000002342	Aldh3a2	0.10353	0.571096	0.999736	0.182773
ENSRNOG00000002343	Uchl1	0.107533	0.494127	0.999736	0.157267
ENSRNOG00000002345	Rasgef1b	-0.33931	0.047928	0.999736	0.171542
ENSRNOG00000002346	Tbx22	-0.958063	0.480951	0.999736	1.35939
ENSRNOG00000002347	Rgl1	0.107438	0.462076	0.999736	0.146088
ENSRNOG00000002349	Gabra2	0.232599	0.208194	0.999736	0.184816
ENSRNOG00000002350	Eaf2	-0.455043	0.72562	0.999736	1.29658
ENSRNOG00000002352	Tsen15	-0.0536057	0.837271	0.999736	0.261
ENSRNOG00000002353	Rab3gap2	-0.0062802	0.958289	0.999736	0.120079
ENSRNOG00000002358	Scpep1	0.0113179	0.964033	0.999736	0.250989
ENSRNOG00000002360	Gabrg1	0.0134107	0.973283	0.999736	0.400428
ENSRNOG00000002361	Prkg2	0.23127	0.61319	0.999736	0.457485
ENSRNOG00000002364	Rnf112	0.190432	0.475168	0.999736	0.266675
ENSRNOG00000002365	Itm2a	-0.262266	0.41615	0.999736	0.322543
ENSRNOG00000002368	Iars2	0.009768	0.948258	0.999736	0.150522
ENSRNOG00000002369	Rgs8	-0.0652694	0.792633	0.999736	0.248273
ENSRNOG00000002372	Sgcd	-0.0852178	0.812109	0.999736	0.3585
ENSRNOG00000002373	Akap1	0.0318255	0.841635	0.999736	0.159285
ENSRNOG00000002376	Clasp1	0.0284393	0.819872	0.999736	0.124893
ENSRNOG00000002378	Bpnt1	0.117828	0.518153	0.999736	0.18234
ENSRNOG00000002379	Plac1	-0.175445	0.915555	0.999736	1.65459
ENSRNOG00000002381	Bmp3	-0.139982	0.658192	0.999736	0.316407
ENSRNOG00000002385	Prg4	-0.262348	0.569994	0.999736	0.461831
ENSRNOG00000002387	Tceal1	0.042513	0.78262	0.999736	0.154085
ENSRNOG00000002388	Trim41	0.0114174	0.924459	0.999736	0.120412
ENSRNOG00000002389	Morf4l2	-0.078553	0.494024	0.999736	0.114856
ENSRNOG00000002391	Glra4	0.126242	0.899943	0.999736	1.00404
ENSRNOG00000002393	Eprs1	-0.174005	0.0931259	0.999736	0.103628
ENSRNOG00000002394	Tpr	-0.0607827	0.631925	0.999736	0.12689
ENSRNOG00000002396	Serpinb8	1.03451	0.601209	0.999736	1.97931
ENSRNOG00000002397	Slc30a10	0.188873	0.354383	0.999736	0.203939
ENSRNOG00000002403	Niban1	0.058601	0.90145	0.999736	0.473238
ENSRNOG00000002407	Pdxdc1	0.0438464	0.749538	0.999736	0.137342
ENSRNOG00000002408	Rbm47	-1.08796	0.231976	0.999736	0.910208
ENSRNOG00000002413	Gpc4	-0.257391	0.315792	0.999736	0.256585
ENSRNOG00000002414	Tfcp2l1	0.326267	0.0567971	0.999736	0.171281
ENSRNOG00000002418	Tgfb2	0.22144	0.441639	0.999736	0.287799
ENSRNOG00000002419	Plp1	-0.0602085	0.81856	0.999736	0.262464
ENSRNOG00000002420	Zc3h7a	-0.148518	0.241289	0.999736	0.126747
ENSRNOG00000002423	Fam114a2	0.0139121	0.90773	0.999736	0.120033
ENSRNOG00000002425	Pctp	-0.185611	0.900931	0.999736	1.49103
ENSRNOG00000002428	Lpar4	-0.158215	0.651863	0.999736	0.350673
ENSRNOG00000002429	Rtl3	0.0939983	0.930707	0.999736	1.081
ENSRNOG00000002433	G3bp2	-0.0444027	0.739541	0.999736	0.133557
ENSRNOG00000002434	Tmem100	0.222525	0.535834	0.999736	0.359419
ENSRNOG00000002436	Mmd	0.104039	0.376545	0.999736	0.117654
ENSRNOG00000002440	Ralb	-0.180388	0.259817	0.999736	0.160085
ENSRNOG00000002443	Mfap3	-0.0443817	0.718088	0.999736	0.122936
ENSRNOG00000002449	Maged2	-0.0535183	0.620779	0.999736	0.108173
ENSRNOG00000002450	Rrp15	0.197517	0.361326	0.999736	0.216376
ENSRNOG00000002451	Fndc3c1	0.021159	0.969601	0.999736	0.555236
ENSRNOG00000002452	Txndc11	0.058899	0.67766	0.999736	0.1417
ENSRNOG00000002454	Rnf2	-0.0774203	0.626336	0.999736	0.15901
ENSRNOG00000002460	Serpinb2	-3.29407	0.0179116	0.999736	1.39141
ENSRNOG00000002461	Nid1	-0.3203	0.119951	0.999736	0.205983
ENSRNOG00000002462	B9d1	0.235699	0.195198	0.999736	0.181957
ENSRNOG00000002468	Tnr	0.256359	0.190563	0.999736	0.195856
ENSRNOG00000002469	Trim7	0.331271	0.166281	0.999736	0.239314
ENSRNOG00000002470	Ifi47	-1.45928	0.222429	0.999736	1.19604
ENSRNOG00000002471	Polq	-0.356563	0.201985	0.999736	0.279456
ENSRNOG00000002473	Odr4	0.042617	0.812908	0.999736	0.180065
ENSRNOG00000002474	Tom1l1	-0.132688	0.582297	0.999736	0.241237
ENSRNOG00000002475	RGD1565798	0.846985	0.512247	0.999736	1.29243
ENSRNOG00000002478	Insig2	-0.0151885	0.929256	0.999736	0.171078
ENSRNOG00000002480	Gpr137b	0.0286209	0.896126	0.999736	0.219223
ENSRNOG00000002484	Chrna9	0.0309075	0.98595	0.999736	1.75508
ENSRNOG00000002487	Mbnl3	0.939265	0.187614	0.999736	0.712822
ENSRNOG00000002488	Galnt10	0.115589	0.442774	0.999736	0.150601
ENSRNOG00000002496	Stxbp5l	0.0915835	0.61702	0.999736	0.183139
ENSRNOG00000002501	Ddx3y	1.58088	0.328506	0.999736	1.61788
ENSRNOG00000002504	Spata17	-0.267831	0.437549	0.999736	0.344991
ENSRNOG00000002506	Cdkl2	0.27806	0.0303449	0.999736	0.128401
ENSRNOG00000002509	Gnl3l	0.0122294	0.934898	0.999736	0.149716
ENSRNOG00000002511	Flt4	0.352445	0.744275	0.999736	1.08047
ENSRNOG00000002514	Ccdc93	-0.079552	0.597541	0.999736	0.150684
ENSRNOG00000002516	Mtm1	-0.0264895	0.851287	0.999736	0.141295
ENSRNOG00000002517	Pdc	0.0911347	0.881411	0.999736	0.610903
ENSRNOG00000002520	Litaf	0.00240384	0.991769	0.999736	0.233006
ENSRNOG00000002524	Gpr37	0.32886	0.0497543	0.999736	0.167609
ENSRNOG00000002525	Ptgs2	0.0599785	0.894156	0.999736	0.450805
ENSRNOG00000002529	Rap2c	0.0194003	0.904316	0.999736	0.161385
ENSRNOG00000002537	Wnk3	0.0741458	0.693958	0.999736	0.188431
ENSRNOG00000002538	Epb41l5	0.00261994	0.986242	0.999736	0.151933
ENSRNOG00000002539	Prm2	-0.813512	0.629533	0.999736	1.68644
ENSRNOG00000002540	Rhoh	-1.01859	0.262248	0.999736	0.908565
ENSRNOG00000002541	Pds5a	-0.177851	0.176677	0.999736	0.131639
ENSRNOG00000002542	Heatr6	-0.0130217	0.938775	0.999736	0.169531
ENSRNOG00000002544	Kifap3	0.0598036	0.669315	0.999736	0.140026
ENSRNOG00000002545	Hapstr1	-0.0155976	0.928718	0.999736	0.174356
ENSRNOG00000002546	Rchy1	-0.128819	0.368387	0.999736	0.143213
ENSRNOG00000002548	Tnn	-0.384618	0.675369	0.999736	0.9184
ENSRNOG00000002549	Htr5b	-0.588367	0.385996	0.999736	0.678701
ENSRNOG00000002555	Serpinb7	-0.16557	0.835998	0.999736	0.799796
ENSRNOG00000002563	Mcts1	-0.0682731	0.66328	0.999736	0.156809
ENSRNOG00000002565	Taf1	-0.0202669	0.888037	0.999736	0.143952
ENSRNOG00000002566	Tnp2	-0.0250551	0.966556	0.999736	0.597577
ENSRNOG00000002568	Socs1	0.156969	0.613213	0.999736	0.310527
ENSRNOG00000002569	Mrps14	-0.0478777	0.784947	0.999736	0.175454
ENSRNOG00000002571	Tekt5	-0.180354	0.755691	0.999736	0.579648
ENSRNOG00000002572	Cacybp	-0.022825	0.878627	0.999736	0.149466
ENSRNOG00000002575	Sap30l	0.16146	0.328088	0.999736	0.165096
ENSRNOG00000002579	Parm1	0.346614	0.0833798	0.999736	0.200192
ENSRNOG00000002580	Trmt1l	0.12197	0.517966	0.999736	0.188667
ENSRNOG00000002585	Cul4b	0.00705116	0.964802	0.999736	0.159789
ENSRNOG00000002592	Rps6ka6	-0.103064	0.548044	0.999736	0.171576
ENSRNOG00000002593	Esrrg	0.303773	0.363986	0.999736	0.334627
ENSRNOG00000002595	Dpp10	0.141033	0.52898	0.999736	0.224018
ENSRNOG00000002598	Hnf1b	1.03683	0.216322	0.999736	0.838608
ENSRNOG00000002599	Grap	-0.379897	0.846584	0.999736	1.96351
ENSRNOG00000002607	Sox9	0.301879	0.220234	0.999736	0.24625
ENSRNOG00000002609	Ero1b	-0.0358441	0.851578	0.999736	0.191572
ENSRNOG00000002610	Carhsp1	-0.149759	0.47891	0.999736	0.211507
ENSRNOG00000002612	Ddx52	-0.25596	0.0911804	0.999736	0.151527
ENSRNOG00000002615	Pmm2	-0.161873	0.295453	0.999736	0.15472
ENSRNOG00000002616	Slc5a10	1.03451	0.601209	0.999736	1.97931
ENSRNOG00000002618	Ivns1abp	-0.188008	0.156018	0.999736	0.132532
ENSRNOG00000002624	Edaradd	0.805849	0.49303	0.999736	1.17557
ENSRNOG00000002625	Ptpn4	-0.171005	0.37271	0.999736	0.191837
ENSRNOG00000002626	Car10	0.263117	0.215205	0.999736	0.212298
ENSRNOG00000002627	Kctd3	0.0405641	0.748452	0.999736	0.126494
ENSRNOG00000002630	Cnot8	-0.0389948	0.746558	0.999736	0.120659
ENSRNOG00000002632	Naca	-0.0462501	0.719318	0.999736	0.128698
ENSRNOG00000002636	Abat	0.111251	0.575966	0.999736	0.198916
ENSRNOG00000002640	Serpinb5	-0.604974	0.721934	0.999736	1.69996
ENSRNOG00000002642	Ptges3	-0.0785714	0.511126	0.999736	0.119576
ENSRNOG00000002643	Ugdh	-0.0459949	0.739308	0.999736	0.138218
ENSRNOG00000002644	Utp18	-0.0714022	0.593271	0.999736	0.133686
ENSRNOG00000002645	Gemin5	-0.157309	0.496457	0.999736	0.231311
ENSRNOG00000002652	Rap1gap2	0.237622	0.0673662	0.999736	0.129903
ENSRNOG00000002653	Kcnk2	0.0668764	0.7659	0.999736	0.224612
ENSRNOG00000002657	Pla2g4a	-0.120697	0.804232	0.999736	0.48693
ENSRNOG00000002659	Ciita	1.63213	0.0599152	0.999736	0.867499
ENSRNOG00000002660	Magee1	0.112349	0.490298	0.999736	0.162863
ENSRNOG00000002662	Pbdc1	-0.0777724	0.816109	0.999736	0.334429
ENSRNOG00000002664	Emp2	0.329694	0.310077	0.999736	0.324802
ENSRNOG00000002667	Lamc2	-0.377926	0.38466	0.999736	0.434727
ENSRNOG00000002669	Cluh	0.134563	0.20252	0.999736	0.105589
ENSRNOG00000002671	Nme2	0.0092599	0.956877	0.999736	0.17125
ENSRNOG00000002680	Lamc1	-0.365195	0.0764127	0.999736	0.206105
ENSRNOG00000002682	Zfp692	0.0303421	0.856858	0.999736	0.168217
ENSRNOG00000002691	Shcbp1l	-0.34926	0.761541	0.999736	1.15093
ENSRNOG00000002693	Nme1	0.100203	0.561499	0.999736	0.17258
ENSRNOG00000002695	Tfb2m	-0.154027	0.50924	0.999736	0.233366
ENSRNOG00000002697	Mtmr1	-0.0162007	0.916546	0.999736	0.154609
ENSRNOG00000002701	Hgd	-0.912764	0.360521	0.999736	0.99824
ENSRNOG00000002705	Vps4b	-0.127405	0.425501	0.999736	0.159873
ENSRNOG00000002708	Phf8	-0.0539887	0.670892	0.999736	0.127055
ENSRNOG00000002710	Cnst	-0.101183	0.561185	0.999736	0.174129
ENSRNOG00000002711	Nuf2	-0.285571	0.281733	0.999736	0.265294
ENSRNOG00000002713	Zfp672	0.0971064	0.669926	0.999736	0.227816
ENSRNOG00000002714	Mettl22	0.00440567	0.974253	0.999736	0.136505
ENSRNOG00000002718	Scgb3a1	-2.62629	0.0278969	0.999736	1.19446
ENSRNOG00000002721	Ndufb4	-0.0191624	0.881355	0.999736	0.12839
ENSRNOG00000002722	Sec14l1	-0.00730952	0.961255	0.999736	0.150468
ENSRNOG00000002723	Sele	-1.60628	0.0966191	0.999736	0.966782
ENSRNOG00000002724	Prpsap2	-0.123616	0.361114	0.999736	0.135359
ENSRNOG00000002728	Btc	-0.323649	0.583488	0.999736	0.590281
ENSRNOG00000002730	Rgs5	-3.86607	0.040555	0.999736	1.88768
ENSRNOG00000002735	Dhx9	-0.114781	0.481802	0.999736	0.163178
ENSRNOG00000002736	Rabgap1l	0.0135031	0.926437	0.999736	0.146251
ENSRNOG00000002746	Fstl1	-0.489736	0.163718	0.999736	0.351651
ENSRNOG00000002748	Ccdc43	-0.097653	0.53238	0.999736	0.156401
ENSRNOG00000002749	Spag9	-0.06406	0.631428	0.999736	0.133537
ENSRNOG00000002750	Rc3h1	-0.105522	0.431507	0.999736	0.134147
ENSRNOG00000002751	Zdhhc15	0.172863	0.466661	0.999736	0.237474
ENSRNOG00000002753	Adam11	0.17323	0.463381	0.999736	0.236236
ENSRNOG00000002754	Areg	-0.250366	0.912728	0.999736	2.28439
ENSRNOG00000002755	Pafah1b1	-0.0412186	0.7299	0.999736	0.119385
ENSRNOG00000002757	Tada2a	-0.112106	0.518563	0.999736	0.173656
ENSRNOG00000002759	Lias	0.0978231	0.609533	0.999736	0.191532
ENSRNOG00000002763	Ulk2	-0.0580401	0.567359	0.999736	0.101478
ENSRNOG00000002764	Mettl16	-0.177104	0.33721	0.999736	0.184543
ENSRNOG00000002767	Dlg3	0.27097	0.0387644	0.999736	0.131114
ENSRNOG00000002768	Tmem114	0.636773	0.370701	0.999736	0.71135
ENSRNOG00000002773	Rgs4	-0.266461	0.222081	0.999736	0.218229
ENSRNOG00000002775	Npl	-0.337907	0.188599	0.999736	0.257015
ENSRNOG00000002776	Sell	-0.889072	0.6533	0.999736	1.97931
ENSRNOG00000002778	Aatf	0.0476378	0.747763	0.999736	0.148132
ENSRNOG00000002781	Kdsr	0.0446134	0.832635	0.999736	0.211115
ENSRNOG00000002782	Epgn	0.0465813	0.971521	0.999736	1.30479
ENSRNOG00000002783	Serpinc1	-0.200873	0.437383	0.999736	0.25865
ENSRNOG00000002784	Pou3f4	-0.22315	0.531384	0.999736	0.356529
ENSRNOG00000002789	AABR07039648,1	0.466787	0.556864	0.999736	0.794525
ENSRNOG00000002790	Abcb7	-0.0644141	0.766494	0.999736	0.216909
ENSRNOG00000002792	Cxcl2	-0.835434	0.621026	0.999736	1.6898
ENSRNOG00000002793	Sstr2	-0.46341	0.303084	0.999736	0.449982
ENSRNOG00000002795	Cog1	0.158389	0.350845	0.999736	0.169772
ENSRNOG00000002797	Gpr156	0.0560389	0.807305	0.999736	0.229758
ENSRNOG00000002800	Gdpd2	0.178702	0.56987	0.999736	0.314481
ENSRNOG00000002802	Cxcl1	-1.04014	0.163723	0.999736	0.746875
ENSRNOG00000002807	Septin9	0.0134833	0.931295	0.999736	0.15639
ENSRNOG00000002810	Gfpt2	0.0293228	0.868888	0.999736	0.177637
ENSRNOG00000002811	Brinp3	0.427429	0.233664	0.999736	0.35889
ENSRNOG00000002812	Lhx1	-0.545693	0.378697	0.999736	0.619894
ENSRNOG00000002818	Eftud2	-0.240445	0.177685	0.999736	0.178383
ENSRNOG00000002821	Phlpp1	0.0607278	0.629295	0.999736	0.125803
ENSRNOG00000002823	Mapk9	-0.000595536	0.995257	0.999736	0.100189
ENSRNOG00000002826	Hsd17b7	0.0990959	0.575621	0.999736	0.177023
ENSRNOG00000002827	Rbfox1	-0.0625155	0.717284	0.999736	0.172652
ENSRNOG00000002828	Tob1	-0.090673	0.647886	0.999736	0.198539
ENSRNOG00000002829	Ppbp	1.03451	0.601209	0.999736	1.97931
ENSRNOG00000002831	Wfikkn2	-0.48384	0.548447	0.999736	0.806279
ENSRNOG00000002832	Slc16a2	0.260152	0.115125	0.999736	0.165116
ENSRNOG00000002833	Gsk3b	0.0827531	0.550133	0.999736	0.138485
ENSRNOG00000002834	Klb	0.202905	0.685614	0.999736	0.501231
ENSRNOG00000002835	Luc7l3	-0.0284999	0.840954	0.999736	0.142021
ENSRNOG00000002839	Slc19a2	-0.17984	0.244639	0.999736	0.154572
ENSRNOG00000002840	Atp5f1b	-0.00862981	0.951307	0.999736	0.14132
ENSRNOG00000002841	Cdc42bpa	0.0174123	0.866499	0.999736	0.103579
ENSRNOG00000002843	Cxcl6	0.240094	0.708329	0.999736	0.641789
ENSRNOG00000002844	Usp27x	-0.0855455	0.660192	0.999736	0.194577
ENSRNOG00000002848	Maoa	-0.0599579	0.710024	0.999736	0.161254
ENSRNOG00000002851	Fam104a	0.0127184	0.956248	0.999736	0.231822
ENSRNOG00000002852	Myo19	0.113695	0.579085	0.999736	0.204959
ENSRNOG00000002855	Rfc1	-0.183352	0.205318	0.999736	0.144766
ENSRNOG00000002860	Ccdc181	0.128219	0.481572	0.999736	0.182187
ENSRNOG00000002862	Clcn5	-0.12627	0.494407	0.999736	0.184791
ENSRNOG00000002863	Cacna1e	0.225987	0.135805	0.999736	0.151507
ENSRNOG00000002864	Nacc1	-0.0499965	0.721193	0.999736	0.140099
ENSRNOG00000002866	Rassf6	0.600613	0.462207	0.999736	0.816919
ENSRNOG00000002873	Cfap144	0.023236	0.936373	0.999736	0.291072
ENSRNOG00000002874	Rbm25	-0.0736443	0.553776	0.999736	0.124376
ENSRNOG00000002875	Klhl20	-0.0411237	0.756613	0.999736	0.132686
ENSRNOG00000002876	Eef2kmt	-0.757167	0.0393726	0.999736	0.367509
ENSRNOG00000002878	Afm	2.48868	0.134081	0.999736	1.66111
ENSRNOG00000002879	Psen2	0.183017	0.338256	0.999736	0.191117
ENSRNOG00000002881	Ddr2	-0.379491	0.293649	0.999736	0.361368
ENSRNOG00000002882	Zcchc2	-0.0593477	0.720974	0.999736	0.166167
ENSRNOG00000002883	Alg1	0.180161	0.34932	0.999736	0.192499
ENSRNOG00000002884	Blzf1	-0.160269	0.393118	0.999736	0.187674
ENSRNOG00000002886	Myh10	0.031795	0.802056	0.999736	0.126831
ENSRNOG00000002889	Afp	0.394653	0.762887	0.999736	1.30813
ENSRNOG00000002890	Slc9c2	0.0885138	0.592371	0.999736	0.165322
ENSRNOG00000002894	Mnt	0.0903797	0.582241	0.999736	0.164293
ENSRNOG00000002895	Nagpa	0.149728	0.416531	0.999736	0.184291
ENSRNOG00000002898	Nme7	-0.130291	0.479191	0.999736	0.184129
ENSRNOG00000002899	Akap10	0.0170517	0.936205	0.999736	0.213037
ENSRNOG00000002903	Specc1	0.142803	0.27322	0.999736	0.130333
ENSRNOG00000002904	Arr3	-0.727837	0.304921	0.999736	0.709435
ENSRNOG00000002905	Ccdc103	-1.38783	0.159178	0.999736	0.985784
ENSRNOG00000002906	Nr1i2	0.40604	0.720374	0.999736	1.13432
ENSRNOG00000002907	Plekha6	0.155855	0.358771	0.999736	0.169831
ENSRNOG00000002908	Slc35a4	0.0147743	0.910947	0.999736	0.132097
ENSRNOG00000002911	Alb	-1.90395	0.130758	0.999736	1.25996
ENSRNOG00000002912	Parn	0.0154519	0.909234	0.999736	0.135538
ENSRNOG00000002914	Trmt1	0.0512297	0.638331	0.999736	0.108992
ENSRNOG00000002915	Trim11	0.00404451	0.981053	0.999736	0.170304
ENSRNOG00000002916	Car4	0.214003	0.817867	0.999736	0.929279
ENSRNOG00000002917	Sec14l5	-0.0496796	0.937724	0.999736	0.635851
ENSRNOG00000002918	FAM187A	-0.818324	0.191996	0.999736	0.627213
ENSRNOG00000002919	Gfap	0.0696748	0.875457	0.999736	0.444552
ENSRNOG00000002922	Adora2b	0.0270775	0.908807	0.999736	0.236394
ENSRNOG00000002923	Zcchc13	-1.25834	0.356949	0.999736	1.36599
ENSRNOG00000002926	Uap1	0.119894	0.484946	0.999736	0.171677
ENSRNOG00000002928	Guk1	0.0874637	0.465223	0.999736	0.119768
ENSRNOG00000002930	Ppl	-0.243241	0.50463	0.999736	0.364557
ENSRNOG00000002932	Wdr19	-0.107107	0.446068	0.999736	0.140562
ENSRNOG00000002934	Atp1b1	0.087384	0.534616	0.999736	0.140721
ENSRNOG00000002935	Ankrd40	0.00299575	0.986272	0.999736	0.174103
ENSRNOG00000002936	Golt1a	1.71007	0.406159	0.999736	2.05865
ENSRNOG00000002937	Ren	-0.619051	0.301341	0.999736	0.598949
ENSRNOG00000002940	Ankrd17	-0.00485708	0.971472	0.999736	0.135816
ENSRNOG00000002941	Uhmk1	0.170523	0.17235	0.999736	0.124953
ENSRNOG00000002943	Mrpl55	0.173357	0.239034	0.999736	0.147237
ENSRNOG00000002944	C10h1orf35	0.0896544	0.67035	0.999736	0.21062
ENSRNOG00000002947	Dpt	0.446598	0.716879	0.999736	1.23154
ENSRNOG00000002948	Abcc3	-0.128585	0.786294	0.999736	0.474263
ENSRNOG00000002949	Pgs1	0.0535289	0.643398	0.999736	0.115625
ENSRNOG00000002950	Lyl1	-0.361334	0.492275	0.999736	0.526192
ENSRNOG00000002951	Ccnb3	-1.03588	0.12879	0.999736	0.681998
ENSRNOG00000002956	Stim2	-0.0283969	0.837318	0.999736	0.138302
ENSRNOG00000002959	Shroom4	-0.317916	0.247141	0.999736	0.2747
ENSRNOG00000002960	Ndp	0.14203	0.767375	0.999736	0.480139
ENSRNOG00000002963	C1ql1	0.282937	0.439863	0.999736	0.366297
ENSRNOG00000002964	Xcl1	0.837105	0.565187	0.999736	1.45545
ENSRNOG00000002968	Tnfsf4	-0.889072	0.6533	0.999736	1.97931
ENSRNOG00000002969	Itpkb	0.10501	0.518922	0.999736	0.162803
ENSRNOG00000002970	Zswim7	-0.371701	0.192963	0.999736	0.285515
ENSRNOG00000002972	Spata46	-0.309323	0.440352	0.999736	0.400886
ENSRNOG00000002975	AABR07037243,1	1.02623	0.0487455	0.999736	0.520715
ENSRNOG00000002976	Cfap91	-0.374417	0.212333	0.999736	0.300212
ENSRNOG00000002977	Ttc19	0.032253	0.833777	0.999736	0.153689
ENSRNOG00000002978	Faslg	-0.947588	0.0332242	0.999736	0.44501
ENSRNOG00000002979	Tbx19	-0.4189	0.398592	0.999736	0.496246
ENSRNOG00000002980	Tsr1	-0.0384383	0.825119	0.999736	0.173956
ENSRNOG00000002983	Nfix	0.08659	0.681326	0.999736	0.210859
ENSRNOG00000002984	Bmp15	0.0323681	0.974283	0.999736	1.00405
ENSRNOG00000002986	Efhc2	-0.0367061	0.96213	0.999736	0.773069
ENSRNOG00000002989	Nmt1	-0.116809	0.351023	0.999736	0.12525
ENSRNOG00000002991	Srr	-0.0239191	0.852437	0.999736	0.12859
ENSRNOG00000002997	Nherf2	0.100565	0.575526	0.999736	0.179601
ENSRNOG00000002999	Timmdc1	0.0569228	0.663568	0.999736	0.130859
ENSRNOG00000003003	Tbc1d19	0.0344281	0.794314	0.999736	0.132054
ENSRNOG00000003005	Rasgef1c	0.346359	0.138499	0.999736	0.233805
ENSRNOG00000003011	Gadd45gip1	0.32955	0.0228677	0.999736	0.144817
ENSRNOG00000003013	Rpgr	-0.0887262	0.687294	0.999736	0.220421
ENSRNOG00000003014	Poglut1	-0.110156	0.596449	0.999736	0.208031
ENSRNOG00000003018	Olfml2b	-0.0223731	0.939495	0.999736	0.294751
ENSRNOG00000003019	Ubn1	-0.128084	0.449848	0.999736	0.169497
ENSRNOG00000003020	Slc25a47	-0.557544	0.575471	0.999736	0.995593
ENSRNOG00000003025	AABR07039336,2	-0.0150953	0.915969	0.999736	0.143066
ENSRNOG00000003026	Rad23a	-0.056631	0.795322	0.999736	0.21831
ENSRNOG00000003028	Dnah17	-0.122484	0.773443	0.999736	0.425477
ENSRNOG00000003029	Calr	-0.00268574	0.981861	0.999736	0.118129
ENSRNOG00000003030	Awat2	-0.353926	0.437242	0.999736	0.455587
ENSRNOG00000003031	Atp2b4	0.283303	0.0915265	0.999736	0.167893
ENSRNOG00000003033	Plcd3	0.0154122	0.978056	0.999736	0.560315
ENSRNOG00000003038	Sft2d2	-0.439239	0.247692	0.999736	0.379973
ENSRNOG00000003039	Wnt3a	-1.09399	0.0389431	0.999736	0.529834
ENSRNOG00000003041	Smg6	-0.0932662	0.506885	0.999736	0.140525
ENSRNOG00000003042	Mettl13	0.0406065	0.749224	0.999736	0.127029
ENSRNOG00000003048	Tiprl	-0.0163037	0.916506	0.999736	0.155516
ENSRNOG00000003049	Hsd17b10	-0.0616302	0.680567	0.999736	0.149701
ENSRNOG00000003050	Tbc1d9b	0.17424	0.182958	0.999736	0.13084
ENSRNOG00000003052	Cox18	0.122905	0.494873	0.999736	0.18006
ENSRNOG00000003059	Optc	0.0207872	0.952179	0.999736	0.346627
ENSRNOG00000003062	LOC679960	0.044194	0.787048	0.999736	0.163593
ENSRNOG00000003063	Phka1	0.00745728	0.963708	0.999736	0.163891
ENSRNOG00000003064	Bst1	-1.80452	0.240084	0.999736	1.53605
ENSRNOG00000003065	Glyr1	-0.030619	0.752262	0.999736	0.0970006
ENSRNOG00000003066	Wnt9a	-0.115291	0.763712	0.999736	0.383522
ENSRNOG00000003067	Npffr2	0.0727212	0.96824	0.999736	1.82646
ENSRNOG00000003068	Mrnip	-0.0384218	0.824386	0.999736	0.173143
ENSRNOG00000003069	Cd38	0.569304	0.291302	0.999736	0.539487
ENSRNOG00000003070	Pigl	-0.0559156	0.766701	0.999736	0.188463
ENSRNOG00000003071	Vamp4	0.0454938	0.77137	0.999736	0.15656
ENSRNOG00000003076	Rbms2	-0.0163956	0.939458	0.999736	0.215869
ENSRNOG00000003078	Dcaf6	0.10426	0.3808	0.999736	0.118961
ENSRNOG00000003081	Ribc1	-0.0668352	0.809367	0.999736	0.277045
ENSRNOG00000003084	Parp1	-0.149897	0.156245	0.999736	0.105724
ENSRNOG00000003085	Mycs	0.0727212	0.96824	0.999736	1.82646
ENSRNOG00000003086	Cenpv	0.155808	0.264811	0.999736	0.139727
ENSRNOG00000003088	Arhgap31	-0.0307512	0.896137	0.999736	0.235564
ENSRNOG00000003095	Fgfbp1	0.655814	0.406254	0.999736	0.789658
ENSRNOG00000003098	Prom1	-0.973891	0.0469586	0.999736	0.490212
ENSRNOG00000003099	Ubqln2	0.131867	0.47503	0.999736	0.184605
ENSRNOG00000003100	Dusp12	0.230078	0.215701	0.999736	0.185841
ENSRNOG00000003104	Trpv2	0.239358	0.137269	0.999736	0.161071
ENSRNOG00000003105	Kif19	-0.547542	0.185873	0.999736	0.413899
ENSRNOG00000003108	Acbd4	0.0687978	0.793357	0.999736	0.262634
ENSRNOG00000003109	Btbd17	-0.335244	0.306103	0.999736	0.327568
ENSRNOG00000003114	B4galt4	-0.0530429	0.733381	0.999736	0.155719
ENSRNOG00000003116	Dph1	0.12568	0.404185	0.999736	0.150665
ENSRNOG00000003117	Psmd12	-0.031942	0.761625	0.999736	0.105298
ENSRNOG00000003120	Prelp	0.0633751	0.866622	0.999736	0.377344
ENSRNOG00000003121	Rtn4rl1	0.131113	0.476009	0.999736	0.183958
ENSRNOG00000003122	Hdac8	-0.027261	0.873459	0.999736	0.171166
ENSRNOG00000003123	Rpa1	-0.0560359	0.653259	0.999736	0.124735
ENSRNOG00000003125	Rogdi	0.163067	0.28255	0.999736	0.151746
ENSRNOG00000003127	Spryd4	0.0613695	0.761302	0.999736	0.202026
ENSRNOG00000003129	Zfp496	-0.0684337	0.620862	0.999736	0.138353
ENSRNOG00000003131	Traf7	-0.078553	0.549838	0.999736	0.131359
ENSRNOG00000003132	Mip	1.02987	0.326771	0.999736	1.0502
ENSRNOG00000003134	Slc4a4	0.411247	0.30474	0.999736	0.400699
ENSRNOG00000003135	Fcrlb	0.936745	0.578452	0.999736	1.68586
ENSRNOG00000003136	Fcrla	-1.32114	0.476083	0.999736	1.85394
ENSRNOG00000003137	Septin12	-0.03647	0.980603	0.999736	1.5
ENSRNOG00000003139	Smc1a	-0.072866	0.508402	0.999736	0.110181
ENSRNOG00000003143	Chct1	2.96927	0.0335139	0.999736	1.39673
ENSRNOG00000003144	Gprc5c	-0.834252	0.00539797	0.999736	0.299846
ENSRNOG00000003147	Sqstm1	-0.00419714	0.97114	0.999736	0.116014
ENSRNOG00000003149	Farsa	-0.0759805	0.500563	0.999736	0.112797
ENSRNOG00000003150	Mpc2	-0.00415292	0.979313	0.999736	0.160159
ENSRNOG00000003151	Bfar	-0.1312	0.409467	0.999736	0.159063
ENSRNOG00000003158	Rpl35-ps8	0.25996	0.534098	0.999736	0.418101
ENSRNOG00000003163	Sdhc	0.0247946	0.855057	0.999736	0.135734
ENSRNOG00000003164	Pla2g10	-0.813512	0.629533	0.999736	1.68644
ENSRNOG00000003170	Nlrp3	-0.504313	0.643763	0.999736	1.09054
ENSRNOG00000003171	Mpz	-0.889072	0.6533	0.999736	1.97931
ENSRNOG00000003172	Serpinf1	-1.94499	0.0240088	0.999736	0.861761
ENSRNOG00000003174	Tapt1	-0.0633909	0.742224	0.999736	0.19273
ENSRNOG00000003176	Mixl1	0.0727212	0.96824	0.999736	1.82646
ENSRNOG00000003177	Mat2b	-0.195738	0.186953	0.999736	0.148326
ENSRNOG00000003178	Mageh1	-0.00318983	0.984355	0.999736	0.162671
ENSRNOG00000003183	Fmod	-1.56455	0.0643986	0.999736	0.845973
ENSRNOG00000003185	Acbd3	-0.0560077	0.665312	0.999736	0.12947
ENSRNOG00000003186	Anks3	0.051065	0.760241	0.999736	0.167336
ENSRNOG00000003187	Armcx5	-0.098713	0.652752	0.999736	0.219391
ENSRNOG00000003189	Cited1	-0.23751	0.343278	0.999736	0.250615
ENSRNOG00000003191	Gprasp3	0.0552767	0.637502	0.999736	0.117312
ENSRNOG00000003194	Tpgs2-ps2	-1.18905	0.307691	0.999736	1.16565
ENSRNOG00000003195	Caskin1	0.258579	0.0805878	0.999736	0.147989
ENSRNOG00000003198	Bmerb1	0.143952	0.171624	0.999736	0.105304
ENSRNOG00000003201	Rps4x	-0.0745346	0.518574	0.999736	0.11546
ENSRNOG00000003203	Hexim1	-0.0201159	0.902315	0.999736	0.163894
ENSRNOG00000003205	Ldb2	0.385645	0.32814	0.999736	0.394374
ENSRNOG00000003206	Actr3	-0.0360053	0.787675	0.999736	0.133684
ENSRNOG00000003207	Fmnl1	0.20794	0.300607	0.999736	0.200882
ENSRNOG00000003208	Ercc6l	-0.587488	0.0345501	0.999736	0.277957
ENSRNOG00000003209	Pcp4l1	0.383405	0.143702	0.999736	0.262221
ENSRNOG00000003211	Srp9	-0.0215026	0.883861	0.999736	0.147201
ENSRNOG00000003213	Helz	-0.0502224	0.709511	0.999736	0.13482
ENSRNOG00000003215	Zfp287	-0.151343	0.393207	0.999736	0.177255
ENSRNOG00000003217	Lgals3bp	-0.00830218	0.979576	0.999736	0.324299
ENSRNOG00000003218	Zfp286a	-0.165337	0.308234	0.999736	0.162265
ENSRNOG00000003220	H3f3b	-0.224101	0.150302	0.999736	0.155792
ENSRNOG00000003221	Myoc	-0.146049	0.845217	0.999736	0.748106
ENSRNOG00000003223	Degs1	-0.00391158	0.979203	0.999736	0.150049
ENSRNOG00000003224	Nudt16l1	0.0405003	0.79566	0.999736	0.156391
ENSRNOG00000003226	Mprip	0.00461105	0.968225	0.999736	0.115756
ENSRNOG00000003228	Mid1ip1	0.162908	0.372069	0.999736	0.182509
ENSRNOG00000003229	Tspan7	0.150649	0.519554	0.999736	0.233915
ENSRNOG00000003232	Nherf1	-0.0117905	0.946502	0.999736	0.175714
ENSRNOG00000003233	Serpinf2	-0.0435557	0.883889	0.999736	0.298242
ENSRNOG00000003234	Mgrn1	0.280826	0.567529	0.999736	0.491216
ENSRNOG00000003235	Mgat4b	0.09474	0.467902	0.999736	0.130514
ENSRNOG00000003237	Tp53bp2	0.0400366	0.765583	0.999736	0.13428
ENSRNOG00000003239	Cant1	0.148717	0.206276	0.999736	0.117668
ENSRNOG00000003241	Gabrg2	0.146334	0.287503	0.999736	0.137581
ENSRNOG00000003242	Gulp1	-0.344437	0.3467	0.999736	0.366029
ENSRNOG00000003243	Wdr81	-0.145631	0.337819	0.999736	0.151939
ENSRNOG00000003244	Ltc4s	0.97932	0.590703	0.999736	1.82091
ENSRNOG00000003245	Cacng1	-2.6845	0.109992	0.999736	1.67967
ENSRNOG00000003247	Sde2	-0.027563	0.858738	0.999736	0.154865
ENSRNOG00000003248	Mpzl1	0.124396	0.252436	0.999736	0.108695
ENSRNOG00000003251	B3galt2	0.141361	0.529919	0.999736	0.225051
ENSRNOG00000003253	Qdpr	0.104835	0.503162	0.999736	0.156582
ENSRNOG00000003254	Il23a	0.432161	0.344797	0.999736	0.457444
ENSRNOG00000003256	Ccng1	-0.038163	0.816249	0.999736	0.164233
ENSRNOG00000003258	Cdc73	0.0279789	0.852366	0.999736	0.150343
ENSRNOG00000003259	C1qtnf1	0.0312367	0.933391	0.999736	0.373734
ENSRNOG00000003260	Nr1i3	0.0340389	0.864245	0.999736	0.19909
ENSRNOG00000003261	Usp9x	-0.0610507	0.663566	0.999736	0.140348
ENSRNOG00000003262	Cacng4	0.0146725	0.938496	0.999736	0.190155
ENSRNOG00000003263	Lefty1	1.79149	0.386372	0.999736	2.06817
ENSRNOG00000003264	Nat9	0.171726	0.389767	0.999736	0.199672
ENSRNOG00000003266	Efcab15	-0.00834717	0.989281	0.999736	0.621343
ENSRNOG00000003267	Pycr2	-0.0560141	0.633115	0.999736	0.117345
ENSRNOG00000003268	Maml1	-0.183825	0.192677	0.999736	0.141111
ENSRNOG00000003269	Atp6v0e1	-0.0599287	0.778503	0.999736	0.213064
ENSRNOG00000003273	Spata20	0.0177892	0.963295	0.999736	0.386565
ENSRNOG00000003275	Spata32	0.362475	0.778345	0.999736	1.28776
ENSRNOG00000003276	Myo1d	-0.110416	0.67898	0.999736	0.266799
ENSRNOG00000003278	Map3k14	0.146887	0.400162	0.999736	0.174588
ENSRNOG00000003280	Grin2c	-0.598707	0.374282	0.999736	0.673856
ENSRNOG00000003281	Mcm9	-0.223864	0.2927	0.999736	0.212755
ENSRNOG00000003283	Rcsd1	-0.889765	0.457224	0.999736	1.19685
ENSRNOG00000003284	Epn3	0.784435	0.317537	0.999736	0.784803
ENSRNOG00000003285	Mpv17l	0.274327	0.236863	0.999736	0.231918
ENSRNOG00000003287	Fbxw10	0.1077	0.750982	0.999736	0.339378
ENSRNOG00000003288	Cacng5	-0.31453	0.527694	0.999736	0.498045
ENSRNOG00000003289	Lap3	-0.138459	0.400647	0.999736	0.164741
ENSRNOG00000003291	Creg1	0.0776682	0.632485	0.999736	0.162407
ENSRNOG00000003294	Cdrt4	1.03451	0.601209	0.999736	1.97931
ENSRNOG00000003296	Dck	0.0313149	0.829994	0.999736	0.145847
ENSRNOG00000003298	Cd247	0.0932425	0.811747	0.999736	0.39149
ENSRNOG00000003300	Btg2	-0.464447	0.163568	0.999736	0.333374
ENSRNOG00000003302	Flcn	-0.057007	0.63498	0.999736	0.120083
ENSRNOG00000003304	Chad	0.405422	0.512569	0.999736	0.619114
ENSRNOG00000003305	Cxcr3	-0.889072	0.6533	0.999736	1.97931
ENSRNOG00000003307	Gcdh	0.171176	0.183059	0.999736	0.128569
ENSRNOG00000003310	Tmem63a	-0.211054	0.749221	0.999736	0.660231
ENSRNOG00000003313	Glra2	0.0588798	0.72764	0.999736	0.169065
ENSRNOG00000003326	Rrn3	-0.131552	0.390398	0.999736	0.153164
ENSRNOG00000003328	Cdip1	0.0799051	0.542401	0.999736	0.131167
ENSRNOG00000003329	Ppm1d	0.00276501	0.988433	0.999736	0.190721
ENSRNOG00000003330	Acsf2	0.0457945	0.897764	0.999736	0.356414
ENSRNOG00000003332	Nt5m	0.0933839	0.587633	0.999736	0.17221
ENSRNOG00000003334	Klhl21	-0.0292784	0.821308	0.999736	0.129629
ENSRNOG00000003336	Mybph	-0.766155	0.217699	0.999736	0.621541
ENSRNOG00000003338	Pmp22	-0.145393	0.494864	0.999736	0.213
ENSRNOG00000003343	Canx	0.00511966	0.972899	0.999736	0.150699
ENSRNOG00000003345	AABR07038690,1	-1.77013	0.306323	0.999736	1.73039
ENSRNOG00000003346	Fancb	-0.295161	0.244007	0.999736	0.253351
ENSRNOG00000003348	Rasd1	0.199219	0.512162	0.999736	0.303931
ENSRNOG00000003349	Col23a1	0.186137	0.482735	0.999736	0.265186
ENSRNOG00000003350	Mospd2	0.0120265	0.95025	0.999736	0.192756
ENSRNOG00000003354	Pabpc5	1.35838	0.043622	0.999736	0.67323
ENSRNOG00000003357	Col3a1	-0.394809	0.489113	0.999736	0.570764
ENSRNOG00000003359	Ogt	-0.0527438	0.733102	0.999736	0.154673
ENSRNOG00000003365	Cadm3	0.133208	0.174222	0.999736	0.0980367
ENSRNOG00000003367	Tmem220	-0.323988	0.614963	0.999736	0.644109
ENSRNOG00000003370	Otc	0.454088	0.570992	0.999736	0.801438
ENSRNOG00000003374	Ccdc85a	0.37924	0.0162955	0.999736	0.15787
ENSRNOG00000003384	Hs3st3b1	-0.0252944	0.97054	0.999736	0.684901
ENSRNOG00000003385	Glrx2	0.0337956	0.826184	0.999736	0.153897
ENSRNOG00000003386	Rbfox3	0.106603	0.554422	0.999736	0.180333
ENSRNOG00000003388	Cenpf	-0.34907	0.108854	0.999736	0.217711
ENSRNOG00000003392	Grsf1	-0.0531455	0.686552	0.999736	0.131699
ENSRNOG00000003397	Adprm	-0.115336	0.551562	0.999736	0.193705
ENSRNOG00000003398	Tomm40l	0.297011	0.0608504	0.999736	0.158441
ENSRNOG00000003399	Hnrnph1	-0.29594	0.0110054	0.999736	0.116396
ENSRNOG00000003400	Fmo4	-0.052933	0.908616	0.999736	0.461153
ENSRNOG00000003401	AABR07029195,1	0.227337	0.107458	0.999736	0.141227
ENSRNOG00000003402	Stx6	0.0256146	0.805606	0.999736	0.104083
ENSRNOG00000003403	Slc35f5	-0.0630028	0.596748	0.999736	0.119079
ENSRNOG00000003407	Ptpn14	0.421151	0.0323513	0.999736	0.196796
ENSRNOG00000003409	Ldoc1	0.527493	0.738455	0.999736	1.5798
ENSRNOG00000003428	Rufy3	-0.0116727	0.948012	0.999736	0.17902
ENSRNOG00000003434	Ro60	0.0595855	0.71845	0.999736	0.165271
ENSRNOG00000003435	Mcf2	-0.0852476	0.759789	0.999736	0.278808
ENSRNOG00000003439	Il15	-1.90548	0.130095	0.999736	1.2588
ENSRNOG00000003442	Adora1	0.183711	0.404499	0.999736	0.22038
ENSRNOG00000003443	Klf1	0.142976	0.666089	0.999736	0.331328
ENSRNOG00000003452	Asb11	0.466691	0.516547	0.999736	0.719451
ENSRNOG00000003453	Lypd1	0.0197745	0.932353	0.999736	0.232957
ENSRNOG00000003455	Zfp13	0.0109371	0.953441	0.999736	0.187322
ENSRNOG00000003457	Bicdl2	0.0857122	0.958235	0.999736	1.6367
ENSRNOG00000003461	Zfp330	-0.155848	0.250062	0.999736	0.135497
ENSRNOG00000003463	Srebf1	0.108003	0.693031	0.999736	0.273603
ENSRNOG00000003464	Hid1	0.229362	0.192552	0.999736	0.176017
ENSRNOG00000003468	Capn8	1.04527	0.208076	0.999736	0.830325
ENSRNOG00000003469	MAST1	0.274863	0.0741401	0.999736	0.15392
ENSRNOG00000003470	Fundc1	0.126654	0.473861	0.999736	0.176839
ENSRNOG00000003472	Atp11c	-0.149106	0.453241	0.999736	0.198802
ENSRNOG00000003476	Slc6a4	0.00862375	0.989431	0.999736	0.651038
ENSRNOG00000003479	Rnf150	0.0393845	0.863377	0.999736	0.228877
ENSRNOG00000003480	Aim2	-1.02555	0.0182548	0.999736	0.434479
ENSRNOG00000003486	Mnda	0.0727212	0.96824	0.999736	1.82646
ENSRNOG00000003491	Prkca	0.228316	0.2256	0.999736	0.188415
ENSRNOG00000003494	Ppfia4	0.310328	0.02372	0.999736	0.137214
ENSRNOG00000003495	Prpf8	-0.113937	0.345398	0.999736	0.120753
ENSRNOG00000003496	Tbc1d9	-0.0226984	0.897721	0.999736	0.176584
ENSRNOG00000003497	Thoc6	-0.0807675	0.73115	0.999736	0.235066
ENSRNOG00000003500	Apoa2	-1.32114	0.476083	0.999736	1.85394
ENSRNOG00000003501	Lyzl6	0.723122	0.40177	0.999736	0.862435
ENSRNOG00000003506	Gosr2	-0.0518768	0.589026	0.999736	0.096024
ENSRNOG00000003508	Ergic1	0.0654434	0.575861	0.999736	0.11698
ENSRNOG00000003510	Fmo2	-2.37281	0.156929	0.999736	1.67634
ENSRNOG00000003512	Gabra1	0.288043	0.32697	0.999736	0.29385
ENSRNOG00000003515	Ephx1	-0.00528009	0.987443	0.999736	0.335481
ENSRNOG00000003517	Tbx2	0.0941149	0.901846	0.999736	0.763113
ENSRNOG00000003518	Or6k6	-0.889072	0.6533	0.999736	1.97931
ENSRNOG00000003520	Prdx2	0.00823336	0.948902	0.999736	0.128475
ENSRNOG00000003521	Or6k4	2.09241	0.39186	0.999736	2.44369
ENSRNOG00000003522	Mr1	-0.306777	0.49676	0.999736	0.451411
ENSRNOG00000003524	Lrrc59	-0.0356526	0.816781	0.999736	0.153882
ENSRNOG00000003526	Sytl4	-0.71125	0.418668	0.999736	0.87946
ENSRNOG00000003532	Magea13	-0.159422	0.79177	0.999736	0.60384
ENSRNOG00000003533	Clcn4	0.0693947	0.511373	0.999736	0.105672
ENSRNOG00000003536	Rufy1	-0.12331	0.467838	0.999736	0.169849
ENSRNOG00000003537	Spta1	-1.16028	0.0606403	0.999736	0.61845
ENSRNOG00000003538	Adamts4	-0.0630812	0.880792	0.999736	0.420639
ENSRNOG00000003541	Pggt1b	-0.0124745	0.936155	0.999736	0.15573
ENSRNOG00000003542	Hcfc1r1	0.1779	0.177215	0.999736	0.131838
ENSRNOG00000003543	Gpr143	0.686174	0.550412	0.999736	1.14909
ENSRNOG00000003544	Tbx4	0.226065	0.789673	0.999736	0.847525
ENSRNOG00000003545	Uchl5	-0.064284	0.804909	0.999736	0.26026
ENSRNOG00000003546	Tnfrsf12a	-0.719531	0.0471843	0.999736	0.362549
ENSRNOG00000003549	Cnpy2	0.0781138	0.643572	0.999736	0.168818
ENSRNOG00000003550	Acbd6	0.0464902	0.729883	0.999736	0.134644
ENSRNOG00000003551	B4galt3	-0.00703011	0.958792	0.999736	0.136058
ENSRNOG00000003553	Efemp1	0.0484911	0.949782	0.999736	0.769933
ENSRNOG00000003554	Piga	-0.193727	0.253907	0.999736	0.169801
ENSRNOG00000003559	Ccdc112	-0.0264894	0.896571	0.999736	0.203774
ENSRNOG00000003562	Susd4	0.0093977	0.965269	0.999736	0.21583
ENSRNOG00000003563	Blmh	-0.0121493	0.935042	0.999736	0.149065
ENSRNOG00000003566	Apoh	0.227622	0.814235	0.999736	0.968745
ENSRNOG00000003567	Ppox	0.061647	0.66386	0.999736	0.141851
ENSRNOG00000003569	Gabra6	-0.665604	0.446982	0.999736	0.875269
ENSRNOG00000003576	Ints2	-0.0706225	0.694378	0.999736	0.179737
ENSRNOG00000003578	Fem1c	-0.0848577	0.544764	0.999736	0.140116
ENSRNOG00000003580	Ucp1	-0.693452	0.542387	0.999736	1.13828
ENSRNOG00000003581	Pou2f1	-0.0364449	0.841308	0.999736	0.182024
ENSRNOG00000003583	Smyd2	0.0144168	0.924619	0.999736	0.15237
ENSRNOG00000003585	Sytl5	-0.0206277	0.960913	0.999736	0.420902
ENSRNOG00000003587	Vegfd	0.139955	0.923829	0.999736	1.46378
ENSRNOG00000003590	Tom1l2	0.082841	0.408111	0.999736	0.100143
ENSRNOG00000003592	Med28	-0.0592843	0.711697	0.999736	0.160411
ENSRNOG00000003594	Tmem183a	-0.0534301	0.622249	0.999736	0.108451
ENSRNOG00000003595	Lhx4	0.255984	0.546216	0.999736	0.424208
ENSRNOG00000003596	Itgb1bp2	-0.248306	0.43305	0.999736	0.316724
ENSRNOG00000003597	Tuba4a	0.113537	0.58431	0.999736	0.207524
ENSRNOG00000003599	Utp3	-0.182514	0.250198	0.999736	0.158726
ENSRNOG00000003600	Pnpt1	-0.151001	0.380021	0.999736	0.172011
ENSRNOG00000003601	RGD1564463	-2.45583	0.346735	0.999736	2.60997
ENSRNOG00000003603	Arhgap44	0.105464	0.511577	0.999736	0.160674
ENSRNOG00000003606	RGD1561381	0.042025	0.934556	0.999736	0.511784
ENSRNOG00000003611	Dynlt3	0.146209	0.439029	0.999736	0.188941
ENSRNOG00000003613	Mid1	-0.0824629	0.709574	0.999736	0.221419
ENSRNOG00000003614	Mgat5	0.0739132	0.552251	0.999736	0.124351
ENSRNOG00000003616	Grem2	0.346074	0.303561	0.999736	0.336378
ENSRNOG00000003620	Fmo3	2.47126	0.13405	0.999736	1.64935
ENSRNOG00000003622	Cybb	-1.25662	0.0340014	0.999736	0.592729
ENSRNOG00000003625	Ubxn4	-0.0182405	0.882193	0.999736	0.123089
ENSRNOG00000003626	Atp5pd	-0.0145687	0.890007	0.999736	0.105345
ENSRNOG00000003629	Nvl	-0.203796	0.167032	0.999736	0.147486
ENSRNOG00000003633	Rcvrn	-0.243556	0.762237	0.999736	0.805025
ENSRNOG00000003634	Zfp354a	0.0781338	0.698199	0.999736	0.201504
ENSRNOG00000003635	Disp1	-0.158283	0.450773	0.999736	0.209889
ENSRNOG00000003643	Tab3	0.0377726	0.807651	0.999736	0.155151
ENSRNOG00000003645	Hnrnpab	-0.112909	0.435428	0.999736	0.144766
ENSRNOG00000003649	Qsox1	0.147622	0.285328	0.999736	0.138168
ENSRNOG00000003650	Nt5c	-0.0100072	0.974401	0.999736	0.311857
ENSRNOG00000003653	Fh	-0.104858	0.399542	0.999736	0.12447
ENSRNOG00000003654	Cldn9	0.149556	0.770215	0.999736	0.512015
ENSRNOG00000003657	Pkmyt1	-0.0768334	0.715008	0.999736	0.210422
ENSRNOG00000003661	Sumo2	-0.102568	0.31819	0.999736	0.102754
ENSRNOG00000003666	Jchain	0.0555127	0.906973	0.999736	0.475048
ENSRNOG00000003669	Myocd	-1.40211	0.380423	0.999736	1.59855
ENSRNOG00000003671	Prop1	1.03451	0.601209	0.999736	1.97931
ENSRNOG00000003673	Nup85	-0.199098	0.203704	0.999736	0.156638
ENSRNOG00000003674	Pir	0.182506	0.650077	0.999736	0.402302
ENSRNOG00000003679	Med13	-0.0824531	0.476561	0.999736	0.11583
ENSRNOG00000003680	Gabrb2	0.283462	0.275663	0.999736	0.26003
ENSRNOG00000003681	Lct	-0.752466	0.320369	0.999736	0.757237
ENSRNOG00000003682	Hook2	0.0858221	0.68605	0.999736	0.212315
ENSRNOG00000003683	Glp2r	-0.80939	0.370252	0.999736	0.903337
ENSRNOG00000003686	Tbl1x	-0.0135872	0.91845	0.999736	0.132706
ENSRNOG00000003687	Rgs2	-0.577139	0.118255	0.999736	0.369454
ENSRNOG00000003688	4933400A11Rik	-2.24163	0.35441	0.999736	2.42058
ENSRNOG00000003689	Nono	-0.109614	0.354686	0.999736	0.118433
ENSRNOG00000003691	Tmed7	-0.155245	0.378045	0.999736	0.176114
ENSRNOG00000003694	Prox1	-0.120083	0.709111	0.999736	0.321894
ENSRNOG00000003698	Mroh9	-1.43254	0.373993	0.999736	1.61137
ENSRNOG00000003699	Endov	-0.16591	0.453385	0.999736	0.221277
ENSRNOG00000003703	Mcm6	-0.146982	0.231019	0.999736	0.122717
ENSRNOG00000003704	Fam184b	0.456003	0.0064088	0.999736	0.167273
ENSRNOG00000003705	Bmx	0.405793	0.493321	0.999736	0.592367
ENSRNOG00000003706	Ufc1	0.0885398	0.453934	0.999736	0.118231
ENSRNOG00000003707	Zmym3	0.0546803	0.624727	0.999736	0.111783
ENSRNOG00000003712	Ppp4r3b	-0.164658	0.318511	0.999736	0.165067
ENSRNOG00000003714	Clk4	-0.111241	0.588761	0.999736	0.20576
ENSRNOG00000003715	Srpx2	-0.813512	0.629533	0.999736	1.68644
ENSRNOG00000003716	Batf3	0.441578	0.4294	0.999736	0.558805
ENSRNOG00000003717	Cnih4	-0.10221	0.465827	0.999736	0.140151
ENSRNOG00000003718	Ambn	-0.889072	0.6533	0.999736	1.97931
ENSRNOG00000003719	Atpaf2	-0.0141534	0.928341	0.999736	0.157378
ENSRNOG00000003720	Prrx1	-0.198985	0.582888	0.999736	0.362338
ENSRNOG00000003722	Styxl2	-1.50033	0.411234	0.999736	1.82583
ENSRNOG00000003723	Wdr26	-0.157895	0.192037	0.999736	0.121031
ENSRNOG00000003724	Mrpl27	0.128061	0.472033	0.999736	0.178067
ENSRNOG00000003726	Scml2	0.134961	0.731798	0.999736	0.393775
ENSRNOG00000003728	Xylt2	0.0493982	0.68967	0.999736	0.123711
ENSRNOG00000003732	Flrt2	0.185047	0.31847	0.999736	0.185491
ENSRNOG00000003734	LOC681300	1.04079	0.364429	0.999736	1.14756
ENSRNOG00000003736	Col5a2	-0.134259	0.404149	0.999736	0.160937
ENSRNOG00000003737	Best2	0.0336516	0.982767	0.999736	1.55791
ENSRNOG00000003738	Ush2a	0.186889	0.735616	0.999736	0.553477
ENSRNOG00000003740	Gpa33	1.03451	0.601209	0.999736	1.97931
ENSRNOG00000003741	Nptx1	-0.330878	0.357029	0.999736	0.359244
ENSRNOG00000003742	Cdkl5	-0.0821421	0.683695	0.999736	0.201612
ENSRNOG00000003743	Dars1	-0.0390749	0.801873	0.999736	0.155724
ENSRNOG00000003745	Atf3	-1.06094	0.0243081	0.999736	0.471062
ENSRNOG00000003747	Get3	0.00882284	0.950605	0.999736	0.142425
ENSRNOG00000003748	Tasl	-2.36373	0.156732	0.999736	1.66913
ENSRNOG00000003749	Xk	0.185089	0.446728	0.999736	0.243257
ENSRNOG00000003755	Clgn	0.0220793	0.926654	0.999736	0.239849
ENSRNOG00000003756	Lancl3	0.1829	0.365649	0.999736	0.202177
ENSRNOG00000003759	Galc	-0.104509	0.733296	0.999736	0.306709
ENSRNOG00000003762	Smarca1	0.178844	0.366075	0.999736	0.197869
ENSRNOG00000003763	Prdx4	-0.36865	0.146954	0.999736	0.254176
ENSRNOG00000003765	Nr0b1	0.04411	0.956356	0.999736	0.805999
ENSRNOG00000003767	Rps6kc1	0.0109665	0.930555	0.999736	0.12584
ENSRNOG00000003769	Tmem163	0.0579975	0.74828	0.999736	0.180729
ENSRNOG00000003772	Csrp2	0.163221	0.532866	0.999736	0.261724
ENSRNOG00000003773	Hmox2	-0.0266206	0.88283	0.999736	0.180622
ENSRNOG00000003776	Amtn	1.03451	0.601209	0.999736	1.97931
ENSRNOG00000003777	Chrne	-0.532054	0.325732	0.999736	0.541394
ENSRNOG00000003779	Dedd	0.55579	0.670156	0.999736	1.30487
ENSRNOG00000003781	Atp10b	0.159163	0.691866	0.999736	0.401597
ENSRNOG00000003782	Acot9	-0.138555	0.281943	0.999736	0.128773
ENSRNOG00000003783	Fthl17e	1.03451	0.601209	0.999736	1.97931
ENSRNOG00000003784	Rilp	0.212881	0.776837	0.999736	0.751053
ENSRNOG00000003786	Tspan6	-0.0512601	0.787868	0.999736	0.190501
ENSRNOG00000003787	Lcorl	-0.0746551	0.703878	0.999736	0.196414
ENSRNOG00000003790	Mael	-0.889072	0.6533	0.999736	1.97931
ENSRNOG00000003792	Med14	-0.0100363	0.940324	0.999736	0.134064
ENSRNOG00000003795	Angel2	-0.0247751	0.873472	0.999736	0.155574
ENSRNOG00000003797	Mrps7	0.0246346	0.872024	0.999736	0.152926
ENSRNOG00000003800	Rgs9	0.477158	0.109821	0.999736	0.298411
ENSRNOG00000003802	Pttg1	-0.21458	0.47109	0.999736	0.297736
ENSRNOG00000003803	Zdhhc17	-0.0640509	0.606299	0.999736	0.124283
ENSRNOG00000003805	Rnft1	-0.480067	0.0221688	0.999736	0.209869
ENSRNOG00000003807	Wnt9b	0.494767	0.572404	0.999736	0.876446
ENSRNOG00000003809	Sat1	-0.165993	0.320216	0.999736	0.166993
ENSRNOG00000003812	Nlgn3	0.292904	0.114646	0.999736	0.185658
ENSRNOG00000003813	Kcnk10	-0.0273789	0.839543	0.999736	0.135219
ENSRNOG00000003815	Slc25a11	0.0965642	0.553358	0.999736	0.162913
ENSRNOG00000003816	Tada1	0.00658812	0.96409	0.999736	0.146332
ENSRNOG00000003821	Rptor	0.0976247	0.520307	0.999736	0.151857
ENSRNOG00000003822	Slu7	-0.0136532	0.922047	0.999736	0.139524
ENSRNOG00000003825	Wdr75	-0.0803669	0.67998	0.999736	0.194833
ENSRNOG00000003827	Wipi1	-0.198894	0.523886	0.999736	0.312056
ENSRNOG00000003829	Ap3s1	0.0150396	0.89777	0.999736	0.117059
ENSRNOG00000003831	Tdp1	0.0273761	0.890319	0.999736	0.19852
ENSRNOG00000003833	Nenf	0.262664	0.592538	0.999736	0.490813
ENSRNOG00000003834	Map2k4	0.0237002	0.855178	0.999736	0.129853
ENSRNOG00000003835	Slc43a2	0.440022	0.00707692	0.999736	0.163382
ENSRNOG00000003840	Slit2	0.0815225	0.620506	0.999736	0.164648
ENSRNOG00000003841	Kcnh1	0.236994	0.422498	0.999736	0.295468
ENSRNOG00000003844	Dhx15	-0.137455	0.265855	0.999736	0.123537
ENSRNOG00000003845	Wnt3	0.864603	0.0982892	0.999736	0.522986
ENSRNOG00000003846	Pitpna	0.00795711	0.943081	0.999736	0.111446
ENSRNOG00000003848	Med12	0.0343592	0.771294	0.999736	0.118202
ENSRNOG00000003849	Stx8	-0.0409276	0.831095	0.999736	0.191881
ENSRNOG00000003853	Scoc	0.0948864	0.474574	0.999736	0.132698
ENSRNOG00000003855	Dnaja3	0.0455588	0.728464	0.999736	0.131229
ENSRNOG00000003858	Atp6ap2	0.073955	0.552635	0.999736	0.124542
ENSRNOG00000003861	Gorab	-0.242079	0.154965	0.999736	0.170213
ENSRNOG00000003863	Trir	0.0510073	0.728118	0.999736	0.146729
ENSRNOG00000003864	Gipc1	0.0152003	0.888591	0.999736	0.108506
ENSRNOG00000003865	Tmigd1	-3.59409	0.0109407	0.999736	1.41244
ENSRNOG00000003866	Cxcr4	-0.425839	0.055442	0.999736	0.222324
ENSRNOG00000003869	Sod3	0.0443695	0.911347	0.999736	0.398507
ENSRNOG00000003870	C1qtnf2	0.222626	0.559299	0.999736	0.381284
ENSRNOG00000003872	Slc40a1	-0.106322	0.70689	0.999736	0.282745
ENSRNOG00000003873	Cpd	0.0564434	0.731154	0.999736	0.164275
ENSRNOG00000003875	Ocrl	0.0760017	0.566617	0.999736	0.132629
ENSRNOG00000003878	Thsd7b	-0.0715343	0.621648	0.999736	0.144948
ENSRNOG00000003879	Rnf167	0.113878	0.387798	0.999736	0.131862
ENSRNOG00000003880	Tph2	-0.502048	0.27703	0.999736	0.461859
ENSRNOG00000003881	Nit1	0.152622	0.552907	0.999736	0.257196
ENSRNOG00000003882	Cep350	-0.0580611	0.68278	0.999736	0.142072
ENSRNOG00000003883	LOC317456	-0.0118043	0.975528	0.999736	0.384809
ENSRNOG00000003884	Acmsd	-0.52237	0.718565	0.999736	1.44951
ENSRNOG00000003888	Rgs13	-0.690341	0.0952488	0.999736	0.41379
ENSRNOG00000003889	Tbc1d15	-0.252312	0.0895751	0.999736	0.148625
ENSRNOG00000003890	Nap1l1	-0.0802679	0.545934	0.999736	0.132924
ENSRNOG00000003893	Ccnjl	-0.276527	0.268386	0.999736	0.249847
ENSRNOG00000003895	Rgs1	-4.365	0.00358804	0.999736	1.49883
ENSRNOG00000003897	Col1a1	-1.67485	0.0257383	0.999736	0.751008
ENSRNOG00000003899	Krt16	-0.174442	0.850182	0.999736	0.923526
ENSRNOG00000003901	Cfap36	0.0561079	0.719192	0.999736	0.156055
ENSRNOG00000003905	Nsf	0.151819	0.408423	0.999736	0.18365
ENSRNOG00000003908	Cep128	-0.276412	0.154899	0.999736	0.194323
ENSRNOG00000003915	Pacc1	-0.178633	0.279452	0.999736	0.165164
ENSRNOG00000003917	Uck2	0.077737	0.71092	0.999736	0.209748
ENSRNOG00000003918	Slc25a19	0.124542	0.433218	0.999736	0.158916
ENSRNOG00000003919	Rps6kb1	-0.166195	0.238372	0.999736	0.140955
ENSRNOG00000003923	Rab21	0.095918	0.371925	0.999736	0.107426
ENSRNOG00000003924	Pi4k2b	-0.163367	0.472917	0.999736	0.227613
ENSRNOG00000003925	Hhat	0.162401	0.611306	0.999736	0.319554
ENSRNOG00000003927	Cd55	-0.304258	0.331536	0.999736	0.313337
ENSRNOG00000003928	Tmco1	0.104755	0.577377	0.999736	0.187996
ENSRNOG00000003929	Pcdh19	0.398068	0.0373831	0.999736	0.191236
ENSRNOG00000003931	Arsg	0.210505	0.453119	0.999736	0.28059
ENSRNOG00000003936	Pwwp2a	-0.0561786	0.748549	0.999736	0.175255
ENSRNOG00000003942	Asdurf	-0.0310684	0.85805	0.999736	0.173705
ENSRNOG00000003946	Tor1aip1	-0.0565232	0.793796	0.999736	0.216245
ENSRNOG00000003947	Ntn1	0.102357	0.574685	0.999736	0.1824
ENSRNOG00000003948	Llgl1	-0.0500178	0.796385	0.999736	0.193846
ENSRNOG00000003949	AABR07037995,1	-0.174764	0.422536	0.999736	0.217902
ENSRNOG00000003950	Lvrn	-0.688211	0.00986539	0.999736	0.266695
ENSRNOG00000003951	Psmc1	-0.0861484	0.368181	0.999736	0.0957326
ENSRNOG00000003952	Map3k19	0.10473	0.872911	0.999736	0.654716
ENSRNOG00000003953	Rab3gap1	0.0221447	0.87283	0.999736	0.138349
ENSRNOG00000003954	CXHXorf65	-2.13213	0.16495	0.999736	1.53544
ENSRNOG00000003955	Spata7	-0.316282	0.0990741	0.999736	0.19176
ENSRNOG00000003956	Arhgap6	0.363765	0.355635	0.999736	0.393807
ENSRNOG00000003958	Commd10	-0.0380349	0.826195	0.999736	0.173214
ENSRNOG00000003959	Rgs18	-1.78392	0.225064	0.999736	1.47046
ENSRNOG00000003960	Cltrn	-0.889072	0.6533	0.999736	1.97931
ENSRNOG00000003964	Nsmce2	-0.0235172	0.872563	0.999736	0.146612
ENSRNOG00000003967	Vmp1	-0.0274967	0.84243	0.999736	0.138323
ENSRNOG00000003969	Fam20a	-0.331071	0.502482	0.999736	0.493701
ENSRNOG00000003970	Tnpo2	0.0644585	0.72466	0.999736	0.182997
ENSRNOG00000003972	Tshr	0.0473222	0.835188	0.999736	0.227453
ENSRNOG00000003973	Cyb5r1	0.18544	0.275741	0.999736	0.170138
ENSRNOG00000003975	Pfn1	0.0662098	0.727284	0.999736	0.189854
ENSRNOG00000003979	Zranb3	-0.000938652	0.995349	0.999736	0.161013
ENSRNOG00000003980	Ttc1	0.00753756	0.955391	0.999736	0.134748
ENSRNOG00000003981	Zfp18	0.0241763	0.911828	0.999736	0.218329
ENSRNOG00000003985	Tmem19	0.118293	0.523201	0.999736	0.18529
ENSRNOG00000003988	Dnajc27	0.161516	0.128529	0.999736	0.106266
ENSRNOG00000003990	Grb2	0.0320611	0.806486	0.999736	0.130882
ENSRNOG00000003991	Ankar	0.155441	0.734176	0.999736	0.457751
ENSRNOG00000003992	Pik3r6	-0.819396	0.469159	0.999736	1.132
ENSRNOG00000003997	Pld5	0.433894	0.455975	0.999736	0.582024
ENSRNOG00000003998	Sgca	-0.0736129	0.847635	0.999736	0.383128
ENSRNOG00000003999	Adcy3	0.136038	0.374514	0.999736	0.153187
ENSRNOG00000004000	Tefm	-0.00392916	0.986977	0.999736	0.240716
ENSRNOG00000004001	Osgepl1	-0.0039153	0.98599	0.999736	0.222963
ENSRNOG00000004003	Dusp10	-0.261717	0.328753	0.999736	0.26798
ENSRNOG00000004004	Nrde2	-0.0637531	0.724848	0.999736	0.181123
ENSRNOG00000004006	Dnajb9	0.0301594	0.88563	0.999736	0.209679
ENSRNOG00000004009	Xpnpep2	-0.724468	0.499966	0.999736	1.07401
ENSRNOG00000004011	Nedd1	-0.0429415	0.849296	0.999736	0.225987
ENSRNOG00000004013	Grip1	0.0361844	0.747906	0.999736	0.112583
ENSRNOG00000004014	Chmp6	0.0903184	0.427508	0.999736	0.113828
ENSRNOG00000004016	Msl3	-0.0931141	0.570638	0.999736	0.16419
ENSRNOG00000004018	Tdrd5	-0.0626232	0.917094	0.999736	0.601598
ENSRNOG00000004019	Phlda1	-0.130332	0.454629	0.999736	0.174306
ENSRNOG00000004022	Klhdc9	-0.0395959	0.869222	0.999736	0.24049
ENSRNOG00000004026	Atp2b1	0.0655066	0.642538	0.999736	0.141131
ENSRNOG00000004027	Aldh9a1	-0.0294925	0.863356	0.999736	0.171365
ENSRNOG00000004029	Nectin4	0.109354	0.866217	0.999736	0.649117
ENSRNOG00000004030	Nphs2	-0.889072	0.6533	0.999736	1.97931
ENSRNOG00000004032	Tmem94	0.136148	0.480248	0.999736	0.192871
ENSRNOG00000004033	Sema6a	-0.106545	0.496055	0.999736	0.15652
ENSRNOG00000004035	Krr1	-0.0923244	0.547635	0.999736	0.153539
ENSRNOG00000004036	Snx12	-0.0280027	0.80731	0.999736	0.114813
ENSRNOG00000004040	Abca8	0.252315	0.133135	0.999736	0.168002
ENSRNOG00000004048	Lrrk2	0.0895718	0.761196	0.999736	0.294731
ENSRNOG00000004049	Baiap2	-0.29322	0.227054	0.999736	0.242735
ENSRNOG00000004050	Snrk	0.134721	0.388393	0.999736	0.156192
ENSRNOG00000004057	Ccdc88a	-0.0315488	0.822702	0.999736	0.140798
ENSRNOG00000004059	Ptrhd1	0.0658788	0.799969	0.999736	0.259993
ENSRNOG00000004060	Calm1	0.0852152	0.496303	0.999736	0.125258
ENSRNOG00000004061	Pnn	-0.0670274	0.616464	0.999736	0.133822
ENSRNOG00000004062	C4bpa	-1.81874	0.204243	0.999736	1.43258
ENSRNOG00000004063	Sh3pxd2b	0.130031	0.451866	0.999736	0.172842
ENSRNOG00000004066	LOC100912365	0.868903	0.398121	0.999736	1.02831
ENSRNOG00000004067	Nrcam	0.119777	0.250162	0.999736	0.104158
ENSRNOG00000004068	Ncoa1	0.077998	0.608859	0.999736	0.152428
ENSRNOG00000004072	Myo1c	0.155704	0.302585	0.999736	0.151037
ENSRNOG00000004075	Ccdc42	1.05089	0.48465	0.999736	1.50375
ENSRNOG00000004076	Pms1	-0.288031	0.278406	0.999736	0.265734
ENSRNOG00000004077	Kcnc2	0.247679	0.360118	0.999736	0.270647
ENSRNOG00000004078	Eno3	-0.151323	0.581702	0.999736	0.274683
ENSRNOG00000004083	Zc3h14	-0.0838999	0.45572	0.999736	0.11248
ENSRNOG00000004084	Lratd1	-0.0475985	0.722794	0.999736	0.134183
ENSRNOG00000004085	Tcaim	0.0159372	0.951098	0.999736	0.259867
ENSRNOG00000004089	Enpp2	0.346593	0.329041	0.999736	0.355099
ENSRNOG00000004090	LOC100361025	-0.147253	0.351134	0.999736	0.15793
ENSRNOG00000004091	Cwc25	-0.0420223	0.794615	0.999736	0.161424
ENSRNOG00000004092	RGD1564148	0.229104	0.781993	0.999736	0.827918
ENSRNOG00000004093	Rhot1	-0.0909105	0.52751	0.999736	0.143889
ENSRNOG00000004094	Ptger1	-0.0807449	0.652767	0.999736	0.179465
ENSRNOG00000004099	R3hdm1	0.0429669	0.763435	0.999736	0.14276
ENSRNOG00000004100	Trib1	-0.784048	0.0521765	0.999736	0.4038
ENSRNOG00000004103	Trappc6b	-0.0969239	0.519534	0.999736	0.150488
ENSRNOG00000004104	Zkscan7	-0.111685	0.551764	0.999736	0.187669
ENSRNOG00000004107	Rpl23	-0.0082391	0.95038	0.999736	0.132399
ENSRNOG00000004109	Zfpm2	0.103083	0.591062	0.999736	0.191855
ENSRNOG00000004110	Trib2	0.0770985	0.458888	0.999736	0.104092
ENSRNOG00000004111	Soat1	-0.356228	0.209801	0.999736	0.284048
ENSRNOG00000004112	C14h5orf52	0.669101	0.179844	0.999736	0.498869
ENSRNOG00000004117	Kcnv1	0.0584424	0.808659	0.999736	0.241341
ENSRNOG00000004118	Frmpd4	0.204565	0.139534	0.999736	0.138451
ENSRNOG00000004120	Rnf138l1	0.0319671	0.950899	0.999736	0.519129
ENSRNOG00000004122	Kremen2	-0.317108	0.516654	0.999736	0.488977
ENSRNOG00000004124	Grpr	-0.415228	0.364063	0.999736	0.457477
ENSRNOG00000004125	C4bpb	-0.0795563	0.852075	0.999736	0.426642
ENSRNOG00000004127	Cep170	-0.0344692	0.806631	0.999736	0.14082
ENSRNOG00000004130	Anapc4	-0.0544483	0.647627	0.999736	0.119127
ENSRNOG00000004131	Pkn1	-0.103749	0.513532	0.999736	0.158796
ENSRNOG00000004132	Lasp1	0.140205	0.178639	0.999736	0.104245
ENSRNOG00000004133	Slc7a3	-0.12414	0.610802	0.999736	0.243923
ENSRNOG00000004135	RGD1311745	-0.0297189	0.889091	0.999736	0.213108
ENSRNOG00000004137	Ubtd2	-0.0498004	0.648508	0.999736	0.109251
ENSRNOG00000004139	Ndel1	-0.186522	0.122784	0.999736	0.120868
ENSRNOG00000004140	Pacrgl	-0.168507	0.474715	0.999736	0.235731
ENSRNOG00000004141	Vasn	-0.115304	0.709818	0.999736	0.309873
ENSRNOG00000004142	Efcab9	1.50083	0.173742	0.999736	1.10333
ENSRNOG00000004143	Adipor1	-0.0975534	0.40241	0.999736	0.116506
ENSRNOG00000004144	AABR07001435,1	0.0269819	0.973718	0.999736	0.818995
ENSRNOG00000004145	Prorsd1	-0.504517	0.165166	0.999736	0.36351
ENSRNOG00000004146	Coro7	0.0354314	0.819214	0.999736	0.155023
ENSRNOG00000004147	Abca8a	-0.00824355	0.975934	0.999736	0.273265
ENSRNOG00000004148	Cdk17	-0.0937366	0.43109	0.999736	0.119057
ENSRNOG00000004149	Mgat4c	0.438055	0.055267	0.999736	0.228538
ENSRNOG00000004150	Slc9a7	0.264748	0.188025	0.999736	0.201108
ENSRNOG00000004152	Lrp12	-0.00945695	0.955473	0.999736	0.169374
ENSRNOG00000004155	Samd14	0.0817017	0.532798	0.999736	0.130987
ENSRNOG00000004158	Hdac9	0.0660845	0.688527	0.999736	0.164859
ENSRNOG00000004159	Flii	0.11243	0.456304	0.999736	0.150923
ENSRNOG00000004161	Mtif2	-0.142106	0.501552	0.999736	0.211452
ENSRNOG00000004162	Pfkfb2	0.0261287	0.861207	0.999736	0.149446
ENSRNOG00000004165	Prkd1	0.00393858	0.98226	0.999736	0.177134
ENSRNOG00000004168	Slc35e4	0.118275	0.576651	0.999736	0.211854
ENSRNOG00000004169	Fzr1	0.12299	0.401201	0.999736	0.146508
ENSRNOG00000004171	Dnah9	0.188066	0.345422	0.999736	0.199326
ENSRNOG00000004172	Pdk2	0.208927	0.222934	0.999736	0.171425
ENSRNOG00000004179	Nts	-0.545338	0.301985	0.999736	0.528332
ENSRNOG00000004181	Sdccag8	-0.011	0.936377	0.999736	0.137804
ENSRNOG00000004183	Ccdc59	-0.0392812	0.878332	0.999736	0.256599
ENSRNOG00000004185	Mon2	-0.0694412	0.501565	0.999736	0.103331
ENSRNOG00000004186	Snx13	-0.0792456	0.655972	0.999736	0.177888
ENSRNOG00000004188	Sfnl1	-0.889072	0.6533	0.999736	1.97931
ENSRNOG00000004189	Helb	-0.12933	0.54728	0.999736	0.214891
ENSRNOG00000004192	Arhgap30	0.155468	0.61893	0.999736	0.312582
ENSRNOG00000004193	Klhl12	0.050671	0.716234	0.999736	0.139399
ENSRNOG00000004195	Dtl	-0.239951	0.234011	0.999736	0.201624
ENSRNOG00000004196	Rps29	0.254306	0.206488	0.999736	0.201306
ENSRNOG00000004197	Asb12	-1.34085	0.220256	0.999736	1.09382
ENSRNOG00000004198	Stxbp6	0.116318	0.676771	0.999736	0.279025
ENSRNOG00000004199	AABR07062753,1	0.0357499	0.925921	0.999736	0.384495
ENSRNOG00000004200	Sybu	0.0644135	0.492454	0.999736	0.0938411
ENSRNOG00000004201	Rims2	0.154276	0.211248	0.999736	0.123407
ENSRNOG00000004205	Pkdcc	0.0772873	0.646783	0.999736	0.168663
ENSRNOG00000004206	Glrx5	0.0153848	0.907886	0.999736	0.132966
ENSRNOG00000004207	Eml5	-0.0441861	0.823904	0.999736	0.198566
ENSRNOG00000004208	Crim1	0.0870954	0.629887	0.999736	0.180739
ENSRNOG00000004210	Osr1	-0.0679013	0.839959	0.999736	0.336235
ENSRNOG00000004212	Fbxw9	0.0710292	0.621783	0.999736	0.14398
ENSRNOG00000004214	Rpl26	-0.0955794	0.583872	0.999736	0.174499
ENSRNOG00000004216	Lrr1	-1.01118	0.0886878	0.999736	0.593987
ENSRNOG00000004217	Stk10	-0.0342414	0.86418	0.999736	0.200178
ENSRNOG00000004218	Klhl28	-0.0474036	0.769707	0.999736	0.161921
ENSRNOG00000004219	Dhps	-0.0886007	0.552799	0.999736	0.149267
ENSRNOG00000004220	Ebag9	0.183818	0.423119	0.999736	0.22948
ENSRNOG00000004221	Lgr5	0.208862	0.6153	0.999736	0.415627
ENSRNOG00000004222	S100g	-1.82589	0.428664	0.999736	2.30693
ENSRNOG00000004225	Odf4	0.322414	0.717948	0.999736	0.892613
ENSRNOG00000004226	Irak3	-0.411748	0.432586	0.999736	0.52467
ENSRNOG00000004229	Tac3	0.391255	0.56552	0.999736	0.680844
ENSRNOG00000004232	G2e3	-0.246468	0.3219	0.999736	0.248817
ENSRNOG00000004234	Mgat2	-0.148213	0.358558	0.999736	0.161432
ENSRNOG00000004242	Pole2	-0.249897	0.374629	0.999736	0.281468
ENSRNOG00000004245	Mgst3	0.11562	0.497443	0.999736	0.170401
ENSRNOG00000004246	Spag7	0.0272289	0.859577	0.999736	0.153911
ENSRNOG00000004249	Tlr7	-1.1014	0.38191	0.999736	1.25964
ENSRNOG00000004252	Eif3h	0.00595169	0.962795	0.999736	0.12759
ENSRNOG00000004255	Tstd1	-0.0345635	0.954964	0.999736	0.612019
ENSRNOG00000004257	Ctps2	-0.105196	0.597827	0.999736	0.199413
ENSRNOG00000004258	Chst7	0.364413	0.0794527	0.999736	0.207777
ENSRNOG00000004259	Dohh	0.0929765	0.748641	0.999736	0.29016
ENSRNOG00000004262	LOC102546716	0.0096209	0.963863	0.999736	0.212349
ENSRNOG00000004263	Ints7	-0.156853	0.209396	0.999736	0.12496
ENSRNOG00000004265	Dipk2b	1.03451	0.601209	0.999736	1.97931
ENSRNOG00000004268	Zfp386	-0.166229	0.353713	0.999736	0.17924
ENSRNOG00000004269	Myt1l	0.170962	0.342955	0.999736	0.180274
ENSRNOG00000004273	Ifitm1	-1.28171	0.178044	0.999736	0.951672
[truncated: 17,992 more rows]

## Sheet: TABLE_S2
Table S2. Differentially expressed genes in 24-hour compared to 4-hour EtOH-treated neurons
Ensembl ID	Gene symbol	log2FC	pval	padj	lfcSE
ENSRNOG00000000001	Arsj	-0.278584	0.668134	0.999812	0.64982
ENSRNOG00000000007	Gad1	-0.0203323	0.89498	0.999812	0.154026
ENSRNOG00000000008	Alx4	-0.996577	0.2366	0.999812	0.842039
ENSRNOG00000000009	Tmco5b	-1.54733	0.135026	0.999812	1.0353
ENSRNOG00000000010	Cbln1	0.055093	0.84582	0.999812	0.28332
ENSRNOG00000000012	Tcf15	-0.0788114	0.856565	0.999812	0.436029
ENSRNOG00000000017	Steap1	-0.240423	0.56799	0.999812	0.421046
ENSRNOG00000000024	Hebp1	0.0189505	0.909443	0.999812	0.166611
ENSRNOG00000000033	Tmcc2	0.0682753	0.582278	0.999812	0.124123
ENSRNOG00000000034	Nuak2	-0.315038	0.172224	0.999812	0.230782
ENSRNOG00000000035	Tmed11	-0.044584	0.977808	0.999812	1.60278
ENSRNOG00000000036	Klhdc8a	0.125582	0.521549	0.999812	0.195927
ENSRNOG00000000040	RGD1304622	-0.70789	0.36231	0.999812	0.777071
ENSRNOG00000000041	Slc26a1	-0.168819	0.571828	0.999812	0.298604
ENSRNOG00000000042	Xpr1	-0.0534681	0.681582	0.999812	0.130313
ENSRNOG00000000043	Idua	-0.0624046	0.80079	0.999812	0.247318
ENSRNOG00000000044	Tmem175	0.112021	0.421798	0.999812	0.139449
ENSRNOG00000000047	Cd82	-0.00435621	0.981014	0.999812	0.183054
ENSRNOG00000000048	Gak	0.0891156	0.627801	0.999812	0.18381
ENSRNOG00000000053	Crp	1.82834	0.32564	0.999812	1.86008
ENSRNOG00000000054	Abhd8	0.0485803	0.693925	0.999812	0.123446
ENSRNOG00000000055	Fcrl6	0.00881912	0.996052	0.999812	1.78251
ENSRNOG00000000062	Pcgf3	0.0359523	0.818099	0.999812	0.156321
ENSRNOG00000000064	Atp5me	0.0462448	0.793585	0.999812	0.176737
ENSRNOG00000000065	Pde6b	-0.952974	0.604552	0.999812	1.8402
ENSRNOG00000000066	Fbxo28	-0.05206	0.703251	0.999812	0.136663
ENSRNOG00000000068	Ppp2r5a	-0.0769092	0.73691	0.999812	0.228932
ENSRNOG00000000070	Dr1	-0.00440767	0.97729	0.999812	0.154839
ENSRNOG00000000073	Tmed5	0.00332363	0.989386	0.999812	0.249829
ENSRNOG00000000075	Mtf2	-0.0282785	0.854904	0.999812	0.154641
ENSRNOG00000000081	Antxr2	0.16201	0.452098	0.999812	0.215461
ENSRNOG00000000082	Hltf	0.105618	0.663766	0.999812	0.242956
ENSRNOG00000000091	Smad9	0.102037	0.789606	0.999812	0.382414
ENSRNOG00000000095	Gpr89b	-0.00713188	0.962419	0.999812	0.151362
ENSRNOG00000000096	Pdzk1	-0.237632	0.375252	0.999812	0.268003
ENSRNOG00000000097	Cd160	-0.425746	0.247306	0.999812	0.368001
ENSRNOG00000000098	Rnf115	0.0931701	0.491564	0.999812	0.135456
ENSRNOG00000000104	Thoc3	0.00858153	0.950014	0.999812	0.136889
ENSRNOG00000000105	Cplx2	0.0803332	0.629002	0.999812	0.166276
ENSRNOG00000000108	Aga	-0.0746995	0.807532	0.999812	0.306635
ENSRNOG00000000111	Coprs	-0.0717703	0.716595	0.999812	0.197708
ENSRNOG00000000112	Champ1	0.110981	0.432757	0.999812	0.14147
ENSRNOG00000000113	Elac1	-0.0200068	0.924987	0.999812	0.212492
ENSRNOG00000000121	Pigv	-0.0907503	0.674003	0.999812	0.215733
ENSRNOG00000000122	Ak2	-0.0890384	0.72865	0.999812	0.256653
ENSRNOG00000000123	Rnf19b	-0.123885	0.555059	0.999812	0.209905
ENSRNOG00000000127	Kpna6	-0.0800212	0.537826	0.999812	0.129883
ENSRNOG00000000129	Phf24	0.0465491	0.840612	0.999812	0.23146
ENSRNOG00000000130	Dnajb5	-0.0312995	0.804585	0.999812	0.126505
ENSRNOG00000000133	Txndc15	-0.00157722	0.988025	0.999812	0.105083
ENSRNOG00000000137	Ly86	0.00225019	0.998605	0.999812	1.28748
ENSRNOG00000000138	Glis1	-0.0559324	0.843108	0.999812	0.282602
ENSRNOG00000000142	Plxdc2	0.157933	0.582967	0.999812	0.287645
ENSRNOG00000000145	Pik3r3	-0.259559	0.0194315	0.999812	0.111058
ENSRNOG00000000150	Dnajc1	-0.0118488	0.95822	0.999812	0.226178
ENSRNOG00000000151	Ldlrap1	-0.0887076	0.869426	0.999812	0.539626
ENSRNOG00000000155	Cog3	-0.0973763	0.489853	0.999812	0.141014
ENSRNOG00000000156	Megf6	-0.231297	0.586626	0.999812	0.425387
ENSRNOG00000000157	Atg12	0.0231789	0.828623	0.999812	0.107078
ENSRNOG00000000158	Cdo1	0.0342449	0.862557	0.999812	0.19781
ENSRNOG00000000161	Chm	0.0959851	0.533175	0.999812	0.154028
ENSRNOG00000000164	Lamp2	0.0599034	0.813452	0.999812	0.253855
ENSRNOG00000000165	Pfkfb1	0.443799	0.276279	0.999812	0.407636
ENSRNOG00000000166	Apex2	0.0991184	0.633582	0.999812	0.20793
ENSRNOG00000000167	Alas2	0.315298	0.531175	0.999812	0.503499
ENSRNOG00000000168	Gatm	0.0792143	0.82479	0.999812	0.357807
ENSRNOG00000000169	Spata5l1	-0.0181714	0.930259	0.999812	0.207629
ENSRNOG00000000170	Slc30a4	-0.0394987	0.766815	0.999812	0.133197
ENSRNOG00000000172	Sqor	-0.28975	0.57707	0.999812	0.519573
ENSRNOG00000000175	Mier2	-0.142723	0.323662	0.999812	0.144609
ENSRNOG00000000177	Plpp2	-0.23085	0.709415	0.999812	0.619495
ENSRNOG00000000184	Tmprss6	-0.103128	0.565926	0.999812	0.179646
ENSRNOG00000000185	Mpst	-0.0798099	0.63921	0.999812	0.170242
ENSRNOG00000000186	Tst	0.163605	0.6185	0.999812	0.328538
ENSRNOG00000000187	Csf2rb	-0.535884	0.553328	0.999812	0.904016
ENSRNOG00000000190	Ep300	-3.41996	0.349816	0.999812	3.65792
ENSRNOG00000000195	LOC108348048	-0.104452	0.748049	0.999812	0.325179
ENSRNOG00000000196	Cyp19a1	-0.431317	0.397853	0.999812	0.510155
ENSRNOG00000000199	RGD1559995	3.17222	0.0643108	0.999812	1.7147
ENSRNOG00000000201	Gsta5	-0.952974	0.604552	0.999812	1.8402
ENSRNOG00000000204	Syncrip	0.0119293	0.940706	0.999812	0.160378
ENSRNOG00000000219	Ano10	0.182584	0.11777	0.999812	0.116727
ENSRNOG00000000221	Abhd5	0.041713	0.802833	0.999812	0.167064
ENSRNOG00000000230	Lmf1	0.0438389	0.826059	0.999812	0.199486
ENSRNOG00000000231	Kctd17	-0.0205928	0.874359	0.999812	0.130232
ENSRNOG00000000233	Grm6	-0.119259	0.602374	0.999812	0.228909
ENSRNOG00000000237	RGD1310429	0.0167657	0.918461	0.999812	0.163771
ENSRNOG00000000239	Ccl7	-1.75257	0.638715	0.999812	3.73287
ENSRNOG00000000244	Coil	0.030824	0.878689	0.999812	0.20195
ENSRNOG00000000245	Slc16a6	-0.450366	0.0436057	0.999812	0.22319
ENSRNOG00000000246	Amz2	-0.00728109	0.958279	0.999812	0.139182
ENSRNOG00000000247	Mfsd11	-0.0825717	0.47577	0.999812	0.115789
ENSRNOG00000000248	Srsf2	-0.00828356	0.937931	0.999812	0.106376
ENSRNOG00000000249	Mettl23	0.0564854	0.818796	0.999812	0.24656
ENSRNOG00000000250	Jmjd6	-0.145062	0.332509	0.999812	0.149691
ENSRNOG00000000251	St6galnac1	-2.17256	0.588257	0.999812	4.01312
ENSRNOG00000000257	Smpd3	0.00881287	0.949456	0.999812	0.139025
ENSRNOG00000000258	Prmt7	0.0375958	0.816694	0.999812	0.162191
ENSRNOG00000000262	Zfp821	-0.0118108	0.933442	0.999812	0.141422
ENSRNOG00000000264	Def8	-0.0470308	0.764262	0.999812	0.156828
ENSRNOG00000000274	Phyhipl	0.18174	0.17807	0.999812	0.13495
ENSRNOG00000000275	Fam13c	0.0800209	0.701176	0.999812	0.208532
ENSRNOG00000000277	Tet1	-0.18432	0.400401	0.999812	0.219192
ENSRNOG00000000279	Rtn4ip1	0.0318189	0.848594	0.999812	0.166668
ENSRNOG00000000281	Prodh	-0.0192332	0.964943	0.999812	0.437596
ENSRNOG00000000282	Gsc2	0.648042	0.689387	0.999812	1.62137
ENSRNOG00000000283	Ess2	-0.0366637	0.823504	0.999812	0.164381
ENSRNOG00000000288	Scarf2	-0.0617509	0.790406	0.999812	0.232335
ENSRNOG00000000299	Foxo3	-0.141066	0.447188	0.999812	0.185586
ENSRNOG00000000302	Sesn1	-0.0363734	0.805055	0.999812	0.147374
ENSRNOG00000000303	Cep57l1	0.025038	0.918994	0.999812	0.246191
ENSRNOG00000000304	Cd164	-0.0150836	0.952386	0.999812	0.252609
ENSRNOG00000000306	Smpd2	0.147767	0.618845	0.999812	0.297026
ENSRNOG00000000307	Mical1	-0.291084	0.238948	0.999812	0.24718
ENSRNOG00000000308	Zbtb24	0.0332355	0.849597	0.999812	0.175263
ENSRNOG00000000312	Fig4	0.187712	0.118356	0.999812	0.120197
ENSRNOG00000000314	Sec63	0.0194507	0.917452	0.999812	0.187668
ENSRNOG00000000316	Sobp	0.0287805	0.895984	0.999812	0.220142
ENSRNOG00000000320	AABR07045462,1	0.970611	0.597881	0.999812	1.8402
ENSRNOG00000000321	Cd24	-0.0650396	0.592162	0.999812	0.121409
ENSRNOG00000000322	Atg5	-0.0118994	0.942735	0.999812	0.165655
ENSRNOG00000000323	Prdm1	1.09752	0.777279	0.999812	3.87997
ENSRNOG00000000327	Hace1	0.0544442	0.703734	0.999812	0.143167
ENSRNOG00000000335	Ermap	-0.495456	0.582798	0.999812	0.901974
ENSRNOG00000000340	Rtraf	-0.037069	0.805671	0.999812	0.150678
ENSRNOG00000000341	Nid2	-0.332765	0.525272	0.999812	0.523842
ENSRNOG00000000368	Grik2	0.00270229	0.98713	0.999812	0.167521
ENSRNOG00000000373	Ctnna3	0.902396	0.331714	0.999812	0.929665
ENSRNOG00000000376	LOC108349010	0.228119	0.8689	0.999812	1.38207
ENSRNOG00000000383	Mypn	-0.363011	0.68495	0.999812	0.894739
ENSRNOG00000000384	Atoh7	-0.699511	0.479359	0.999812	0.988941
ENSRNOG00000000386	Pbld1	1.47927	0.0524978	0.999812	0.762891
ENSRNOG00000000387	Dna2	0.0671489	0.61915	0.999812	0.135093
ENSRNOG00000000392	Supv3l1	-0.00330765	0.98021	0.999812	0.133344
ENSRNOG00000000394	Srgn	-0.315212	0.767643	0.999812	1.06686
ENSRNOG00000000395	Kifbp	0.0459696	0.684003	0.999812	0.112945
ENSRNOG00000000396	Ddx50	-0.0174924	0.923863	0.999812	0.183035
ENSRNOG00000000397	Ccar1	-0.000727241	0.996151	0.999812	0.150754
ENSRNOG00000000398	Zup1	-0.121732	0.541365	0.999812	0.199315
ENSRNOG00000000405	Vgll2	1.70014	0.262523	0.999812	1.51738
ENSRNOG00000000406	Ros1	0.451448	0.440588	0.999812	0.585384
ENSRNOG00000000407	Dcbld1	0.0867786	0.647631	0.999812	0.189865
ENSRNOG00000000408	Gopc	0.124154	0.322573	0.999812	0.125511
ENSRNOG00000000410	Nepn	1.13749	0.175243	0.999812	0.839138
ENSRNOG00000000411	Nus1	0.0610946	0.704722	0.999812	0.161219
ENSRNOG00000000412	Slc35f1	0.00750239	0.962063	0.999812	0.157731
ENSRNOG00000000414	Cep85l	-0.195264	0.251147	0.999812	0.170154
ENSRNOG00000000415	Asf1a	0.128763	0.543667	0.999812	0.212034
ENSRNOG00000000417	Numa1	-0.0908192	0.554643	0.999812	0.153718
ENSRNOG00000000420	Nelfe	0.0960308	0.617212	0.999812	0.192136
ENSRNOG00000000421	Skic2	0.044606	0.794822	0.999812	0.171526
ENSRNOG00000000422	Dxo	-0.042012	0.80578	0.999812	0.170868
ENSRNOG00000000428	Cyp21a1	-0.343911	0.774297	0.999812	1.1993
ENSRNOG00000000431	Atf6b	0.0108791	0.937173	0.999812	0.138019
ENSRNOG00000000432	Fkbpl	-0.0958028	0.627503	0.999812	0.197432
ENSRNOG00000000433	Prrt1	0.125825	0.396415	0.999812	0.148372
ENSRNOG00000000435	Ppt2	0.0780517	0.641613	0.999812	0.167693
ENSRNOG00000000436	Egfl8	-0.322932	0.283844	0.999812	0.30132
ENSRNOG00000000437	Agpat1	0.100281	0.526378	0.999812	0.158286
ENSRNOG00000000438	Rnf5	0.0232159	0.836592	0.999812	0.11256
ENSRNOG00000000439	Ager	-0.319404	0.1237	0.999812	0.207482
ENSRNOG00000000440	Pbx2	-0.0318414	0.795148	0.999812	0.122641
ENSRNOG00000000441	Gpsm3	-0.0917201	0.812401	0.999812	0.386467
ENSRNOG00000000442	Notch4	-0.167871	0.509467	0.999812	0.254477
ENSRNOG00000000454	RT1-DOb	-0.440504	0.356464	0.999812	0.477706
ENSRNOG00000000455	Tap2	-0.0581914	0.872773	0.999812	0.363384
ENSRNOG00000000456	Psmb8	0.174187	0.765612	0.999812	0.584287
ENSRNOG00000000457	Tap1	-0.0452668	0.83281	0.999812	0.214434
ENSRNOG00000000459	Psmb9	0.0861764	0.704903	0.999812	0.227552
ENSRNOG00000000461	Brd2	0.0214511	0.847902	0.999812	0.111843
ENSRNOG00000000463	Col11a2	-0.127935	0.43653	0.999812	0.164426
ENSRNOG00000000464	Rxrb	-0.269374	0.0100641	0.999812	0.104667
ENSRNOG00000000466	Hsd17b8	-1.36168	0.0600916	0.999812	0.724252
ENSRNOG00000000467	Ring1	-0.023927	0.844426	0.999812	0.12193
ENSRNOG00000000470	Vps52	-0.0102346	0.944246	0.999812	0.146346
ENSRNOG00000000471	B3galt4	-0.0993425	0.315583	0.999812	0.0989884
ENSRNOG00000000473	Pfdn6	0.178289	0.431628	0.999812	0.226713
ENSRNOG00000000474	Rgl2	-0.0449234	0.736622	0.999812	0.13357
ENSRNOG00000000476	Zbtb22	0.298159	0.762959	0.999812	0.988598
ENSRNOG00000000477	Daxx	-0.0983872	0.505506	0.999812	0.147762
ENSRNOG00000000478	AA926063	0.970611	0.597881	0.999812	1.8402
ENSRNOG00000000479	Kifc1	0.120312	0.643214	0.999812	0.259736
ENSRNOG00000000480	Phf1	-0.0614618	0.695744	0.999812	0.157162
ENSRNOG00000000481	Cuta	-0.0152285	0.91501	0.999812	0.142695
ENSRNOG00000000483	Syngap1	0.104843	0.511363	0.999812	0.159647
ENSRNOG00000000485	Bak1	0.0509623	0.765511	0.999812	0.17087
ENSRNOG00000000486	Ggnbp1	-0.228144	0.579884	0.999812	0.412145
ENSRNOG00000000487	Grm4	0.149486	0.591386	0.999812	0.278461
ENSRNOG00000000488	Hmga1	-0.0199969	0.9011	0.999812	0.160912
ENSRNOG00000000490	Rps10l1	-0.0618783	0.573988	0.999812	0.110067
ENSRNOG00000000491	Spdef	0.173367	0.698744	0.999812	0.447957
ENSRNOG00000000493	Snrpc	-0.0561189	0.722878	0.999812	0.158253
ENSRNOG00000000495	Bltp3a	-0.117324	0.435766	0.999812	0.150539
ENSRNOG00000000498	Anks1a	-0.0977645	0.486696	0.999812	0.140552
ENSRNOG00000000499	Tcp11	0.0292733	0.97737	0.999812	1.03195
ENSRNOG00000000500	Scube3	-0.117563	0.57189	0.999812	0.207977
ENSRNOG00000000501	Zfp523	-0.00364309	0.97324	0.999812	0.108604
ENSRNOG00000000502	Def6	-0.0894449	0.828371	0.999812	0.412587
ENSRNOG00000000503	Ppard	-0.0362502	0.86215	0.999812	0.208768
ENSRNOG00000000504	Fance	-0.00815987	0.962215	0.999812	0.172241
ENSRNOG00000000505	Rpl10a	-0.0261025	0.79604	0.999812	0.100986
ENSRNOG00000000506	Tead3	0.0354191	0.919233	0.999812	0.349303
ENSRNOG00000000507	Tulp1	-1.42672	0.359488	0.999812	1.55698
ENSRNOG00000000510	Clps	-2.4162	0.131766	0.999812	1.60313
ENSRNOG00000000511	Srpk1	-0.010204	0.933332	0.999812	0.121979
ENSRNOG00000000512	Slc26a8	-0.233314	0.148894	0.999812	0.161637
ENSRNOG00000000513	Mapk14	-0.055903	0.659933	0.999812	0.12705
ENSRNOG00000000515	Mapk13	-0.832782	0.627591	0.999812	1.71665
ENSRNOG00000000517	Kctd20	0.0166189	0.883953	0.999812	0.113859
ENSRNOG00000000519	Stk38	-0.108767	0.417987	0.999812	0.134294
ENSRNOG00000000520	Srsf3	-0.0589703	0.607971	0.999812	0.114958
ENSRNOG00000000521	Cdkn1a	0.107115	0.719103	0.999812	0.297824
ENSRNOG00000000522	Cpne5	0.140884	0.529482	0.999812	0.224054
ENSRNOG00000000523	Ppil1	-0.150948	0.261611	0.999812	0.134464
ENSRNOG00000000524	RGD735065	0.0110108	0.933121	0.999812	0.131207
ENSRNOG00000000525	Pi16	0.0135713	0.958813	0.999812	0.26279
ENSRNOG00000000527	Mtch1	0.04935	0.773758	0.999812	0.171674
ENSRNOG00000000528	Fgd2	-0.0822079	0.914767	0.999812	0.768096
ENSRNOG00000000529	Pim1	0.166712	0.56853	0.999812	0.292365
ENSRNOG00000000532	Cmtr1	-0.0708215	0.645419	0.999812	0.153914
ENSRNOG00000000536	Mdga1	-0.00741023	0.986894	0.999812	0.451113
ENSRNOG00000000540	Btbd9	-0.0449878	0.828292	0.999812	0.20742
ENSRNOG00000000541	Glo1	0.0609155	0.564131	0.999812	0.105625
ENSRNOG00000000542	Dnah8	0.172644	0.574428	0.999812	0.307447
ENSRNOG00000000543	Frk	0.68062	0.487299	0.999812	0.979856
ENSRNOG00000000546	Nt5dc1	0.156987	0.470955	0.999812	0.217758
ENSRNOG00000000547	Tspyl4	0.0134344	0.928972	0.999812	0.150714
ENSRNOG00000000551	Fam241b	-0.110828	0.50501	0.999812	0.166251
ENSRNOG00000000552	Col13a1	0.843062	0.413981	0.999812	1.03202
ENSRNOG00000000556	Nodal	-0.952974	0.604552	0.999812	1.8402
ENSRNOG00000000557	Ppa1	0.0522479	0.613269	0.999812	0.103377
ENSRNOG00000000559	Npffr1	0.369331	0.777554	0.999812	1.30733
ENSRNOG00000000560	Lrrc20	-0.0102359	0.952749	0.999812	0.172743
ENSRNOG00000000561	Pald1	-0.0604622	0.764609	0.999812	0.201922
ENSRNOG00000000563	Adamts14	-0.126464	0.751614	0.999812	0.399554
ENSRNOG00000000564	Tbata	-0.981501	0.471466	0.999812	1.36301
ENSRNOG00000000565	Sgpl1	-0.0273292	0.791436	0.999812	0.103345
ENSRNOG00000000566	Pcbd1	-0.952974	0.604552	0.999812	1.8402
ENSRNOG00000000567	Unc5b	-0.253713	0.327025	0.999812	0.258858
ENSRNOG00000000568	Slc29a3	0.0135278	0.958415	0.999812	0.259439
ENSRNOG00000000569	Vsir	0.185011	0.710209	0.999812	0.497909
ENSRNOG00000000571	Psap	0.0832087	0.590545	0.999812	0.15465
ENSRNOG00000000572	Chst3	-0.0289211	0.909946	0.999812	0.255698
ENSRNOG00000000574	AC096404,1	-2.4789	0.131917	0.999812	1.64538
ENSRNOG00000000576	Anapc16	-0.276767	0.0307212	0.999812	0.128093
ENSRNOG00000000579	Marcks	-0.0150548	0.933541	0.999812	0.180533
ENSRNOG00000000581	Cdc40	0.0277233	0.834875	0.999812	0.132996
ENSRNOG00000000582	Ddo	0.40097	0.254033	0.999812	0.35154
ENSRNOG00000000583	Cdk19	-0.00494552	0.966715	0.999812	0.118515
ENSRNOG00000000585	Amd1	-0.0420772	0.734132	0.999812	0.12389
ENSRNOG00000000586	Gtf3c6	-0.0868131	0.574	0.999812	0.154425
ENSRNOG00000000587	Rpf2	-0.0547783	0.713653	0.999812	0.149278
ENSRNOG00000000588	Slc16a10	0.838113	0.0800746	0.999812	0.478853
ENSRNOG00000000589	RGD1310495	0.220998	0.571757	0.999812	0.390825
ENSRNOG00000000593	Rev3l	-0.00590468	0.961041	0.999812	0.12088
ENSRNOG00000000595	Traf3ip2	0.365043	0.337368	0.999812	0.380499
ENSRNOG00000000596	Fyn	0.0187935	0.874828	0.999812	0.119302
ENSRNOG00000000597	Ccn6	-0.0523106	0.939196	0.999812	0.685772
ENSRNOG00000000598	Tube1	0.0959184	0.657792	0.999812	0.216538
ENSRNOG00000000599	Lama4	0.190104	0.434932	0.999812	0.24348
ENSRNOG00000000604	Hdac2	-0.0025367	0.984106	0.999812	0.127333
ENSRNOG00000000605	Hs3st5	0.151158	0.610765	0.999812	0.29698
ENSRNOG00000000606	Pcdh15	0.230761	0.289837	0.999812	0.218012
ENSRNOG00000000609	Ipmk	0.0108954	0.931479	0.999812	0.126713
ENSRNOG00000000610	Cisd1	0.0134528	0.923183	0.999812	0.139515
ENSRNOG00000000611	Ube2d1	0.0254012	0.855185	0.999812	0.139179
ENSRNOG00000000613	Tfam	-0.0600525	0.70636	0.999812	0.159396
ENSRNOG00000000614	Bicc1	-0.0922975	0.725447	0.999812	0.262815
ENSRNOG00000000618	Mdga2	0.142331	0.34308	0.999812	0.150123
ENSRNOG00000000632	Cdk1	0.0691306	0.841547	0.999812	0.345801
ENSRNOG00000000633	Rhobtb1	-0.106889	0.591661	0.999812	0.199261
ENSRNOG00000000634	Cabcoco1	0.337526	0.556478	0.999812	0.573944
ENSRNOG00000000635	Arid5b	-0.0140572	0.954475	0.999812	0.246238
ENSRNOG00000000638	Zfp365	0.120385	0.571892	0.999812	0.21297
ENSRNOG00000000640	Egr2	0.315565	0.434148	0.999812	0.403478
ENSRNOG00000000641	Nrbf2	-0.059778	0.79834	0.999812	0.233968
ENSRNOG00000000645	Reep3	0.108331	0.656582	0.999812	0.24364
ENSRNOG00000000648	Jmjd1c	-0.00318479	0.972502	0.999812	0.0923912
ENSRNOG00000000653	Nr5a2	-0.952974	0.604552	0.999812	1.8402
ENSRNOG00000000655	Ptprc	-0.67091	0.373518	0.999812	0.753914
ENSRNOG00000000657	Nek7	0.15652	0.431663	0.999812	0.199046
ENSRNOG00000000658	Acacb	-0.114431	0.785932	0.999812	0.421325
ENSRNOG00000000661	Hps4	-0.0502281	0.73265	0.999812	0.147037
ENSRNOG00000000662	Srrd	-0.270926	0.104024	0.999812	0.166657
ENSRNOG00000000663	Tfip11	-0.0876139	0.5656	0.999812	0.152493
ENSRNOG00000000664	Tpst2	0.0146996	0.944292	0.999812	0.210366
ENSRNOG00000000665	Pitpnb	-0.00012746	0.998999	0.999812	0.101597
ENSRNOG00000000691	Foxn4	0.0830463	0.940836	0.999812	1.11893
ENSRNOG00000000692	Ung	0.285877	0.185451	0.999812	0.215894
ENSRNOG00000000693	Svop	0.111994	0.529799	0.999812	0.178245
ENSRNOG00000000695	Ssh1	-0.152167	0.309435	0.999812	0.149711
ENSRNOG00000000697	Coro1c	-0.0532014	0.729905	0.999812	0.154095
ENSRNOG00000000699	Selplg	-1.13922	0.24207	0.999812	0.973831
ENSRNOG00000000700	Tmem119	-1.32246	0.104398	0.999812	0.814376
ENSRNOG00000000701	Iscu	0.0607614	0.652195	0.999812	0.134811
ENSRNOG00000000702	Sart3	0.0167605	0.87231	0.999812	0.104281
ENSRNOG00000000704	Cmklr1	-1.04234	0.403281	0.999812	1.24715
ENSRNOG00000000708	Sgsm1	0.0855949	0.650828	0.999812	0.189113
ENSRNOG00000000713	AABR07033045,1	-0.321188	0.728154	0.999812	0.924065
ENSRNOG00000000715	Pou1f1	-0.242685	0.81888	0.999812	1.05983
ENSRNOG00000000716	Htr1f	-0.364758	0.765566	0.999812	1.22328
ENSRNOG00000000718	Cggbp1	-0.0089794	0.950443	0.999812	0.144479
ENSRNOG00000000720	C11h3orf38	-0.247659	0.322641	0.999812	0.250402
ENSRNOG00000000728	Clic2	-0.254465	0.470968	0.999812	0.35298
ENSRNOG00000000729	Tmlhe	0.028535	0.853735	0.999812	0.154783
ENSRNOG00000000763	RT1-M3-1	0.00308025	0.988881	0.999812	0.221036
ENSRNOG00000000774	Gabbr1	0.122548	0.245661	0.999812	0.105558
ENSRNOG00000000775	Mog	-0.164431	0.802117	0.999812	0.656129
ENSRNOG00000000777	RT1-S3	-0.208966	0.347956	0.999812	0.222645
ENSRNOG00000000778	Znrd1as1	0.00177527	0.995142	0.999812	0.291563
ENSRNOG00000000779	Polr1h	0.0062344	0.977386	0.999812	0.219936
ENSRNOG00000000780	Ppp1r11	0.0691291	0.559145	0.999812	0.118349
ENSRNOG00000000781	Rnf39	0.0916172	0.656106	0.999812	0.205745
ENSRNOG00000000782	Trim10	0.256956	0.798499	0.999812	1.00652
ENSRNOG00000000783	Trim40	0.970611	0.597881	0.999812	1.8402
ENSRNOG00000000785	Trim39	0.0930176	0.588586	0.999812	0.171972
ENSRNOG00000000795	RT1-N3	0.117445	0.592255	0.999812	0.219289
ENSRNOG00000000796	Ranbp2	-0.0378339	0.75512	0.999812	0.121303
ENSRNOG00000000798	Gnl1	0.0304681	0.836962	0.999812	0.148061
ENSRNOG00000000799	Abcf1	-0.0148828	0.883377	0.999812	0.101458
ENSRNOG00000000800	Man1a1	0.152993	0.480488	0.999812	0.216852
ENSRNOG00000000801	Msl3l2	-0.0878641	0.662751	0.999812	0.201469
ENSRNOG00000000802	Tbc1d32	0.0982143	0.581394	0.999812	0.178134
ENSRNOG00000000804	Mrps18b	0.0724191	0.679733	0.999812	0.175422
ENSRNOG00000000805	Gja1	0.26704	0.615778	0.999812	0.532119
ENSRNOG00000000808	Hsf2	0.00067814	0.996509	0.999812	0.154992
ENSRNOG00000000809	Atat1	-0.0989551	0.525962	0.999812	0.156036
ENSRNOG00000000811	Pkib	0.0031955	0.993747	0.999812	0.407755
ENSRNOG00000000814	Fabp7	0.0691324	0.799614	0.999812	0.272339
ENSRNOG00000000815	Smpdl3a	-0.13633	0.796532	0.999812	0.528745
ENSRNOG00000000818	Ppp1r18	-0.129386	0.578015	0.999812	0.232588
ENSRNOG00000000823	Gcc2	0.0242586	0.855904	0.999812	0.13359
ENSRNOG00000000824	Dse	-0.379144	0.180645	0.999812	0.283203
ENSRNOG00000000825	Calhm5	-0.526431	0.570233	0.999812	0.927292
ENSRNOG00000000826	Flot1	0.109968	0.482464	0.999812	0.156573
ENSRNOG00000000827	Ier3	-0.164574	0.752609	0.999812	0.522124
ENSRNOG00000000838	Lta	-3.29868	0.0169911	0.999812	1.38199
ENSRNOG00000000839	Nfkbil1	-0.0380095	0.842503	0.999812	0.191298
ENSRNOG00000000840	Atp6v1g2	0.118704	0.448082	0.999812	0.156474
ENSRNOG00000000841	Ddx39b	-0.0343688	0.701674	0.999812	0.0897212
ENSRNOG00000000842	Ddah2	-0.16538	0.856352	0.999812	0.913599
ENSRNOG00000000846	Ly6g5c	0.970611	0.597881	0.999812	1.8402
ENSRNOG00000000847	Csnk2b	0.0628779	0.612947	0.999812	0.124296
ENSRNOG00000000848	Gpank1	0.182578	0.418645	0.999812	0.225747
ENSRNOG00000000850	Apom	-0.0492185	0.907652	0.999812	0.424293
ENSRNOG00000000851	Bag6	-0.0731199	0.697227	0.999812	0.187937
ENSRNOG00000000852	Prrc2a	-0.019959	0.911077	0.999812	0.178716
ENSRNOG00000000853	Aif1	-0.615176	0.362505	0.999812	0.67557
ENSRNOG00000000854	Ncr3	-0.549252	0.707688	0.999812	1.46481
ENSRNOG00000000855	Lst1	-0.574566	0.682391	0.999812	1.40411
ENSRNOG00000000857	Msh5	-0.303312	0.355916	0.999812	0.328554
ENSRNOG00000000858	Sapcd1	0.0205915	0.980274	0.999812	0.832794
ENSRNOG00000000860	Vwa7	-0.303229	0.443925	0.999812	0.396077
ENSRNOG00000000861	Zic3	0.0109745	0.981946	0.999812	0.484964
ENSRNOG00000000866	Rbmx	-0.13082	0.31553	0.999812	0.130339
ENSRNOG00000000867	Vars1	-0.0279283	0.863286	0.999812	0.162192
ENSRNOG00000000869	Arhgef6	0.134422	0.570812	0.999812	0.237136
ENSRNOG00000000871	Cd40lg	0.884184	0.606838	0.999812	1.71822
ENSRNOG00000000873	Brs3	-0.57362	0.687792	0.999812	1.42744
ENSRNOG00000000875	Fhl1	0.0512417	0.703054	0.999812	0.134422
ENSRNOG00000000878	Slc44a4	0.613532	0.459438	0.999812	0.829353
ENSRNOG00000000879	Slc9a6	0.0240031	0.843611	0.999812	0.121672
ENSRNOG00000000885	Auts2	-0.13209	0.442255	0.999812	0.171905
ENSRNOG00000000886	Caln1	0.186716	0.363976	0.999812	0.205676
ENSRNOG00000000888	Sbds	0.0230672	0.879133	0.999812	0.15169
ENSRNOG00000000889	LOC304239	-0.952974	0.604552	0.999812	1.8402
ENSRNOG00000000891	LOC102548389	-0.0556888	0.759501	0.999812	0.181909
ENSRNOG00000000893	Tmem248	-0.0398243	0.822762	0.999812	0.177791
ENSRNOG00000000894	Fry	0.0415753	0.84809	0.999812	0.21704
ENSRNOG00000000895	Rabgef1	-0.128958	0.329814	0.999812	0.132334
ENSRNOG00000000897	Rxfp2	0.638604	0.379874	0.999812	0.727233
ENSRNOG00000000900	Tpst1	0.0534041	0.676456	0.999812	0.127974
ENSRNOG00000000901	Vkorc1l1	-0.0403912	0.778424	0.999812	0.14355
ENSRNOG00000000902	Hsph1	0.150289	0.189734	0.999812	0.114605
ENSRNOG00000000903	Asl	0.036941	0.822339	0.999812	0.164521
ENSRNOG00000000904	Wdr95	0.567575	0.361656	0.999812	0.622195
ENSRNOG00000000905	Tex26	0.429666	0.442278	0.999812	0.559204
ENSRNOG00000000906	Medag	0.953172	0.114811	0.999812	0.604447
ENSRNOG00000000907	Alox5ap	-0.2309	0.814537	0.999812	0.984324
ENSRNOG00000000909	Uspl1	-0.0161294	0.904859	0.999812	0.134945
ENSRNOG00000000913	Gusb	-0.13544	0.719993	0.999812	0.37783
ENSRNOG00000000917	Nupr2	-0.0279546	0.872183	0.999812	0.173754
ENSRNOG00000000918	Chchd2l2	0.015296	0.957801	0.999812	0.289077
ENSRNOG00000000920	Phkg1	0.543496	0.213426	0.999812	0.436824
ENSRNOG00000000922	Sumf2	-0.00861094	0.968787	0.999812	0.220061
ENSRNOG00000000923	Cct6a	0.0274911	0.782128	0.999812	0.0994088
ENSRNOG00000000924	Slc7a1	-0.179237	0.41755	0.999812	0.221094
ENSRNOG00000000925	Psph	-0.34184	0.0111836	0.999812	0.134746
ENSRNOG00000000926	Mrps17	0.0210121	0.978045	0.999812	0.763511
ENSRNOG00000000931	Sfswap	-0.0898727	0.44563	0.999812	0.117832
ENSRNOG00000000934	Piwil1	-0.80184	0.278149	0.999812	0.739373
ENSRNOG00000000936	Stx2	-0.154082	0.262384	0.999812	0.137478
ENSRNOG00000000937	Slc46a3	-0.00863866	0.974247	0.999812	0.267594
ENSRNOG00000000938	Ran	0.0889647	0.407263	0.999812	0.107352
ENSRNOG00000000940	Flt1	-0.551955	0.384976	0.999812	0.635333
ENSRNOG00000000942	Pan3	-0.0249965	0.83811	0.999812	0.122345
ENSRNOG00000000952	Gsx1	0.376524	0.348235	0.999812	0.401403
ENSRNOG00000000954	Polr1d	-0.0150465	0.896171	0.999812	0.1153
ENSRNOG00000000955	Lnx2	0.0066593	0.970591	0.999812	0.18063
ENSRNOG00000000956	Rasl11a	0.434741	0.215401	0.999812	0.350923
ENSRNOG00000000957	Rpl21	-0.0290285	0.856506	0.999812	0.160536
ENSRNOG00000000961	Glt1d1	0.18978	0.443741	0.999812	0.24779
ENSRNOG00000000962	Slc15a4	0.0703155	0.635952	0.999812	0.148543
ENSRNOG00000000963	Tmem132c	-0.145557	0.668042	0.999812	0.339422
ENSRNOG00000000964	Frg1l1	-1.98309	0.221594	0.999812	1.62242
ENSRNOG00000000967	Aacs	-0.109445	0.631529	0.999812	0.228211
ENSRNOG00000000968	Rnf6	-0.00376725	0.981053	0.999812	0.158629
ENSRNOG00000000974	Zfp358	-0.177806	0.332853	0.999812	0.183611
ENSRNOG00000000975	Mcoln1	-0.103992	0.834336	0.999812	0.49723
ENSRNOG00000000977	Pnpla6	0.016013	0.918932	0.999812	0.157331
ENSRNOG00000000981	Scarb1	-0.0495173	0.812511	0.999812	0.208768
ENSRNOG00000000983	Zfp394	-0.00661514	0.977531	0.999812	0.234873
ENSRNOG00000000985	Cpsf4	-0.106817	0.370718	0.999812	0.119331
ENSRNOG00000000986	Camsap3	-0.0532996	0.793003	0.999812	0.203113
ENSRNOG00000000987	Ptcd1	0.0080565	0.958231	0.999812	0.153826
ENSRNOG00000000988	Xab2	-0.0390256	0.817599	0.999812	0.16921
ENSRNOG00000000989	Bud31	-0.121813	0.438263	0.999812	0.157152
ENSRNOG00000000990	Pdap1	0.0140945	0.890765	0.999812	0.102627
ENSRNOG00000000991	Arpc1b	-0.353705	0.138194	0.999812	0.238579
ENSRNOG00000000993	Pcp2	0.0412863	0.980281	0.999812	1.67035
ENSRNOG00000000994	Stxbp2	-0.0758648	0.708088	0.999812	0.202617
ENSRNOG00000000996	Arpc1a	-0.00837193	0.95882	0.999812	0.162139
ENSRNOG00000000999	Smurf1	-0.0843274	0.529923	0.999812	0.134253
ENSRNOG00000001001	Retn	0.367563	0.765569	0.999812	1.23271
ENSRNOG00000001003	Trappc5	-0.0674181	0.536785	0.999812	0.109147
ENSRNOG00000001004	Ncor2	-0.0961397	0.573387	0.999812	0.170742
ENSRNOG00000001005	Fcer2	1.54419	0.233954	0.999812	1.29738
ENSRNOG00000001006	Nptx2	0.15917	0.535447	0.999812	0.256845
ENSRNOG00000001007	Baiap2l1	0.0619019	0.921052	0.999812	0.624584
ENSRNOG00000001009	Bri3	-0.0560545	0.674489	0.999812	0.133465
ENSRNOG00000001010	Tecpr1	-0.0177678	0.913313	0.999812	0.163217
ENSRNOG00000001017	Cd209d	1.82834	0.32564	0.999812	1.86008
ENSRNOG00000001030	Tsc22d1	-0.0369956	0.732397	0.999812	0.108194
ENSRNOG00000001031	Ocm	-0.279851	0.623347	0.999812	0.56983
ENSRNOG00000001032	Ccz1b	0.0244012	0.868481	0.999812	0.14736
ENSRNOG00000001033	Nufip1	0.0118643	0.952222	0.999812	0.198015
ENSRNOG00000001034	Evi5l	0.0341356	0.812651	0.999812	0.144028
ENSRNOG00000001035	Gtf2h3	-0.0654098	0.692856	0.999812	0.165602
ENSRNOG00000001036	Rsph10b	0.404504	0.11371	0.999812	0.255734
ENSRNOG00000001037	Gpalpp1	-0.0319507	0.834812	0.999812	0.153216
ENSRNOG00000001039	Eif2b1	-0.00530234	0.964899	0.999812	0.120491
ENSRNOG00000001040	Pms2	0.0326913	0.829101	0.999812	0.151451
ENSRNOG00000001043	Ddx55	-0.241418	0.147188	0.999812	0.166549
ENSRNOG00000001044	Aimp2	-0.0431864	0.747784	0.999812	0.134302
ENSRNOG00000001047	Map2k7	-0.11005	0.301768	0.999812	0.106571
ENSRNOG00000001048	Ankrd61	-0.0876246	0.75837	0.999812	0.284845
ENSRNOG00000001049	Tpt1	-0.0534632	0.737379	0.999812	0.159437
ENSRNOG00000001050	Eif2ak1	-0.00222738	0.983654	0.999812	0.108715
ENSRNOG00000001052	Slc25a30	-0.00725583	0.968436	0.999812	0.183365
ENSRNOG00000001053	Tmed2	-0.00525595	0.965835	0.999812	0.122709
ENSRNOG00000001055	Rilpl1	-0.0328935	0.837279	0.999812	0.160163
ENSRNOG00000001056	Snapc2	0.122597	0.694135	0.999812	0.311753
ENSRNOG00000001058	Timm44	-0.0402509	0.739572	0.999812	0.121084
ENSRNOG00000001059	Usp42	-0.101402	0.350046	0.999812	0.108509
ENSRNOG00000001060	Snrnp35	-0.113401	0.541615	0.999812	0.185791
ENSRNOG00000001061	Rilpl2	0.00996768	0.941308	0.999812	0.135383
ENSRNOG00000001064	Sbno1	0.0809581	0.506063	0.999812	0.121745
ENSRNOG00000001065	Cyth3	0.0188202	0.879341	0.999812	0.123976
ENSRNOG00000001066	Itih2	1.0774	0.0831937	0.999812	0.621892
ENSRNOG00000001068	Rac1	0.0933155	0.409399	0.999812	0.113116
ENSRNOG00000001069	Elavl1	0.0368983	0.840997	0.999812	0.183923
ENSRNOG00000001070	Cdk2ap1	-0.126854	0.395678	0.999812	0.149351
ENSRNOG00000001071	Higd2al1	-0.144601	0.698653	0.999812	0.373511
ENSRNOG00000001072	Cers4	-0.0587665	0.736584	0.999812	0.174702
ENSRNOG00000001073	Mtrfr	-0.0611839	0.76624	0.999812	0.205801
ENSRNOG00000001074	Mphosph9	0.086465	0.592929	0.999812	0.161739
ENSRNOG00000001079	Daglb	-0.173827	0.299779	0.999812	0.16764
ENSRNOG00000001080	Arl6ip4	0.0662542	0.608583	0.999812	0.129378
ENSRNOG00000001082	Abcb9	0.0242627	0.861213	0.999812	0.138779
ENSRNOG00000001083	Kdelr2	0.0937578	0.547762	0.999812	0.155973
ENSRNOG00000001086	Vps37b	-0.180314	0.379093	0.999812	0.205002
ENSRNOG00000001088	Rfc3	-0.0799775	0.66851	0.999812	0.186779
ENSRNOG00000001090	Stard13	-0.192651	0.557403	0.999812	0.328363
ENSRNOG00000001091	Hip1r	0.0166313	0.891269	0.999812	0.121664
ENSRNOG00000001092	Kl	-2.86687	0.0365147	0.999812	1.37096
ENSRNOG00000001094	Zfp316	-0.133139	0.550391	0.999812	0.222948
ENSRNOG00000001098	Pds5b	0.0556205	0.704631	0.999812	0.146726
ENSRNOG00000001099	Rbak	-0.0560716	0.754066	0.999812	0.178981
ENSRNOG00000001101	Rnf216	-0.0429056	0.685506	0.999812	0.10595
ENSRNOG00000001103	Sdk1	-0.0714139	0.727131	0.999812	0.204657
ENSRNOG00000001104	Foxk1	-0.0822879	0.740875	0.999812	0.248834
ENSRNOG00000001106	Denr	-0.0321198	0.83529	0.999812	0.15448
ENSRNOG00000001108	N4bp2l2	-0.027085	0.855208	0.999812	0.148429
ENSRNOG00000001111	Brca2	-0.0512372	0.761667	0.999812	0.168937
ENSRNOG00000001113	Mmd2	0.133736	0.584943	0.999812	0.244857
ENSRNOG00000001114	Wipi2	-0.0222798	0.837459	0.999812	0.108605
ENSRNOG00000001115	Slc29a4	-0.0194828	0.905443	0.999812	0.164012
ENSRNOG00000001117	Fbxl18	-0.0140006	0.957309	0.999812	0.261546
ENSRNOG00000001120	Med13l	-0.0916848	0.549266	0.999812	0.153099
ENSRNOG00000001123	Spring1	-0.156934	0.314484	0.999812	0.15602
ENSRNOG00000001124	Rnft2	0.0263225	0.858126	0.999812	0.147251
ENSRNOG00000001126	Fbxw8	-0.0634021	0.75184	0.999812	0.200504
ENSRNOG00000001128	Tesc	0.171892	0.452969	0.999812	0.229044
ENSRNOG00000001129	Fbxo21	0.0577648	0.750527	0.999812	0.181682
ENSRNOG00000001130	Nos1	0.105763	0.754377	0.999812	0.338038
ENSRNOG00000001134	Rfc5	-0.0266813	0.8514	0.999812	0.142428
ENSRNOG00000001135	Wsb2	0.117923	0.305049	0.999812	0.114972
ENSRNOG00000001136	Pebp1	-0.0359209	0.799613	0.999812	0.141506
ENSRNOG00000001138	Taok3	0.0186265	0.891181	0.999812	0.136149
ENSRNOG00000001139	Suds3	-0.029945	0.764077	0.999812	0.0997729
ENSRNOG00000001141	Srrm4	-0.198854	0.406591	0.999812	0.239609
ENSRNOG00000001142	Prkab1	-0.0751482	0.685222	0.999812	0.185392
ENSRNOG00000001143	Cit	0.102235	0.536674	0.999812	0.165469
ENSRNOG00000001148	Rplp0	-0.0422274	0.715028	0.999812	0.115656
ENSRNOG00000001149	Pxn	-0.217103	0.119384	0.999812	0.139404
ENSRNOG00000001151	Sirt4	-0.180736	0.415413	0.999812	0.221924
ENSRNOG00000001152	Glp1r	1.12369	0.138099	0.999812	0.757759
ENSRNOG00000001153	Pla2g1b	1.33319	0.180381	0.999812	0.995225
ENSRNOG00000001156	Msi1	-0.141339	0.542548	0.999812	0.232098
ENSRNOG00000001157	Umodl1	0.288936	0.592576	0.999812	0.53996
ENSRNOG00000001158	Abcg1	-0.180052	0.401629	0.999812	0.214676
ENSRNOG00000001159	Tff3	-0.278262	0.648119	0.999812	0.60972
ENSRNOG00000001160	Triap1	0.0330596	0.84137	0.999812	0.165181
ENSRNOG00000001163	Srsf9	0.0198458	0.857996	0.999812	0.110916
ENSRNOG00000001165	Tmprss3	-2.78429	0.0787426	0.999812	1.58376
ENSRNOG00000001167	Ubash3a	-1.267	0.355824	0.999812	1.37218
ENSRNOG00000001169	Slc37a1	-0.113659	0.735653	0.999812	0.336653
ENSRNOG00000001170	Cox6a1	0.0125843	0.922502	0.999812	0.129357
ENSRNOG00000001171	Coq5	0.0309466	0.827306	0.999812	0.141854
ENSRNOG00000001172	Rnf10	0.0326274	0.789095	0.999812	0.121978
ENSRNOG00000001173	Cabp1	0.0568864	0.716523	0.999812	0.156665
ENSRNOG00000001174	Pde9a	-0.0151712	0.926423	0.999812	0.164286
ENSRNOG00000001177	Acads	-0.125586	0.749021	0.999812	0.392539
ENSRNOG00000001178	Sppl3	0.0356945	0.802227	0.999812	0.142513
ENSRNOG00000001181	Wdr4	-0.00842727	0.958981	0.999812	0.16385
ENSRNOG00000001182	Ndufv3	0.0382864	0.805785	0.999812	0.15572
ENSRNOG00000001183	Hnf1a	-1.00898	0.380798	0.999812	1.15125
ENSRNOG00000001184	Pknox1	0.0483383	0.713266	0.999812	0.131542
ENSRNOG00000001185	C12h12orf43	0.0744118	0.596786	0.999812	0.140658
ENSRNOG00000001187	Oasl	-0.993611	0.266283	0.999812	0.893807
ENSRNOG00000001189	Sik1	-0.0783742	0.761841	0.999812	0.258606
ENSRNOG00000001190	Git2	-0.0412432	0.696201	0.999812	0.105629
ENSRNOG00000001191	Tchp	0.0141095	0.945341	0.999812	0.205801
ENSRNOG00000001192	Gltp	0.260536	0.443416	0.999812	0.339931
ENSRNOG00000001193	Hsf2bp	-0.276773	0.445552	0.999812	0.362814
ENSRNOG00000001194	Rrp1b	-0.0141861	0.92943	0.999812	0.160183
ENSRNOG00000001195	Trpv4	0.0485068	0.964579	0.999812	1.09229
ENSRNOG00000001198	Fam222a	0.0885953	0.792228	0.999812	0.336329
ENSRNOG00000001199	Pop5	-0.0404774	0.822954	0.999812	0.180907
ENSRNOG00000001201	Cstb	-0.0836995	0.685317	0.999812	0.206554
ENSRNOG00000001203	Rrp1	-0.0433091	0.743337	0.999812	0.132267
ENSRNOG00000001204	Ankrd13a	-0.062968	0.67175	0.999812	0.148598
ENSRNOG00000001205	Agpat3	0.11439	0.540126	0.999812	0.186721
ENSRNOG00000001210	Pwp2	0.042337	0.788962	0.999812	0.158175
ENSRNOG00000001211	Gatd3a	-0.0542812	0.657788	0.999812	0.122539
ENSRNOG00000001212	Dnmt3l	-1.02192	0.490212	0.999812	1.4811
ENSRNOG00000001213	Aire	0.596158	0.670866	0.999812	1.40286
ENSRNOG00000001214	Pfkl	-0.0838937	0.730128	0.999812	0.243201
ENSRNOG00000001215	Cfap410	-0.0527796	0.740269	0.999812	0.159216
ENSRNOG00000001216	Trpm2	0.0382726	0.885483	0.999812	0.265741
ENSRNOG00000001217	Lrrc3	0.041555	0.82487	0.999812	0.187789
ENSRNOG00000001219	Tspear	-0.952974	0.604552	0.999812	1.8402
ENSRNOG00000001222	Ube2g2	-0.162169	0.141438	0.999812	0.110285
ENSRNOG00000001223	Pttg1ip	0.0473343	0.849954	0.999812	0.250211
ENSRNOG00000001224	Itgb2	-1.08478	0.0888358	0.999812	0.637518
ENSRNOG00000001225	Slx9	-0.0658954	0.671263	0.999812	0.155262
ENSRNOG00000001226	Nme2-ps1	-2.2071	0.124544	0.999812	1.43694
ENSRNOG00000001227	Adarb1	0.0423748	0.718654	0.999812	0.117623
ENSRNOG00000001228	Pofut2	0.00899627	0.948237	0.999812	0.138573
ENSRNOG00000001229	Col18a1	-0.134946	0.807332	0.999812	0.553355
ENSRNOG00000001232	Slc19a1	-0.0377936	0.842074	0.999812	0.189687
ENSRNOG00000001235	Gna12	0.0597964	0.62034	0.999812	0.120711
ENSRNOG00000001236	Brat1	-0.22374	0.117391	0.999812	0.14289
ENSRNOG00000001237	Cabin1	0.0149718	0.938888	0.999812	0.195281
ENSRNOG00000001238	Rsrc2	0.0661614	0.678754	0.999812	0.159747
ENSRNOG00000001241	Iqce	-0.0565248	0.713821	0.999812	0.154132
ENSRNOG00000001242	Gstt3	0.21583	0.635952	0.999812	0.455947
ENSRNOG00000001243	Zcchc8	0.0285651	0.870758	0.999812	0.175573
ENSRNOG00000001245	Pcbp3	0.128356	0.486451	0.999812	0.184429
ENSRNOG00000001247	Clip1	0.0103758	0.931842	0.999812	0.121316
ENSRNOG00000001249	Col6a1	-0.153014	0.724172	0.999812	0.433605
ENSRNOG00000001250	Lfng	-0.0534656	0.848092	0.999812	0.279116
ENSRNOG00000001251	Grifin	-0.925484	0.22612	0.999812	0.764601
ENSRNOG00000001252	Chst12	-0.115568	0.60255	0.999812	0.221932
ENSRNOG00000001253	Eif3b	0.0685545	0.614263	0.999812	0.136021
ENSRNOG00000001254	Col6a2	-0.144823	0.634783	0.999812	0.304888
ENSRNOG00000001255	Mlxip	-0.0353747	0.756425	0.999812	0.114046
ENSRNOG00000001256	Atxn2	0.0553171	0.670563	0.999812	0.130043
ENSRNOG00000001258	Snx8	-0.0491556	0.801758	0.999812	0.195782
ENSRNOG00000001259	Cux2	0.0951473	0.543524	0.999812	0.156623
ENSRNOG00000001260	Nudt1	0.0862851	0.721842	0.999812	0.242375
ENSRNOG00000001261	Ftcd	0.0336437	0.982921	0.999812	1.57167
ENSRNOG00000001265	Mad1l1	-0.0526274	0.707575	0.999812	0.140297
ENSRNOG00000001269	Ppp1cc	-0.0153139	0.894732	0.999812	0.115735
ENSRNOG00000001270	Hvcn1	-0.0144284	0.955599	0.999812	0.259143
ENSRNOG00000001271	Card6	-0.240306	0.682285	0.999812	0.587048
ENSRNOG00000001272	Mcm3ap	-0.050537	0.698333	0.999812	0.130394
ENSRNOG00000001273	Psmg3	0.0945208	0.587855	0.999812	0.17441
ENSRNOG00000001274	Vps29	0.038351	0.770529	0.999812	0.131482
ENSRNOG00000001276	Pcnt	-0.0193308	0.891742	0.999812	0.142034
ENSRNOG00000001278	Gpn3	0.0496949	0.765508	0.999812	0.166619
ENSRNOG00000001283	Anapc7	0.0570272	0.6845	0.999812	0.140347
ENSRNOG00000001284	Uncx	-0.952974	0.604552	0.999812	1.8402
ENSRNOG00000001285	Atp2a2	0.0887158	0.480871	0.999812	0.125856
ENSRNOG00000001287	Gper1	0.488597	0.565865	0.999812	0.850989
ENSRNOG00000001288	Gpr146	0.208413	0.658498	0.999812	0.471536
ENSRNOG00000001289	LOC498154	0.0271569	0.864542	0.999812	0.159189
ENSRNOG00000001293	Get4	-0.108889	0.381895	0.999812	0.124529
ENSRNOG00000001294	Ift81	-0.0249907	0.868488	0.999812	0.15093
ENSRNOG00000001295	S100b	0.276882	0.582871	0.999812	0.504159
ENSRNOG00000001296	P2rx7	-0.211395	0.683837	0.999812	0.5191
ENSRNOG00000001297	Prmt2	0.0170356	0.900846	0.999812	0.13673
ENSRNOG00000001298	Slc5a4b	0.00881912	0.996052	0.999812	1.78251
ENSRNOG00000001299	Sun1	-0.0312995	0.777284	0.999812	0.110653
ENSRNOG00000001300	P2rx4	0.0696765	0.811357	0.999812	0.291929
ENSRNOG00000001302	Adora2a	-0.067874	0.858402	0.999812	0.380441
ENSRNOG00000001303	Specc1l	-0.0888207	0.451351	0.999812	0.11793
ENSRNOG00000001304	Bcr	-0.0890448	0.723251	0.999812	0.251456
ENSRNOG00000001309	Camkk2	0.0658995	0.587538	0.999812	0.121495
ENSRNOG00000001311	Rab36	0.228437	0.150985	0.999812	0.159072
ENSRNOG00000001312	Pdgfa	0.152824	0.28297	0.999812	0.142338
ENSRNOG00000001313	Gnaz	0.00556513	0.978	0.999812	0.201812
ENSRNOG00000001314	Fam20c	-0.0561792	0.742201	0.999812	0.170789
ENSRNOG00000001315	Rsph14	-0.00958309	0.968942	0.999812	0.24613
ENSRNOG00000001316	Anapc5	0.00176576	0.989372	0.999812	0.132557
ENSRNOG00000001317	Zfp68	-0.0965675	0.43558	0.999812	0.123856
ENSRNOG00000001323	Zfp157	-0.0680263	0.645188	0.999812	0.147737
ENSRNOG00000001324	Asmt	-0.330118	0.381566	0.999812	0.377271
ENSRNOG00000001325	Il3ra	-0.146336	0.499296	0.999812	0.216602
ENSRNOG00000001329	Gjc3	0.391628	0.464544	0.999812	0.535461
ENSRNOG00000001331	Rnf34	-0.00133243	0.992064	0.999812	0.133955
ENSRNOG00000001333	Azgp1	0.970611	0.597881	0.999812	1.8402
ENSRNOG00000001335	Zkscan1	-0.102373	0.411374	0.999812	0.124621
ENSRNOG00000001336	Orai1	-0.0162014	0.949466	0.999812	0.255634
ENSRNOG00000001337	Setd1b	-0.0496548	0.793198	0.999812	0.189406
ENSRNOG00000001338	Hpd	1.83588	0.326368	0.999812	1.87056
ENSRNOG00000001342	Cfap251	0.241388	0.322705	0.999812	0.244094
ENSRNOG00000001345	Mapkapk5	0.0314228	0.804125	0.999812	0.126699
ENSRNOG00000001346	Cops6	0.102085	0.354248	0.999812	0.110197
ENSRNOG00000001347	Adam1a	-0.239126	0.215002	0.999812	0.192854
ENSRNOG00000001348	Erp29	0.0123255	0.940807	0.999812	0.165986
ENSRNOG00000001349	Mcm7	-0.0774466	0.738271	0.999812	0.231776
ENSRNOG00000001350	Naa25	0.0639733	0.666422	0.999812	0.148408
ENSRNOG00000001351	Trafd1	-0.0755989	0.407828	0.999812	0.0913337
ENSRNOG00000001352	Hectd4	0.00843042	0.96686	0.999812	0.202912
ENSRNOG00000001353	Ap4m1	-0.0418508	0.788634	0.999812	0.15611
ENSRNOG00000001355	Taf6	0.073032	0.692713	0.999812	0.184809
ENSRNOG00000001360	Stag3	-0.285687	0.407335	0.999812	0.344786
ENSRNOG00000001367	Gpc2	-0.435556	0.0103614	0.999812	0.169905
ENSRNOG00000001368	Rph3a	-0.0334987	0.772364	0.999812	0.115799
ENSRNOG00000001369	Oas1a	-0.814415	0.407534	0.999812	0.983306
ENSRNOG00000001374	Rasal1	0.122077	0.576051	0.999812	0.218321
ENSRNOG00000001375	Gal3st4	0.0627883	0.837257	0.999812	0.305682
ENSRNOG00000001376	Mettl7a	0.0131854	0.957023	0.999812	0.244673
ENSRNOG00000001377	Ddx54	-0.0283716	0.857974	0.999812	0.158541
ENSRNOG00000001379	Cyp3a62	0.379621	0.15488	0.999812	0.266868
ENSRNOG00000001383	Slc8b1	0.165488	0.717493	0.999812	0.457387
ENSRNOG00000001385	Plbd2	0.00371873	0.982285	0.999812	0.167476
ENSRNOG00000001387	Mepce	-0.0732571	0.700357	0.999812	0.190358
ENSRNOG00000001388	Sds	-0.257561	0.433439	0.999812	0.328806
ENSRNOG00000001389	Irs3	0.120799	0.783305	0.999812	0.439246
ENSRNOG00000001391	Sdsl	0.177422	0.502233	0.999812	0.264421
ENSRNOG00000001392	Lhx5	0.987352	0.176147	0.999812	0.729905
ENSRNOG00000001396	Mospd3	-0.103579	0.586812	0.999812	0.190591
ENSRNOG00000001397	Rbm19	0.0263599	0.892924	0.999812	0.195831
ENSRNOG00000001399	Tbx5	-1.19966	0.738612	0.999812	3.59511
ENSRNOG00000001402	Lrch4	0.535667	0.461442	0.999812	0.727339
ENSRNOG00000001404	Agfg2	0.194806	0.111776	0.999812	0.1225
ENSRNOG00000001407	Tfr2	-0.260821	0.33085	0.999812	0.268223
ENSRNOG00000001408	Actl6b	-0.0907181	0.532707	0.999812	0.14541
ENSRNOG00000001409	Gnb2	-0.0355685	0.836446	0.999812	0.172293
ENSRNOG00000001410	Gigyf1	-0.128238	0.232578	0.999812	0.107425
ENSRNOG00000001412	Epo	0.00881912	0.996052	0.999812	1.78251
ENSRNOG00000001414	Serpine1	0.00414516	0.994999	0.999812	0.661336
ENSRNOG00000001415	Ap1s1	0.0126408	0.918474	0.999812	0.123499
ENSRNOG00000001416	Vgf	0.259039	0.275357	0.999812	0.237474
ENSRNOG00000001417	Plod3	-0.0248844	0.876353	0.999812	0.159931
ENSRNOG00000001418	Znhit1	0.0236765	0.900804	0.999812	0.18995
ENSRNOG00000001419	Cldn15	-0.424909	0.386333	0.999812	0.490495
ENSRNOG00000001420	Fis1	-0.0344852	0.760107	0.999812	0.11294
ENSRNOG00000001422	Col26a1	0.033555	0.885147	0.999812	0.232299
ENSRNOG00000001424	Cux1	-0.0038876	0.983683	0.999812	0.190084
ENSRNOG00000001425	Sh2b2	-0.10729	0.526723	0.999812	0.16949
ENSRNOG00000001427	Orai2	-0.0116028	0.92916	0.999812	0.130512
ENSRNOG00000001428	Alkbh4	-0.112278	0.553825	0.999812	0.189646
ENSRNOG00000001429	Lrwd1	-0.16487	0.216329	0.999812	0.133353
ENSRNOG00000001430	Polr2j	-0.0991756	0.538055	0.999812	0.161063
ENSRNOG00000001431	Rasa4	-0.0292487	0.948022	0.999812	0.448659
ENSRNOG00000001432	Dtx2	-0.231885	0.246321	0.999812	0.200016
ENSRNOG00000001434	Zp3	0.970611	0.597881	0.999812	1.8402
ENSRNOG00000001435	Ssc4d	-0.20245	0.645979	0.999812	0.440726
ENSRNOG00000001436	Ywhag	0.122893	0.507566	0.999812	0.185462
ENSRNOG00000001439	Srrm3	0.00306249	0.9853	0.999812	0.166216
ENSRNOG00000001440	Mdh2	0.0635471	0.669713	0.999812	0.148982
ENSRNOG00000001441	Tmem120a	-0.0783168	0.616237	0.999812	0.156261
ENSRNOG00000001442	Por	0.0538995	0.724445	0.999812	0.152896
ENSRNOG00000001443	Rhbdd2	0.146906	0.405089	0.999812	0.17645
ENSRNOG00000001448	Hip1	0.0819006	0.690521	0.999812	0.205704
ENSRNOG00000001449	Pom121	-0.00682713	0.966102	0.999812	0.160646
ENSRNOG00000001450	Nsun5	0.00609435	0.970852	0.999812	0.166785
ENSRNOG00000001451	Fkbp6	0.948433	0.587475	0.999812	1.74827
ENSRNOG00000001452	Fzd9	0.0166344	0.950437	0.999812	0.267614
ENSRNOG00000001453	Baz1b	-0.0396846	0.682403	0.999812	0.0969842
ENSRNOG00000001454	Eif4h	0.00494232	0.957307	0.999812	0.0923215
ENSRNOG00000001455	Kif13a	0.00361481	0.976748	0.999812	0.124025
ENSRNOG00000001456	Nup153	0.0475358	0.657698	0.999812	0.107282
ENSRNOG00000001457	Rfc2	0.00264555	0.986505	0.999812	0.156407
ENSRNOG00000001465	Ids	0.0749799	0.634321	0.999812	0.157635
ENSRNOG00000001469	Eln	-0.133838	0.563481	0.999812	0.231682
ENSRNOG00000001470	Limk1	-0.0875999	0.518039	0.999812	0.135526
ENSRNOG00000001474	Tmem270	-0.211136	0.721234	0.999812	0.591732
ENSRNOG00000001476	Cldn4	0.00881912	0.996052	0.999812	1.78251
ENSRNOG00000001478	Gtf2ird1	-0.150788	0.312257	0.999812	0.149221
ENSRNOG00000001479	Gtf2i	0.0497221	0.609583	0.999812	0.0973666
ENSRNOG00000001480	Ncf1	-1.09966	0.059693	0.999812	0.583979
ENSRNOG00000001482	Gtf2ird2	-0.0374977	0.7858	0.999812	0.137977
ENSRNOG00000001483	Rcc1l	0.0127429	0.939112	0.999812	0.166821
ENSRNOG00000001488	Psmb1	0.0361594	0.813371	0.999812	0.153166
ENSRNOG00000001489	Tbp	-0.00274287	0.988609	0.999812	0.192117
ENSRNOG00000001490	Pdcd2	0.0607563	0.755224	0.999812	0.194882
ENSRNOG00000001492	Slc8a2	0.108047	0.593192	0.999812	0.202254
ENSRNOG00000001494	Napa	-0.00166352	0.98985	0.999812	0.130768
ENSRNOG00000001499	Mia	0.7522	0.166015	0.999812	0.543057
ENSRNOG00000001500	Rab4b	0.0267013	0.851076	0.999812	0.14222
ENSRNOG00000001501	Snrpa	0.0614603	0.627785	0.999812	0.126762
ENSRNOG00000001506	Tmem35a	0.0618461	0.748745	0.999812	0.193091
ENSRNOG00000001514	Cdca7	0.176487	0.482308	0.999812	0.251193
ENSRNOG00000001515	Map3k20	0.100047	0.61975	0.999812	0.201625
ENSRNOG00000001516	Rapgef4	0.190868	0.34524	0.999812	0.20222
ENSRNOG00000001517	Pdk1	-0.0541127	0.811289	0.999812	0.226637
ENSRNOG00000001518	Itga6	0.0825528	0.593332	0.999812	0.154589
ENSRNOG00000001519	Dlx2	-0.0270951	0.910451	0.999812	0.24091
ENSRNOG00000001520	Dlx1	-0.165238	0.354801	0.999812	0.178574
ENSRNOG00000001524	Hat1	-0.0328164	0.849246	0.999812	0.172645
ENSRNOG00000001525	Igsf11	-0.125259	0.776006	0.999812	0.440235
ENSRNOG00000001527	Cd80	0.111382	0.758009	0.999812	0.361516
ENSRNOG00000001528	Gap43	0.0798392	0.657096	0.999812	0.179848
ENSRNOG00000001547	Agps	0.0787582	0.585132	0.999812	0.144271
ENSRNOG00000001548	Nfe2l2	-0.0548861	0.887977	0.999812	0.389639
ENSRNOG00000001551	Atp5pf	-0.00561554	0.973963	0.999812	0.172053
ENSRNOG00000001554	RGD1563888	-0.104015	0.613114	0.999812	0.205713
ENSRNOG00000001555	Btg3	-0.167002	0.464938	0.999812	0.228538
ENSRNOG00000001557	Cxadr	0.045791	0.75752	0.999812	0.148316
ENSRNOG00000001559	Mtx2	0.0077482	0.961433	0.999812	0.160234
ENSRNOG00000001573	Usp25	-0.0286558	0.872307	0.999812	0.178287
ENSRNOG00000001575	Grik1	-0.187789	0.233701	0.999812	0.15769
ENSRNOG00000001582	Bach1	-0.120859	0.410758	0.999812	0.14693
ENSRNOG00000001584	Map3k7cl	-0.972863	0.125751	0.999812	0.635412
ENSRNOG00000001585	Nrip1	0.0439937	0.838096	0.999812	0.215307
ENSRNOG00000001592	Cct8	-0.00644743	0.95997	0.999812	0.128456
ENSRNOG00000001593	Lnpk	0.0978327	0.608017	0.999812	0.190742
ENSRNOG00000001596	Atp5mc3	0.0532044	0.723283	0.999812	0.150263
ENSRNOG00000001597	Atf2	0.0537458	0.752453	0.999812	0.170402
ENSRNOG00000001598	Usp16	0.0887875	0.667331	0.999812	0.206572
ENSRNOG00000001599	Rwdd2b	0.0492392	0.741236	0.999812	0.149111
ENSRNOG00000001602	Ltn1	0.0795644	0.544267	0.999812	0.131213
ENSRNOG00000001603	N6amt1	-0.0489899	0.799188	0.999812	0.192572
ENSRNOG00000001607	Adamts1	-0.031858	0.957481	0.999812	0.597544
ENSRNOG00000001608	Nxpe3	0.037818	0.784524	0.999812	0.13831
ENSRNOG00000001609	Cep97	-0.0719462	0.667682	0.999812	0.167577
ENSRNOG00000001611	Rpl24	-0.0171709	0.908239	0.999812	0.148975
ENSRNOG00000001613	Zbtb11	-0.0638859	0.695105	0.999812	0.163001
ENSRNOG00000001616	Senp7	0.0431763	0.789114	0.999812	0.16143
ENSRNOG00000001618	Ripk4	0.20999	0.730584	0.999812	0.609817
ENSRNOG00000001620	Prdm15	-0.0101573	0.946842	0.999812	0.152347
ENSRNOG00000001621	C2cd2	0.080739	0.580874	0.999812	0.146237
ENSRNOG00000001622	Impg2	-0.0110015	0.980257	0.999812	0.444557
ENSRNOG00000001623	Zbtb21	0.0808442	0.535482	0.999812	0.130465
ENSRNOG00000001627	Abi3bp	-0.0302926	0.958212	0.999812	0.578127
ENSRNOG00000001628	Pcp4	0.109189	0.7439	0.999812	0.334226
ENSRNOG00000001629	Get1	-0.000574452	0.995618	0.999812	0.104595
ENSRNOG00000001632	Brwd1	-0.037202	0.76326	0.999812	0.123512
ENSRNOG00000001633	Tfg	-0.00125741	0.991716	0.999812	0.121107
ENSRNOG00000001634	Adgrg7	0.00529906	0.996767	0.999812	1.30791
ENSRNOG00000001640	Tomm70	0.0631507	0.719152	0.999812	0.175617
ENSRNOG00000001642	Tbc1d23	0.0291263	0.818788	0.999812	0.127131
ENSRNOG00000001643	Psmg1	0.0561291	0.652632	0.999812	0.124701
ENSRNOG00000001644	Tmem30c	-0.698544	0.413687	0.999812	0.854569
ENSRNOG00000001645	Filip1l	-0.276899	0.449674	0.999812	0.366289
ENSRNOG00000001647	Ets2	0.0193995	0.93474	0.999812	0.236919
ENSRNOG00000001652	Erg	-0.620775	0.453271	0.999812	0.827731
ENSRNOG00000001653	St3gal6	-0.320065	0.324032	0.999812	0.324542
ENSRNOG00000001654	Cpox	-0.00266471	0.985575	0.999812	0.147386
ENSRNOG00000001657	Cldnd1	0.0421952	0.744038	0.999812	0.129231
ENSRNOG00000001658	Kcnj6	0.0319759	0.9002	0.999812	0.254974
ENSRNOG00000001662	Dyrk1a	0.0819846	0.49485	0.999812	0.120104
ENSRNOG00000001679	Gabrr3	0.564227	0.264661	0.999812	0.505832
ENSRNOG00000001680	Riox2	0.0924451	0.644982	0.999812	0.200643
ENSRNOG00000001681	Vps26c	-0.0341105	0.832472	0.999812	0.161255
ENSRNOG00000001682	Ttc3	-0.0196699	0.89395	0.999812	0.147552
ENSRNOG00000001684	Ripply3	0.287698	0.794815	0.999812	1.10626
ENSRNOG00000001686	Hlcs	0.0555128	0.774076	0.999812	0.193392
ENSRNOG00000001689	Arl6	0.134461	0.522509	0.999812	0.210265
ENSRNOG00000001691	Cldn14	-1.76879	0.166887	0.999812	1.27962
ENSRNOG00000001692	Chaf1b	0.108202	0.618828	0.999812	0.217486
ENSRNOG00000001699	Setd4	0.0696233	0.639235	0.999812	0.148524
ENSRNOG00000001700	Whrn	0.0367506	0.864301	0.999812	0.215039
ENSRNOG00000001701	Cbr3	0.026312	0.92691	0.999812	0.286832
ENSRNOG00000001704	Runx1	0.0114153	0.985006	0.999812	0.607407
ENSRNOG00000001706	Kalrn	-0.0021317	0.991234	0.999812	0.194014
ENSRNOG00000001707	Vwa5b2	-0.106581	0.655548	0.999812	0.238935
ENSRNOG00000001708	Dvl3	0.00105038	0.993649	0.999812	0.131968
ENSRNOG00000001709	Ap2m1	0.0438867	0.670565	0.999812	0.103172
ENSRNOG00000001710	Abcf3	0.00495313	0.965387	0.999812	0.114142
ENSRNOG00000001711	Plaat1	0.16055	0.823716	0.999812	0.720705
ENSRNOG00000001712	Alg3	-0.00616193	0.970315	0.999812	0.165582
ENSRNOG00000001713	Il13ra1	-0.044584	0.977808	0.999812	1.60278
ENSRNOG00000001714	Atp13a4	-0.312707	0.467644	0.999812	0.430537
ENSRNOG00000001715	Ece2	-0.0803897	0.698554	0.999812	0.207579
ENSRNOG00000001717	Opa1	0.0333205	0.838859	0.999812	0.163855
ENSRNOG00000001719	Psmd2	0.0672218	0.587956	0.999812	0.124071
ENSRNOG00000001720	Hes1	-0.0690328	0.799951	0.999812	0.272415
ENSRNOG00000001726	Tmem44	-0.0444437	0.799286	0.999812	0.174789
ENSRNOG00000001727	Lsg1	-0.0605273	0.640862	0.999812	0.129749
ENSRNOG00000001728	Fam43a	0.106085	0.702671	0.999812	0.277914
ENSRNOG00000001729	Xxylt1	-0.0238837	0.866548	0.999812	0.142127
ENSRNOG00000001730	Acap2	0.0898407	0.46314	0.999812	0.122451
ENSRNOG00000001733	Ppp1r2	0.0150909	0.911384	0.999812	0.135595
ENSRNOG00000001736	Bdh1	0.0431858	0.838548	0.999812	0.211954
ENSRNOG00000001738	Eif4g1	0.0490618	0.717046	0.999812	0.135376
ENSRNOG00000001739	Meltf	-0.311275	0.477394	0.999812	0.438107
ENSRNOG00000001742	Clcn2	-0.0361482	0.755819	0.999812	0.116241
ENSRNOG00000001746	Ncbp2	-0.0229364	0.849145	0.999812	0.120585
ENSRNOG00000001747	Pak2	0.031372	0.848884	0.999812	0.164646
ENSRNOG00000001748	Polr2h	-0.144876	0.301321	0.999812	0.140165
ENSRNOG00000001750	Chrd	0.170599	0.516515	0.999812	0.262974
ENSRNOG00000001752	Nrros	-0.394719	0.575515	0.999812	0.704922
ENSRNOG00000001754	Wdr53	0.13996	0.489414	0.999812	0.202476
ENSRNOG00000001757	Tm4sf19	-0.188624	0.687822	0.999812	0.469434
ENSRNOG00000001758	Dynlt2b	0.00446708	0.977088	0.999812	0.155541
ENSRNOG00000001762	Pcyt1a	-0.0551457	0.719865	0.999812	0.153764
ENSRNOG00000001764	Vps8	-0.015231	0.925509	0.999812	0.162904
ENSRNOG00000001765	Slc51a	-0.251958	0.799303	0.999812	0.99099
ENSRNOG00000001766	Tfrc	0.0299615	0.833688	0.999812	0.142692
ENSRNOG00000001769	Tnk2	0.00622531	0.972562	0.999812	0.180991
ENSRNOG00000001770	Ehhadh	-0.11154	0.86087	0.999812	0.636398
ENSRNOG00000001773	Senp2	0.076872	0.647599	0.999812	0.168173
ENSRNOG00000001774	Lrch3	0.0178184	0.890468	0.999812	0.129389
ENSRNOG00000001776	Muc20	1.83588	0.326368	0.999812	1.87056
ENSRNOG00000001781	Lmln	0.0511761	0.82665	0.999812	0.23368
ENSRNOG00000001782	Osbpl11	-0.03321	0.847032	0.999812	0.172156
ENSRNOG00000001783	Tra2b	-0.0539748	0.675828	0.999812	0.129076
ENSRNOG00000001785	Etv5	0.212795	0.253833	0.999812	0.186484
ENSRNOG00000001786	Snx4	0.0462196	0.709314	0.999812	0.123987
ENSRNOG00000001789	Zfp148	-0.0344181	0.760658	0.999812	0.112988
ENSRNOG00000001792	Slc12a8	0.408914	0.337332	0.999812	0.426196
ENSRNOG00000001793	Heg1	-0.153366	0.403729	0.999812	0.183676
ENSRNOG00000001794	Muc13	0.00881912	0.996052	0.999812	1.78251
ENSRNOG00000001795	Itgb5	0.066524	0.850362	0.999812	0.352619
ENSRNOG00000001796	Dgkg	0.251674	0.317098	0.999812	0.251564
ENSRNOG00000001797	Umps	-0.0219912	0.898826	0.999812	0.172962
ENSRNOG00000001803	Dnajb11	0.0286068	0.80228	0.999812	0.114246
ENSRNOG00000001804	Itpr2	0.152163	0.639557	0.999812	0.324914
ENSRNOG00000001806	Fetub	1.87143	0.267492	0.999812	1.68771
ENSRNOG00000001807	Sspn	0.182123	0.649408	0.999812	0.400635
ENSRNOG00000001808	Ints13	-0.137844	0.511389	0.999812	0.209911
ENSRNOG00000001809	LOC681544	0.970611	0.597881	0.999812	1.8402
ENSRNOG00000001811	Fgfr1op2	0.158373	0.279857	0.999812	0.146555
ENSRNOG00000001813	Dnm1l	0.090566	0.444061	0.999812	0.118332
ENSRNOG00000001815	Eif4a2	0.0554205	0.719616	0.999812	0.154387
ENSRNOG00000001816	Rfc4	-0.16681	0.376995	0.999812	0.188817
ENSRNOG00000001817	Tm7sf3	-0.0110947	0.9606	0.999812	0.224586
ENSRNOG00000001820	Med21	-0.0138992	0.949789	0.999812	0.220722
ENSRNOG00000001821	Adipoq	2.07604	0.109109	0.999812	1.29573
ENSRNOG00000001823	St6gal1	-0.0260625	0.868006	0.999812	0.156822
ENSRNOG00000001825	AABR07034767,1	0.629437	0.0908794	0.999812	0.372277
ENSRNOG00000001827	Masp1	-0.123667	0.535632	0.999812	0.199645
ENSRNOG00000001828	Stk38l	-0.0491033	0.746516	0.999812	0.151911
ENSRNOG00000001829	Ube2v2	0.0109127	0.948407	0.999812	0.168646
ENSRNOG00000001830	Bmal2	-0.37005	0.451213	0.999812	0.491177
ENSRNOG00000001833	Mcm4	0.0281866	0.831936	0.999812	0.132818
ENSRNOG00000001837	Sst	-0.123711	0.751548	0.999812	0.39075
ENSRNOG00000001839	Vpreb2	2.47521	0.12639	0.999812	1.61938
ENSRNOG00000001840	Rep15	-0.531932	0.708701	0.999812	1.42379
ENSRNOG00000001842	Mrps35	-0.0504672	0.781677	0.999812	0.182104
ENSRNOG00000001843	Bcl6	0.0902049	0.732832	0.999812	0.264251
ENSRNOG00000001844	Klhl42	-0.00919228	0.962077	0.999812	0.193328
ENSRNOG00000001845	Top3b	-0.07123	0.611443	0.999812	0.140212
ENSRNOG00000001847	Ccdc91	0.0226615	0.890912	0.999812	0.165232
ENSRNOG00000001849	Mapk1	0.151041	0.212998	0.999812	0.121282
ENSRNOG00000001851	Far2	-0.0295189	0.908507	0.999812	0.256862
ENSRNOG00000001852	Ergic2	-0.0182401	0.874533	0.999812	0.115514
ENSRNOG00000001854	Tmtc1	-0.045464	0.835582	0.999812	0.219053
ENSRNOG00000001859	Sdf2l1	-0.222895	0.276535	0.999812	0.204841
ENSRNOG00000001860	Ccdc116	0.146429	0.732631	0.999812	0.428621
ENSRNOG00000001861	Ydjc	0.0804249	0.674006	0.999812	0.191189
ENSRNOG00000001862	Ube2l3	0.0435109	0.740913	0.999812	0.131594
ENSRNOG00000001864	Tmem191c	0.0482568	0.812088	0.999812	0.202987
ENSRNOG00000001865	Serpind1	-0.91203	0.219239	0.999812	0.742361
ENSRNOG00000001867	Snap29	0.013662	0.908418	0.999812	0.118764
ENSRNOG00000001868	Crkl	0.0107277	0.912523	0.999812	0.0976518
ENSRNOG00000001870	Lztr1	0.112601	0.288643	0.999812	0.106117
ENSRNOG00000001872	Lrrc74b	0.381623	0.234964	0.999812	0.321322
ENSRNOG00000001873	P2rx6	0.136306	0.718057	0.999812	0.377519
ENSRNOG00000001874	Slc7a4	0.105198	0.66782	0.999812	0.245137
ENSRNOG00000001875	Smpd4	-0.112441	0.34601	0.999812	0.119319
ENSRNOG00000001876	Ccdc74a	-0.0376234	0.906345	0.999812	0.319791
ENSRNOG00000001877	Med15	-0.0358045	0.842269	0.999812	0.17993
ENSRNOG00000001878	Klhl22	0.0354414	0.82883	0.999812	0.163927
ENSRNOG00000001880	Dgcr6	-0.0756519	0.652763	0.999812	0.168142
ENSRNOG00000001884	Ranbp1	-0.0177113	0.90215	0.999812	0.144057
ENSRNOG00000001885	Trmt2a	-0.146078	0.368362	0.999812	0.162391
ENSRNOG00000001886	Dgcr8	-0.116923	0.358065	0.999812	0.127221
ENSRNOG00000001888	Arvcf	-0.204748	0.0873278	0.999812	0.119759
ENSRNOG00000001889	Comt	0.0280412	0.844433	0.999812	0.142902
ENSRNOG00000001890	Txnrd2	-0.206384	0.212205	0.999812	0.165435
ENSRNOG00000001891	Gnb1l	-0.138493	0.384614	0.999812	0.159292
ENSRNOG00000001892	Tbx1	0.520694	0.562707	0.999812	0.899572
ENSRNOG00000001893	LOC100362453	0.112497	0.397542	0.999812	0.132972
ENSRNOG00000001908	Klhl6	-0.594731	0.679392	0.999812	1.43901
ENSRNOG00000001911	Map6d1	0.0782664	0.640142	0.999812	0.167415
ENSRNOG00000001915	Chodl	0.244281	0.0981241	0.999812	0.14769
ENSRNOG00000001916	Tmprss15	-0.483776	0.545548	0.999812	0.800365
ENSRNOG00000001924	Tp63	1.34162	0.164146	0.999812	0.964316
ENSRNOG00000001926	Cldn1	-0.484579	0.167729	0.999812	0.351261
ENSRNOG00000001928	Il1rap	0.138711	0.670598	0.999812	0.326127
ENSRNOG00000001930	Ccdc50	-0.0709869	0.56144	0.999812	0.122243
ENSRNOG00000001931	Fgf12	0.145091	0.399596	0.999812	0.172247
ENSRNOG00000001942	Smr3b	0.948433	0.587475	0.999812	1.74827
ENSRNOG00000001953	Bace2	0.197919	0.397375	0.999812	0.233858
ENSRNOG00000001956	Dzip3	0.0393982	0.754974	0.999812	0.126241
ENSRNOG00000001958	Ift57	0.110676	0.418207	0.999812	0.136715
ENSRNOG00000001959	Mx1	-0.0205714	0.96436	0.999812	0.460385
ENSRNOG00000001960	Sult1d1	-0.194934	0.656682	0.999812	0.438548
ENSRNOG00000001962	Fam3b	-0.952974	0.604552	0.999812	1.8402
ENSRNOG00000001963	Mx2	-0.0504581	0.968838	0.999812	1.29163
ENSRNOG00000001964	Cd47	0.158371	0.131068	0.999812	0.104888
ENSRNOG00000001971	Bbx	0.0390312	0.88813	0.999812	0.277464
ENSRNOG00000001976	Tmprss2	-0.54709	0.617659	0.999812	1.096
ENSRNOG00000001979	Rcan1	-0.0905663	0.54896	0.999812	0.151115
ENSRNOG00000001980	Ugt2b35	1.71935	0.105589	0.999812	1.06241
ENSRNOG00000001982	Cblb	-0.0379681	0.850004	0.999812	0.200769
ENSRNOG00000001986	C11h21orf140	0.00881912	0.996052	0.999812	1.78251
ENSRNOG00000001989	Alcam	0.142325	0.495436	0.999812	0.208783
ENSRNOG00000001990	Ugt2b10	-0.482096	0.564788	0.999812	0.837343
ENSRNOG00000001991	Atp5po	0.0789445	0.52447	0.999812	0.124035
ENSRNOG00000001992	Atp6v1a	0.11123	0.534273	0.999812	0.178972
ENSRNOG00000001996	Ythdc1	-0.0554753	0.601875	0.999812	0.106334
ENSRNOG00000002001	Itsn1	-0.0118373	0.963279	0.999812	0.257111
ENSRNOG00000002004	Prdm8	-0.146592	0.522339	0.999812	0.229141
ENSRNOG00000002005	Tmprss11f	-0.782535	0.268247	0.999812	0.706828
ENSRNOG00000002011	Gnrhr	-0.0732184	0.947993	0.999812	1.12251
ENSRNOG00000002012	Donson	-0.0380881	0.821356	0.999812	0.168679
ENSRNOG00000002013	Sidt1	-0.0480062	0.83287	0.999812	0.227494
ENSRNOG00000002014	Stap1	-0.486549	0.479308	0.999812	0.687783
ENSRNOG00000002021	Son	-0.0332924	0.767988	0.999812	0.112853
ENSRNOG00000002024	Epha5	0.171578	0.249934	0.999812	0.149132
ENSRNOG00000002026	Dnajc28	0.0706237	0.709258	0.999812	0.189415
ENSRNOG00000002028	Tmem50b	0.165114	0.255251	0.999812	0.145131
ENSRNOG00000002031	Naa11	-2.38341	0.133167	0.999812	1.58711
ENSRNOG00000002032	Ifngr2	0.172443	0.341884	0.999812	0.181433
ENSRNOG00000002035	Paqr3	-0.0334445	0.84114	0.999812	0.166859
ENSRNOG00000002036	Paxbp1	0.01428	0.922454	0.999812	0.146697
ENSRNOG00000002039	Evi5	0.000675779	0.99732	0.999812	0.201187
ENSRNOG00000002040	Bmp2k	-0.149125	0.411077	0.999812	0.181417
ENSRNOG00000002041	Boc	-0.0876808	0.723916	0.999812	0.248226
ENSRNOG00000002042	Gfi1	1.84671	0.272456	0.999812	1.68277
ENSRNOG00000002044	Gtpbp8	0.106332	0.556538	0.999812	0.18084
ENSRNOG00000002045	Anxa3	-1.66923	0.0763111	0.999812	0.941734
ENSRNOG00000002046	Cd200r1l	-0.952974	0.604552	0.999812	1.8402
ENSRNOG00000002050	Igfbp7	0.0394881	0.859026	0.999812	0.222324
ENSRNOG00000002051	Synj1	0.108761	0.539403	0.999812	0.177217
ENSRNOG00000002052	Ccdc80	-0.0872633	0.823011	0.999812	0.390137
ENSRNOG00000002053	Fras1	-0.125527	0.653386	0.999812	0.279531
ENSRNOG00000002054	Glmn	-0.095634	0.565713	0.999812	0.1665
ENSRNOG00000002055	Noa1	0.0037759	0.981219	0.999812	0.160396
ENSRNOG00000002057	Slc10a6	0.0701636	0.940072	0.999812	0.933285
ENSRNOG00000002061	Ptpn13	-0.224062	0.480276	0.999812	0.317432
ENSRNOG00000002069	Slc35a5	0.0676318	0.677618	0.999812	0.162687
ENSRNOG00000002070	Mrpl1	-0.116544	0.56204	0.999812	0.201002
ENSRNOG00000002072	Eva1c	-0.0343742	0.967373	0.999812	0.840382
ENSRNOG00000002073	Brdt	-0.0998265	0.721289	0.999812	0.279832
ENSRNOG00000002074	Rest	-0.182343	0.412034	0.999812	0.222283
ENSRNOG00000002075	Cnot6l	0.0704633	0.643395	0.999812	0.152202
ENSRNOG00000002079	Mapk10	0.122818	0.517973	0.999812	0.189982
ENSRNOG00000002080	Urb1	-0.0867992	0.476972	0.999812	0.122049
ENSRNOG00000002085	Thegl	1.11862	0.101903	0.999812	0.683882
ENSRNOG00000002089	Ccng2	-0.159765	0.423174	0.999812	0.199475
ENSRNOG00000002091	Gtf3c3	-0.0231823	0.874205	0.999812	0.146427
ENSRNOG00000002092	Hunk	-0.218319	0.316013	0.999812	0.217735
ENSRNOG00000002093	Tgfbr3	0.110423	0.646131	0.999812	0.240497
ENSRNOG00000002094	Atg3	-0.0384924	0.801151	0.999812	0.152834
ENSRNOG00000002097	Rasl11b	-0.0870612	0.800944	0.999812	0.345309
ENSRNOG00000002100	LOC108348180	0.0292525	0.77585	0.999812	0.102737
ENSRNOG00000002101	Paics	0.0475034	0.717998	0.999812	0.131539
ENSRNOG00000002104	Scaf4	0.048813	0.775445	0.999812	0.171117
ENSRNOG00000002105	Cdc7	-0.200801	0.13524	0.999812	0.134427
ENSRNOG00000002106	Usp46	0.100149	0.428011	0.999812	0.126355
ENSRNOG00000002110	Fam114a1l1	-0.398427	0.456169	0.999812	0.534679
ENSRNOG00000002112	Zfp644	0.0504702	0.667937	0.999812	0.117651
ENSRNOG00000002115	Sod1	0.0346233	0.783452	0.999812	0.125984
ENSRNOG00000002117	Barhl2	1.23697	0.273487	0.999812	1.12958
ENSRNOG00000002120	Spata18	0.253879	0.528189	0.999812	0.402488
ENSRNOG00000002121	Lrrc8d	-0.014258	0.914151	0.999812	0.132259
ENSRNOG00000002125	Ccni	0.0838852	0.575586	0.999812	0.149837
ENSRNOG00000002126	Ncam2	0.161773	0.236185	0.999812	0.136566
ENSRNOG00000002128	Ppat	0.0382538	0.762623	0.999812	0.126653
ENSRNOG00000002129	Lrrc8b	0.025034	0.85206	0.999812	0.134237
ENSRNOG00000002134	Gbp6	0.275085	0.779707	0.999812	0.983499
ENSRNOG00000002135	Sgcb	0.155361	0.423406	0.999812	0.194073
ENSRNOG00000002137	Aasdh	-0.0862861	0.508428	0.999812	0.130482
ENSRNOG00000002139	Cracd	0.00652168	0.968668	0.999812	0.166034
ENSRNOG00000002141	Cd200	0.0646538	0.750624	0.999812	0.203431
ENSRNOG00000002142	Cds1	0.152425	0.301658	0.999812	0.147572
ENSRNOG00000002144	Exoc1	-0.0217824	0.895878	0.999812	0.166442
ENSRNOG00000002145	Tmprss7	0.10306	0.853868	0.999812	0.559546
ENSRNOG00000002146	Pkd2	-0.00239536	0.988641	0.999812	0.168255
ENSRNOG00000002149	Nkx6-1	-0.166783	0.64744	0.999812	0.364697
ENSRNOG00000002152	Dcun1d4	0.083878	0.566114	0.999812	0.146184
ENSRNOG00000002153	Cep135	0.00265829	0.988763	0.999812	0.188754
ENSRNOG00000002154	Mepe	-0.382835	0.293073	0.999812	0.364117
ENSRNOG00000002158	Ibsp	-0.107624	0.869526	0.999812	0.6552
ENSRNOG00000002159	Gpat3	0.0972848	0.676942	0.999812	0.233498
ENSRNOG00000002161	Tlr6	-0.245186	0.581652	0.999812	0.445005
ENSRNOG00000002163	Klf3	0.0164266	0.92915	0.999812	0.184746
ENSRNOG00000002164	Nmu	-0.375624	0.779054	0.999812	1.33888
ENSRNOG00000002165	Abraxas1	-0.281042	0.194823	0.999812	0.216779
ENSRNOG00000002167	Dmp1	0.0802357	0.942098	0.999812	1.10468
ENSRNOG00000002169	Pdcl2	0.768409	0.381096	0.999812	0.877301
ENSRNOG00000002171	Phldb2	0.127582	0.58658	0.999812	0.234612
ENSRNOG00000002174	Cwh43	-1.00652	0.497045	0.999812	1.48204
ENSRNOG00000002175	Clock	0.0436672	0.806256	0.999812	0.178045
ENSRNOG00000002176	Nectin3	0.020087	0.910654	0.999812	0.179006
ENSRNOG00000002177	Gnpda2	0.00241809	0.990412	0.999812	0.201214
ENSRNOG00000002178	Mrps18c	-0.171844	0.35385	0.999812	0.185348
ENSRNOG00000002180	Tbc1d1	-0.105128	0.477951	0.999812	0.148151
ENSRNOG00000002181	Helq	-0.097655	0.625597	0.999812	0.20014
ENSRNOG00000002182	Septin11	0.00888762	0.951949	0.999812	0.147488
ENSRNOG00000002185	Pgm2	0.0863814	0.606488	0.999812	0.167701
ENSRNOG00000002186	Nudt9	0.0172928	0.904487	0.999812	0.144113
ENSRNOG00000002188	Hpse	0.0170529	0.95792	0.999812	0.323196
ENSRNOG00000002191	LOC498368	-0.165921	0.665733	0.999812	0.384066
ENSRNOG00000002192	Rell1	0.0141014	0.961293	0.999812	0.290563
ENSRNOG00000002194	Coq2	-0.0678148	0.652703	0.999812	0.150696
ENSRNOG00000002196	Ociad2	0.10558	0.549029	0.999812	0.176196
ENSRNOG00000002199	Tmem165	-0.0295091	0.816219	0.999812	0.126969
ENSRNOG00000002200	LOC100363472	-0.604114	0.563843	0.999812	1.04673
ENSRNOG00000002202	Sowahb	0.00881912	0.996052	0.999812	1.78251
ENSRNOG00000002203	Lin54	0.0412634	0.778693	0.999812	0.146833
ENSRNOG00000002204	Ccdc158	0.105465	0.798026	0.999812	0.412129
ENSRNOG00000002205	Ociad1	0.106509	0.373089	0.999812	0.119579
ENSRNOG00000002207	Guf1	0.00654249	0.966878	0.999812	0.157559
ENSRNOG00000002208	Shroom3	-0.0471992	0.800177	0.999812	0.186471
ENSRNOG00000002210	Hsd17b11	0.115741	0.674895	0.999812	0.275943
ENSRNOG00000002212	Hsd17b13	-0.554812	0.305267	0.999812	0.541172
ENSRNOG00000002214	Klhl8	-0.001811	0.988356	0.999812	0.124088
ENSRNOG00000002215	Mylk	-0.0207894	0.912803	0.999812	0.18985
ENSRNOG00000002216	Srd5a3	0.11336	0.488182	0.999812	0.16353
ENSRNOG00000002217	Plac8	0.970611	0.597881	0.999812	1.8402
ENSRNOG00000002218	Stbd1	-0.141702	0.670203	0.999812	0.332736
ENSRNOG00000002224	Yipf7	-1.32393	0.308637	0.999812	1.30042
ENSRNOG00000002225	Scarb2	0.0426978	0.732273	0.999812	0.124809
ENSRNOG00000002227	Kit	0.0853695	0.743814	0.999812	0.261223
ENSRNOG00000002229	Adcy5	-0.0292358	0.878299	0.999812	0.190926
ENSRNOG00000002232	Aff1	-0.136148	0.613624	0.999812	0.26965
ENSRNOG00000002238	Sema5b	-0.0791023	0.727794	0.999812	0.227266
ENSRNOG00000002240	Slc49a4	0.00689039	0.951484	0.999812	0.113249
ENSRNOG00000002241	Hspbap1	-0.175358	0.499137	0.999812	0.259464
ENSRNOG00000002244	Pdgfra	0.331077	0.296497	0.999812	0.317131
ENSRNOG00000002246	Slc30a9	0.0225115	0.859724	0.999812	0.12738
ENSRNOG00000002247	Nup54	0.0431369	0.804801	0.999812	0.174545
ENSRNOG00000002248	Fryl	-0.0169946	0.919839	0.999812	0.168872
ENSRNOG00000002251	Sec31a	-0.0143877	0.933841	0.999812	0.173317
ENSRNOG00000002253	Wdr5b	-0.0747032	0.782585	0.999812	0.270711
ENSRNOG00000002254	Tmem33	0.0381863	0.812814	0.999812	0.161262
ENSRNOG00000002255	Fam162a	-0.177704	0.569798	0.999812	0.312667
ENSRNOG00000002256	Art3	-0.224714	0.822631	0.999812	1.00246
ENSRNOG00000002258	Tmem150c	0.116508	0.409277	0.999812	0.141193
ENSRNOG00000002262	Enoph1	0.174922	0.170122	0.999812	0.127512
ENSRNOG00000002265	Casr	0.0837879	0.893736	0.999812	0.627254
ENSRNOG00000002266	Gsx2	1.23276	0.261429	0.999812	1.09772
ENSRNOG00000002267	Chic2	-0.0153624	0.936912	0.999812	0.194089
ENSRNOG00000002270	Hnrnpdl	-0.0699492	0.570005	0.999812	0.123141
ENSRNOG00000002271	Slain2	-0.0573403	0.724575	0.999812	0.162737
ENSRNOG00000002272	Lnx1	0.227289	0.252383	0.999812	0.198578
ENSRNOG00000002273	Naaa	-0.403424	0.345205	0.999812	0.427387
ENSRNOG00000002275	Fip1l1	0.147891	0.242842	0.999812	0.126629
ENSRNOG00000002276	Phf6	-0.0337377	0.790818	0.999812	0.127193
ENSRNOG00000002278	Tec	-0.174861	0.617986	0.999812	0.350628
ENSRNOG00000002285	Pabir2	0.209798	0.461008	0.999812	0.284592
ENSRNOG00000002289	Ildr1	-1.2736	0.175241	0.999812	0.93954
ENSRNOG00000002291	Brwd3	-0.00650167	0.971593	0.999812	0.18258
ENSRNOG00000002292	Hnrnpd	0.0250624	0.855538	0.999812	0.137662
ENSRNOG00000002294	Snx29	0.0280324	0.902113	0.999812	0.22792
ENSRNOG00000002301	Uso1	0.000844261	0.993662	0.999812	0.10629
ENSRNOG00000002302	Corin	0.543172	0.724894	0.999812	1.54343
ENSRNOG00000002303	Kcnj12	-0.151401	0.430425	0.999812	0.19202
ENSRNOG00000002304	Tnfrsf13b	-0.952974	0.604552	0.999812	1.8402
ENSRNOG00000002305	Slc15a2	0.0872274	0.793781	0.999812	0.333688
ENSRNOG00000002309	Hlx	-0.197278	0.734969	0.999812	0.582761
ENSRNOG00000002312	Atp10d	0.0337336	0.887019	0.999812	0.237431
ENSRNOG00000002318	Limch1	-0.0493732	0.77075	0.999812	0.169438
ENSRNOG00000002319	Tsn	-0.102632	0.396106	0.999812	0.120944
ENSRNOG00000002320	Commd8	0.0406022	0.739121	0.999812	0.121922
ENSRNOG00000002322	RGD1310587	0.303634	0.446499	0.999812	0.398855
ENSRNOG00000002323	Chmp1b2	-0.0725254	0.721998	0.999812	0.203844
ENSRNOG00000002327	Gabrb1	0.226192	0.204277	0.999812	0.17818
ENSRNOG00000002331	Aldh3a1	-0.11844	0.85406	0.999812	0.643906
ENSRNOG00000002332	Mospd1	0.00881912	0.996052	0.999812	1.78251
ENSRNOG00000002336	Gabra4	0.0675147	0.705949	0.999812	0.178941
ENSRNOG00000002338	Dgke	0.017404	0.925236	0.999812	0.185464
ENSRNOG00000002339	Mark1	-0.0338382	0.837848	0.999812	0.165349
ENSRNOG00000002341	Trim25	0.117973	0.812229	0.999812	0.496622
ENSRNOG00000002342	Aldh3a2	0.00505655	0.977181	0.999812	0.176785
ENSRNOG00000002343	Uchl1	0.0320494	0.872901	0.999812	0.20034
ENSRNOG00000002345	Rasgef1b	-0.111813	0.64363	0.999812	0.24169
ENSRNOG00000002346	Tbx22	1.01459	0.326009	0.999812	1.03299
ENSRNOG00000002347	Rgl1	0.037068	0.768344	0.999812	0.12585
ENSRNOG00000002349	Gabra2	0.172289	0.449961	0.999812	0.228052
ENSRNOG00000002350	Eaf2	-0.165221	0.87532	0.999812	1.053
ENSRNOG00000002352	Tsen15	0.0260526	0.896669	0.999812	0.200604
ENSRNOG00000002353	Rab3gap2	0.0058468	0.959131	0.999812	0.114097
ENSRNOG00000002358	Scpep1	-0.0542667	0.804245	0.999812	0.218943
ENSRNOG00000002360	Gabrg1	0.409373	0.307065	0.999812	0.400796
ENSRNOG00000002361	Prkg2	0.299507	0.357834	0.999812	0.325728
ENSRNOG00000002364	Rnf112	0.0425962	0.841808	0.999812	0.213428
ENSRNOG00000002365	Itm2a	0.103795	0.647648	0.999812	0.227107
ENSRNOG00000002368	Iars2	-0.0244806	0.869998	0.999812	0.149581
ENSRNOG00000002369	Rgs8	0.100711	0.776834	0.999812	0.355309
ENSRNOG00000002372	Sgcd	0.0590293	0.873875	0.999812	0.371864
ENSRNOG00000002373	Akap1	-0.00997115	0.957222	0.999812	0.185892
ENSRNOG00000002376	Clasp1	-0.015718	0.923706	0.999812	0.164128
ENSRNOG00000002378	Bpnt1	0.0191676	0.902891	0.999812	0.157098
ENSRNOG00000002379	Plac1	-3.1416	0.0291736	0.999812	1.44035
ENSRNOG00000002381	Bmp3	0.0915066	0.830831	0.999812	0.42833
ENSRNOG00000002385	Prg4	-0.0929335	0.813536	0.999812	0.394009
ENSRNOG00000002387	Tceal1	0.0318728	0.833258	0.999812	0.151396
ENSRNOG00000002388	Trim41	-0.032877	0.767464	0.999812	0.111186
ENSRNOG00000002389	Morf4l2	0.0142703	0.896156	0.999812	0.109335
ENSRNOG00000002391	Glra4	0.260123	0.777298	0.999812	0.919679
ENSRNOG00000002393	Eprs1	-0.0391573	0.736753	0.999812	0.116485
ENSRNOG00000002394	Tpr	0.00668118	0.960141	0.999812	0.133686
ENSRNOG00000002396	Serpinb8	-0.952974	0.604552	0.999812	1.8402
ENSRNOG00000002397	Slc30a10	-0.0196699	0.90323	0.999812	0.161783
ENSRNOG00000002403	Niban1	-0.105893	0.83643	0.999812	0.512896
ENSRNOG00000002407	Pdxdc1	-0.00417077	0.97326	0.999812	0.124427
ENSRNOG00000002408	Rbm47	0.428063	0.663904	0.999812	0.985117
ENSRNOG00000002413	Gpc4	0.0883177	0.622273	0.999812	0.179278
ENSRNOG00000002414	Tfcp2l1	-0.289268	0.0592058	0.999812	0.153323
ENSRNOG00000002418	Tgfb2	0.0152372	0.949474	0.999812	0.240457
ENSRNOG00000002419	Plp1	0.157611	0.562002	0.999812	0.271803
ENSRNOG00000002420	Zc3h7a	-0.00785975	0.951897	0.999812	0.130291
ENSRNOG00000002423	Fam114a2	0.0205982	0.896319	0.999812	0.158067
ENSRNOG00000002425	Pctp	-0.61565	0.447437	0.999812	0.810392
ENSRNOG00000002428	Lpar4	-0.0303564	0.94636	0.999812	0.451207
ENSRNOG00000002429	Rtl3	3.68306	0.00935762	0.999812	1.41727
ENSRNOG00000002433	G3bp2	0.00919559	0.927086	0.999812	0.100486
ENSRNOG00000002434	Tmem100	0.353658	0.342979	0.999812	0.372941
ENSRNOG00000002436	Mmd	0.107282	0.463533	0.999812	0.146352
ENSRNOG00000002440	Ralb	0.0498874	0.690121	0.999812	0.125128
ENSRNOG00000002443	Mfap3	0.00817091	0.943418	0.999812	0.115124
ENSRNOG00000002449	Maged2	-0.0319613	0.790682	0.999812	0.120416
ENSRNOG00000002450	Rrp15	-0.0114937	0.95169	0.999812	0.189714
ENSRNOG00000002451	Fndc3c1	-0.446513	0.503756	0.999812	0.66784
ENSRNOG00000002452	Txndc11	0.0209233	0.896149	0.999812	0.160298
ENSRNOG00000002454	Rnf2	-0.0448234	0.700789	0.999812	0.11665
ENSRNOG00000002460	Serpinb2	-1.79413	0.336196	0.999812	1.86556
ENSRNOG00000002461	Nid1	-0.0330841	0.898448	0.999812	0.259234
ENSRNOG00000002462	B9d1	0.0485442	0.731449	0.999812	0.141446
ENSRNOG00000002468	Tnr	0.185751	0.436764	0.999812	0.238857
ENSRNOG00000002469	Trim7	0.156585	0.362672	0.999812	0.172017
ENSRNOG00000002470	Ifi47	0.0250622	0.982061	0.999812	1.11458
ENSRNOG00000002471	Polq	0.187105	0.407535	0.999812	0.225907
ENSRNOG00000002473	Odr4	0.0567607	0.712687	0.999812	0.154136
ENSRNOG00000002474	Tom1l1	0.0398522	0.879521	0.999812	0.262918
ENSRNOG00000002475	RGD1565798	-0.994821	0.380695	0.999812	1.13484
ENSRNOG00000002478	Insig2	0.07323	0.706951	0.999812	0.194784
ENSRNOG00000002480	Gpr137b	0.0312487	0.878412	0.999812	0.204263
ENSRNOG00000002487	Mbnl3	-0.235835	0.701866	0.999812	0.616074
ENSRNOG00000002488	Galnt10	0.128059	0.53307	0.999812	0.205445
ENSRNOG00000002496	Stxbp5l	0.0727953	0.697129	0.999812	0.187039
ENSRNOG00000002501	Ddx3y	-1.45637	0.341683	0.999812	1.53166
ENSRNOG00000002504	Spata17	0.367578	0.284721	0.999812	0.343604
ENSRNOG00000002506	Cdkl2	0.159465	0.385259	0.999812	0.183663
ENSRNOG00000002509	Gnl3l	0.0107862	0.932965	0.999812	0.128232
ENSRNOG00000002511	Flt4	-0.0897082	0.898516	0.999812	0.70339
ENSRNOG00000002512	Gpatch2	-0.0348628	0.829763	0.999812	0.162149
ENSRNOG00000002514	Ccdc93	0.00305628	0.985108	0.999812	0.16374
ENSRNOG00000002516	Mtm1	0.0348905	0.855624	0.999812	0.191761
ENSRNOG00000002517	Pdc	0.291786	0.5503	0.999812	0.488499
ENSRNOG00000002520	Litaf	0.0312094	0.913515	0.999812	0.287365
ENSRNOG00000002524	Gpr37	0.065435	0.665086	0.999812	0.151154
ENSRNOG00000002525	Ptgs2	0.401575	0.13217	0.999812	0.266721
ENSRNOG00000002529	Rap2c	0.0888857	0.592305	0.999812	0.165987
ENSRNOG00000002537	Wnk3	-0.00783318	0.957658	0.999812	0.147537
ENSRNOG00000002538	Epb41l5	-0.118592	0.352813	0.999812	0.127635
ENSRNOG00000002540	Rhoh	0.138086	0.870105	0.999812	0.844427
ENSRNOG00000002541	Pds5a	-0.0486323	0.70384	0.999812	0.127932
ENSRNOG00000002542	Heatr6	-0.05878	0.686059	0.999812	0.14542
ENSRNOG00000002544	Kifap3	0.0792864	0.590903	0.999812	0.147502
ENSRNOG00000002545	Hapstr1	0.0175973	0.887574	0.999812	0.124473
ENSRNOG00000002546	Rchy1	-0.0517563	0.725823	0.999812	0.147585
ENSRNOG00000002548	Tnn	-0.0257692	0.968656	0.999812	0.655797
ENSRNOG00000002549	Htr5b	-0.247627	0.517114	0.999812	0.382258
ENSRNOG00000002555	Serpinb7	-0.383799	0.474832	0.999812	0.537052
ENSRNOG00000002563	Mcts1	0.0206882	0.902045	0.999812	0.168089
ENSRNOG00000002565	Taf1	0.0698706	0.53561	0.999812	0.112792
ENSRNOG00000002566	Tnp2	0.649358	0.257258	0.999812	0.573184
ENSRNOG00000002568	Socs1	0.0743969	0.824574	0.999812	0.335625
ENSRNOG00000002569	Mrps14	0.147055	0.281991	0.999812	0.136687
ENSRNOG00000002571	Tekt5	0.559326	0.195089	0.999812	0.431689
ENSRNOG00000002572	Cacybp	0.00583902	0.971376	0.999812	0.162725
ENSRNOG00000002575	Sap30l	-0.0555298	0.766918	0.999812	0.187342
ENSRNOG00000002579	Parm1	0.288342	0.0614529	0.999812	0.154175
ENSRNOG00000002580	Trmt1l	0.0170674	0.892895	0.999812	0.126761
ENSRNOG00000002583	Serpinb11	1.87812	0.209839	0.999812	1.49769
ENSRNOG00000002585	Cul4b	-0.00266367	0.984281	0.999812	0.135201
ENSRNOG00000002592	Rps6ka6	-0.105694	0.561187	0.999812	0.181893
ENSRNOG00000002593	Esrrg	0.163153	0.722441	0.999812	0.45933
ENSRNOG00000002595	Dpp10	0.235271	0.332424	0.999812	0.242737
ENSRNOG00000002598	Hnf1b	-0.0925447	0.891111	0.999812	0.676007
ENSRNOG00000002602	Serpinb12	-0.368934	0.768958	0.999812	1.25599
ENSRNOG00000002607	Sox9	0.125856	0.673962	0.999812	0.299147
ENSRNOG00000002609	Ero1b	-0.081482	0.704902	0.999812	0.215156
ENSRNOG00000002610	Carhsp1	-0.155087	0.437405	0.999812	0.199704
ENSRNOG00000002612	Ddx52	-0.0845495	0.616375	0.999812	0.168763
ENSRNOG00000002615	Pmm2	-0.124027	0.327196	0.999812	0.126587
ENSRNOG00000002616	Slc5a10	-1.79413	0.336196	0.999812	1.86556
ENSRNOG00000002618	Ivns1abp	-0.0164951	0.886007	0.999812	0.115062
ENSRNOG00000002624	Edaradd	1.48394	0.342304	0.999812	1.56267
ENSRNOG00000002625	Ptpn4	-0.107463	0.380973	0.999812	0.12266
ENSRNOG00000002626	Car10	0.153229	0.486122	0.999812	0.220001
ENSRNOG00000002627	Kctd3	-0.0173902	0.908623	0.999812	0.151515
ENSRNOG00000002630	Cnot8	0.0386242	0.78263	0.999812	0.139997
ENSRNOG00000002632	Naca	-0.0105454	0.931546	0.999812	0.122764
ENSRNOG00000002636	Abat	0.0961107	0.717692	0.999812	0.265834
ENSRNOG00000002640	Serpinb5	0.824378	0.557798	0.999812	1.40651
ENSRNOG00000002642	Ptges3	0.0671514	0.573158	0.999812	0.119188
ENSRNOG00000002643	Ugdh	-0.00561538	0.970452	0.999812	0.151599
ENSRNOG00000002644	Utp18	0.0104241	0.948211	0.999812	0.160484
ENSRNOG00000002645	Gemin5	-0.00936963	0.96468	0.999812	0.21159
ENSRNOG00000002652	Rap1gap2	0.111099	0.434162	0.999812	0.142055
ENSRNOG00000002653	Kcnk2	-0.0903353	0.779091	0.999812	0.322047
ENSRNOG00000002657	Pla2g4a	0.188651	0.636412	0.999812	0.399074
ENSRNOG00000002659	Ciita	0.0914638	0.855287	0.999812	0.501509
ENSRNOG00000002660	Magee1	0.147295	0.454147	0.999812	0.196782
ENSRNOG00000002662	Pbdc1	-0.0416775	0.862962	0.999812	0.241463
ENSRNOG00000002664	Emp2	0.0780876	0.855449	0.999812	0.428651
ENSRNOG00000002667	Lamc2	-0.17788	0.693255	0.999812	0.450965
ENSRNOG00000002669	Cluh	0.0944831	0.571186	0.999812	0.166841
ENSRNOG00000002671	Nme2	-0.0586806	0.684585	0.999812	0.144457
ENSRNOG00000002680	Lamc1	-0.0436109	0.834647	0.999812	0.208919
ENSRNOG00000002682	Zfp692	-0.0224674	0.873719	0.999812	0.141361
ENSRNOG00000002691	Shcbp1l	0.340359	0.663576	0.999812	0.782469
ENSRNOG00000002693	Nme1	-0.0423831	0.80939	0.999812	0.175708
ENSRNOG00000002695	Tfb2m	-0.074538	0.715247	0.999812	0.204315
ENSRNOG00000002697	Mtmr1	0.0219673	0.878518	0.999812	0.143719
ENSRNOG00000002701	Hgd	0.461705	0.572816	0.999812	0.818759
ENSRNOG00000002705	Vps4b	-0.0265275	0.860929	0.999812	0.15142
ENSRNOG00000002708	Phf8	0.0432369	0.722054	0.999812	0.121549
ENSRNOG00000002710	Cnst	-0.0796978	0.671963	0.999812	0.188208
ENSRNOG00000002711	Nuf2	0.257339	0.376784	0.999812	0.291161
ENSRNOG00000002713	Zfp672	-0.0192562	0.900202	0.999812	0.153551
ENSRNOG00000002714	Mettl22	-0.0335426	0.849221	0.999812	0.176436
ENSRNOG00000002718	Scgb3a1	-1.1951	0.300507	0.999812	1.1543
ENSRNOG00000002721	Ndufb4	0.0353608	0.80137	0.999812	0.140558
ENSRNOG00000002722	Sec14l1	0.0654524	0.769639	0.999812	0.223504
ENSRNOG00000002723	Sele	-1.99941	0.0322277	0.999812	0.933614
ENSRNOG00000002724	Prpsap2	-0.0421579	0.754812	0.999812	0.134992
ENSRNOG00000002728	Btc	0.000793403	0.999103	0.999812	0.705356
ENSRNOG00000002730	Rgs5	0.328186	0.804829	0.999812	1.32814
ENSRNOG00000002735	Dhx9	-0.00421825	0.972852	0.999812	0.123953
ENSRNOG00000002736	Rabgap1l	-0.0174411	0.912426	0.999812	0.158586
ENSRNOG00000002746	Fstl1	-0.0929393	0.728186	0.999812	0.267421
ENSRNOG00000002748	Ccdc43	-0.013432	0.940728	0.999812	0.180648
ENSRNOG00000002749	Spag9	-0.0505546	0.599346	0.999812	0.0962318
ENSRNOG00000002750	Rc3h1	-0.0408532	0.781799	0.999812	0.147498
ENSRNOG00000002751	Zdhhc15	0.00386693	0.982759	0.999812	0.178939
ENSRNOG00000002753	Adam11	0.0768543	0.476647	0.999812	0.107986
ENSRNOG00000002754	Areg	0.485796	0.613452	0.999812	0.961684
ENSRNOG00000002755	Pafah1b1	0.044412	0.739601	0.999812	0.133617
ENSRNOG00000002757	Tada2a	-0.0503585	0.769034	0.999812	0.171498
ENSRNOG00000002759	Lias	0.187802	0.182671	0.999812	0.140932
ENSRNOG00000002763	Ulk2	-0.0575932	0.647789	0.999812	0.12607
ENSRNOG00000002764	Mettl16	0.023506	0.858062	0.999812	0.131435
ENSRNOG00000002767	Dlg3	0.156072	0.311459	0.999812	0.154196
ENSRNOG00000002768	Tmem114	0.865212	0.0957467	0.999812	0.519387
ENSRNOG00000002773	Rgs4	0.0502099	0.857779	0.999812	0.280185
ENSRNOG00000002775	Npl	-0.223154	0.449189	0.999812	0.294878
ENSRNOG00000002776	Sell	2.44598	0.126715	0.999812	1.60163
ENSRNOG00000002778	Aatf	-0.040493	0.853711	0.999812	0.219611
ENSRNOG00000002781	Kdsr	-0.00702456	0.968396	0.999812	0.177297
ENSRNOG00000002782	Epgn	2.03037	0.0498958	0.999812	1.03545
ENSRNOG00000002783	Serpinc1	-0.130898	0.515934	0.999812	0.201498
ENSRNOG00000002784	Pou3f4	0.163176	0.561267	0.999812	0.280873
ENSRNOG00000002789	AABR07039648,1	0.191841	0.726451	0.999812	0.548352
ENSRNOG00000002790	Abcb7	0.222202	0.228174	0.999812	0.184389
ENSRNOG00000002793	Sstr2	0.0253032	0.920691	0.999812	0.254142
ENSRNOG00000002794	Selp	1.82834	0.32564	0.999812	1.86008
ENSRNOG00000002795	Cog1	0.0986616	0.520084	0.999812	0.153388
ENSRNOG00000002797	Gpr156	-0.319782	0.218116	0.999812	0.259657
ENSRNOG00000002800	Gdpd2	0.135723	0.693585	0.999812	0.344479
ENSRNOG00000002802	Cxcl1	0.561941	0.561321	0.999812	0.967395
ENSRNOG00000002807	Septin9	0.0823015	0.730819	0.999812	0.239223
ENSRNOG00000002810	Gfpt2	-0.043983	0.854812	0.999812	0.240368
ENSRNOG00000002811	Brinp3	0.39868	0.247664	0.999812	0.344867
ENSRNOG00000002812	Lhx1	0.259643	0.683256	0.999812	0.636343
ENSRNOG00000002818	Eftud2	-0.11267	0.532878	0.999812	0.180671
ENSRNOG00000002821	Phlpp1	0.0747691	0.699129	0.999812	0.193454
ENSRNOG00000002823	Mapk9	0.105032	0.480851	0.999812	0.148996
ENSRNOG00000002826	Hsd17b7	-0.00101345	0.995988	0.999812	0.201553
ENSRNOG00000002827	Rbfox1	-0.0133054	0.943658	0.999812	0.188268
ENSRNOG00000002828	Tob1	0.0672854	0.728115	0.999812	0.193553
ENSRNOG00000002829	Ppbp	-0.952974	0.604552	0.999812	1.8402
ENSRNOG00000002831	Wfikkn2	0.103279	0.903835	0.999812	0.854833
ENSRNOG00000002832	Slc16a2	0.142292	0.458278	0.999812	0.19185
ENSRNOG00000002833	Gsk3b	-0.0349358	0.838793	0.999812	0.171727
ENSRNOG00000002834	Klb	-0.568413	0.381258	0.999812	0.649184
ENSRNOG00000002835	Luc7l3	-0.0722921	0.685709	0.999812	0.178638
ENSRNOG00000002839	Slc19a2	-0.0838966	0.489912	0.999812	0.12151
ENSRNOG00000002840	Atp5f1b	0.0787261	0.587713	0.999812	0.14521
ENSRNOG00000002841	Cdc42bpa	0.0213756	0.854176	0.999812	0.116302
ENSRNOG00000002843	Cxcl6	-0.123181	0.852273	0.999812	0.661483
ENSRNOG00000002844	Usp27x	0.049157	0.796436	0.999812	0.190559
ENSRNOG00000002848	Maoa	0.043931	0.786011	0.999812	0.161812
ENSRNOG00000002851	Fam104a	-0.0511343	0.781964	0.999812	0.18476
ENSRNOG00000002852	Myo19	0.0260777	0.867941	0.999812	0.156835
ENSRNOG00000002855	Rfc1	-0.0760564	0.633966	0.999812	0.159731
ENSRNOG00000002860	Ccdc181	0.0640491	0.718406	0.999812	0.177623
ENSRNOG00000002862	Clcn5	-0.168279	0.425005	0.999812	0.210937
ENSRNOG00000002863	Cacna1e	-0.0327127	0.848155	0.999812	0.170848
ENSRNOG00000002864	Nacc1	0.0913257	0.551694	0.999812	0.153431
ENSRNOG00000002866	Rassf6	-1.92017	0.0338324	0.999812	0.904859
ENSRNOG00000002873	Cfap144	0.0146207	0.959269	0.999812	0.286285
ENSRNOG00000002874	Rbm25	-0.0381306	0.749767	0.999812	0.119552
ENSRNOG00000002875	Klhl20	-0.0689102	0.607295	0.999812	0.134083
ENSRNOG00000002876	Eef2kmt	0.291007	0.499008	0.999812	0.430451
ENSRNOG00000002878	Afm	1.84671	0.272456	0.999812	1.68277
ENSRNOG00000002879	Psen2	-0.0986405	0.506328	0.999812	0.148428
ENSRNOG00000002881	Ddr2	-0.1553	0.639771	0.999812	0.331823
ENSRNOG00000002882	Zcchc2	-0.0726402	0.608717	0.999812	0.141902
ENSRNOG00000002883	Alg1	0.0430849	0.804029	0.999812	0.173634
ENSRNOG00000002884	Blzf1	-0.0676459	0.674462	0.999812	0.161049
ENSRNOG00000002886	Myh10	0.00391673	0.980688	0.999812	0.161805
ENSRNOG00000002889	Afp	0.970611	0.597881	0.999812	1.8402
ENSRNOG00000002890	Slc9c2	0.0531725	0.789955	0.999812	0.199619
ENSRNOG00000002894	Mnt	-0.045465	0.812696	0.999812	0.191877
ENSRNOG00000002895	Nagpa	-0.0476292	0.803399	0.999812	0.19132
ENSRNOG00000002898	Nme7	-0.0280371	0.878267	0.999812	0.183049
ENSRNOG00000002899	Akap10	-0.0202223	0.899307	0.999812	0.159813
ENSRNOG00000002903	Specc1	0.200436	0.184042	0.999812	0.150884
ENSRNOG00000002904	Arr3	-1.03774	0.10072	0.999812	0.63224
ENSRNOG00000002905	Ccdc103	-1.18149	0.23158	0.999812	0.987624
ENSRNOG00000002906	Nr1i2	1.05697	0.440822	0.999812	1.37125
ENSRNOG00000002907	Plekha6	-0.103529	0.506266	0.999812	0.155761
ENSRNOG00000002908	Slc35a4	0.0385032	0.808745	0.999812	0.159074
ENSRNOG00000002911	Alb	0.0735082	0.955296	0.999812	1.31129
ENSRNOG00000002912	Parn	-0.0604934	0.708225	0.999812	0.161643
ENSRNOG00000002914	Trmt1	0.0747757	0.457541	0.999812	0.100653
ENSRNOG00000002915	Trim11	-0.154594	0.243249	0.999812	0.132482
ENSRNOG00000002916	Car4	-0.130702	0.897125	0.999812	1.01089
ENSRNOG00000002917	Sec14l5	0.762361	0.284854	0.999812	0.712834
ENSRNOG00000002918	FAM187A	-0.640939	0.34042	0.999812	0.672311
ENSRNOG00000002919	Gfap	0.104328	0.828551	0.999812	0.481753
ENSRNOG00000002922	Adora2b	0.133482	0.677606	0.999812	0.321078
ENSRNOG00000002923	Zcchc13	-2.77064	0.486059	0.999812	3.97743
ENSRNOG00000002926	Uap1	0.0397619	0.803665	0.999812	0.159939
ENSRNOG00000002928	Guk1	-0.0217512	0.887464	0.999812	0.153704
ENSRNOG00000002930	Ppl	-0.0188134	0.974143	0.999812	0.580425
ENSRNOG00000002932	Wdr19	0.147948	0.259775	0.999812	0.131285
ENSRNOG00000002934	Atp1b1	0.213082	0.0919429	0.999812	0.12644
ENSRNOG00000002935	Ankrd40	0.0714395	0.730002	0.999812	0.206997
ENSRNOG00000002936	Golt1a	0.970611	0.597881	0.999812	1.8402
ENSRNOG00000002937	Ren	-0.292851	0.526126	0.999812	0.46196
ENSRNOG00000002940	Ankrd17	-0.0141596	0.926154	0.999812	0.152772
ENSRNOG00000002941	Uhmk1	0.146254	0.221147	0.999812	0.119539
ENSRNOG00000002943	Mrpl55	-0.0102066	0.938336	0.999812	0.131935
ENSRNOG00000002944	C10h1orf35	0.00122713	0.99564	0.999812	0.224557
ENSRNOG00000002947	Dpt	0.434305	0.719475	0.999812	1.20922
ENSRNOG00000002948	Abcc3	-0.117503	0.746617	0.999812	0.363671
ENSRNOG00000002949	Pgs1	0.0462676	0.742377	0.999812	0.140756
ENSRNOG00000002950	Lyl1	-0.1765	0.745462	0.999812	0.543699
ENSRNOG00000002951	Ccnb3	-1.06731	0.232357	0.999812	0.893666
ENSRNOG00000002956	Stim2	-0.0250909	0.906452	0.999812	0.213512
ENSRNOG00000002959	Shroom4	-0.383934	0.127431	0.999812	0.251874
ENSRNOG00000002960	Ndp	0.164124	0.634645	0.999812	0.34538
ENSRNOG00000002963	C1ql1	0.0460049	0.89262	0.999812	0.340803
ENSRNOG00000002964	Xcl1	1.45122	0.229097	0.999812	1.20665
ENSRNOG00000002968	Tnfsf4	-2.77064	0.486059	0.999812	3.97743
ENSRNOG00000002969	Itpkb	0.00400129	0.983374	0.999812	0.192014
ENSRNOG00000002970	Zswim7	-0.0205072	0.94245	0.999812	0.284072
ENSRNOG00000002972	Spata46	0.11743	0.717905	0.999812	0.325057
ENSRNOG00000002975	AABR07037243,1	-0.189146	0.751851	0.999812	0.598186
ENSRNOG00000002976	Cfap91	0.200741	0.513636	0.999812	0.307325
ENSRNOG00000002977	Ttc19	0.0995723	0.566791	0.999812	0.173839
ENSRNOG00000002978	Faslg	-0.470114	0.274973	0.999812	0.430633
ENSRNOG00000002979	Tbx19	0.197797	0.725865	0.999812	0.564117
ENSRNOG00000002980	Tsr1	0.0722804	0.569314	0.999812	0.127017
ENSRNOG00000002983	Nfix	-0.0878401	0.718352	0.999812	0.243553
ENSRNOG00000002984	Bmp15	0.672219	0.492789	0.999812	0.980082
ENSRNOG00000002986	Efhc2	0.690732	0.276724	0.999812	0.635035
ENSRNOG00000002989	Nmt1	0.0593029	0.614427	0.999812	0.11772
ENSRNOG00000002991	Srr	0.0626318	0.690029	0.999812	0.157044
ENSRNOG00000002997	Nherf2	0.0857595	0.639665	0.999812	0.183181
ENSRNOG00000002999	Timmdc1	0.165715	0.286037	0.999812	0.15533
ENSRNOG00000003003	Tbc1d19	0.0307225	0.823934	0.999812	0.138086
ENSRNOG00000003005	Rasgef1c	-0.103575	0.654733	0.999812	0.231609
ENSRNOG00000003011	Gadd45gip1	-0.0714937	0.660469	0.999812	0.162758
ENSRNOG00000003013	Rpgr	-0.0180666	0.940233	0.999812	0.240962
ENSRNOG00000003014	Poglut1	0.0288571	0.845089	0.999812	0.14769
ENSRNOG00000003018	Olfml2b	-0.41797	0.157727	0.999812	0.295854
ENSRNOG00000003019	Ubn1	-0.0496028	0.769691	0.999812	0.16942
ENSRNOG00000003020	Slc25a47	0.53803	0.504659	0.999812	0.806428
ENSRNOG00000003025	AABR07039336,2	0.126775	0.455884	0.999812	0.170021
ENSRNOG00000003026	Rad23a	0.102711	0.444853	0.999812	0.134434
ENSRNOG00000003028	Dnah17	0.351379	0.413581	0.999812	0.429764
ENSRNOG00000003029	Calr	0.0138932	0.911734	0.999812	0.125331
ENSRNOG00000003030	Awat2	-0.312197	0.628357	0.999812	0.644979
ENSRNOG00000003031	Atp2b4	0.336033	0.0234953	0.999812	0.14834
ENSRNOG00000003033	Plcd3	-0.16255	0.698194	0.999812	0.419205
ENSRNOG00000003038	Sft2d2	-0.086531	0.815638	0.999812	0.371125
ENSRNOG00000003039	Wnt3a	-0.627293	0.21812	0.999812	0.509356
ENSRNOG00000003041	Smg6	-0.168575	0.319885	0.999812	0.169474
ENSRNOG00000003042	Mettl13	-0.0116557	0.935647	0.999812	0.144358
ENSRNOG00000003048	Tiprl	-0.114741	0.381332	0.999812	0.131066
ENSRNOG00000003049	Hsd17b10	-0.111285	0.473386	0.999812	0.155214
ENSRNOG00000003050	Tbc1d9b	0.118773	0.355538	0.999812	0.128556
ENSRNOG00000003052	Cox18	-0.0295672	0.851325	0.999812	0.157752
ENSRNOG00000003059	Optc	0.0365218	0.913554	0.999812	0.336431
ENSRNOG00000003062	LOC679960	-0.130635	0.36311	0.999812	0.143641
ENSRNOG00000003063	Phka1	0.013441	0.932023	0.999812	0.157574
ENSRNOG00000003064	Bst1	-2.40218	0.103587	0.999812	1.47581
ENSRNOG00000003065	Glyr1	-0.0285955	0.798437	0.999812	0.111976
ENSRNOG00000003066	Wnt9a	-0.135063	0.700306	0.999812	0.350897
ENSRNOG00000003067	Npffr2	-0.832782	0.627591	0.999812	1.71665
ENSRNOG00000003068	Mrnip	0.026291	0.892656	0.999812	0.19483
ENSRNOG00000003069	Cd38	0.0733924	0.870419	0.999812	0.449913
ENSRNOG00000003070	Pigl	-0.100845	0.69328	0.999812	0.255688
ENSRNOG00000003071	Vamp4	0.129369	0.417806	0.999812	0.159668
ENSRNOG00000003073	Gpr161	-0.236777	0.246838	0.999812	0.204459
ENSRNOG00000003075	Tmem39a	0.0911046	0.677874	0.999812	0.219336
ENSRNOG00000003076	Rbms2	-0.0616197	0.687527	0.999812	0.153201
ENSRNOG00000003078	Dcaf6	0.120048	0.346286	0.999812	0.127465
ENSRNOG00000003081	Ribc1	0.106808	0.688921	0.999812	0.266807
ENSRNOG00000003084	Parp1	-0.00899386	0.947233	0.999812	0.135897
ENSRNOG00000003085	Mycs	0.970611	0.597881	0.999812	1.8402
ENSRNOG00000003086	Cenpv	-0.0148515	0.911504	0.999812	0.133626
ENSRNOG00000003088	Arhgap31	0.0597058	0.83093	0.999812	0.27964
ENSRNOG00000003094	Cmahp	-1.7754	0.336233	0.999812	1.84623
ENSRNOG00000003095	Fgfbp1	0.960051	0.217835	0.999812	0.779069
ENSRNOG00000003098	Prom1	-0.0899855	0.880688	0.999812	0.599516
ENSRNOG00000003099	Ubqln2	0.110894	0.503535	0.999812	0.165776
ENSRNOG00000003100	Dusp12	-0.0558473	0.752895	0.999812	0.177392
ENSRNOG00000003104	Trpv2	-0.0336157	0.853923	0.999812	0.182579
ENSRNOG00000003105	Kif19	-0.409865	0.138472	0.999812	0.276654
ENSRNOG00000003108	Acbd4	0.2	0.404982	0.999812	0.240166
ENSRNOG00000003109	Btbd17	-0.0800855	0.836816	0.999812	0.388824
ENSRNOG00000003114	B4galt4	0.0291884	0.829542	0.999812	0.135578
ENSRNOG00000003116	Dph1	-0.013897	0.920859	0.999812	0.139876
ENSRNOG00000003117	Psmd12	0.0771922	0.511462	0.999812	0.11757
ENSRNOG00000003120	Prelp	0.0483575	0.897496	0.999812	0.375373
ENSRNOG00000003121	Rtn4rl1	0.206469	0.132509	0.999812	0.137254
ENSRNOG00000003122	Hdac8	-0.0144827	0.936016	0.999812	0.180408
ENSRNOG00000003123	Rpa1	0.0734249	0.569598	0.999812	0.129123
ENSRNOG00000003125	Rogdi	0.0101028	0.948376	0.999812	0.156036
ENSRNOG00000003127	Spryd4	0.00375748	0.983124	0.999812	0.177642
ENSRNOG00000003129	Zfp496	-0.0890411	0.528898	0.999812	0.141405
ENSRNOG00000003131	Traf7	-0.0520865	0.688161	0.999812	0.129778
ENSRNOG00000003132	Mip	0.282545	0.813909	0.999812	1.20035
ENSRNOG00000003134	Slc4a4	0.546242	0.243229	0.999812	0.468092
ENSRNOG00000003135	Fcrlb	-2.37837	0.133534	0.999812	1.58526
ENSRNOG00000003136	Fcrla	-1.49971	0.342984	0.999812	1.58149
ENSRNOG00000003137	Septin12	-0.880121	0.596221	0.999812	1.6611
ENSRNOG00000003139	Smc1a	-0.00292351	0.980856	0.999812	0.121837
ENSRNOG00000003143	Chct1	1.34205	0.300578	0.999812	1.29643
ENSRNOG00000003144	Gprc5c	-0.190714	0.487685	0.999812	0.274806
ENSRNOG00000003147	Sqstm1	0.0295354	0.799486	0.999812	0.116275
ENSRNOG00000003149	Farsa	-0.046855	0.765155	0.999812	0.156854
ENSRNOG00000003150	Mpc2	0.00304789	0.981214	0.999812	0.129438
ENSRNOG00000003151	Bfar	-0.00922354	0.938229	0.999812	0.11902
ENSRNOG00000003158	Rpl35-ps8	-0.0248319	0.942402	0.999812	0.343686
ENSRNOG00000003163	Sdhc	0.0357074	0.825942	0.999812	0.162374
ENSRNOG00000003164	Pla2g10	0.970611	0.597881	0.999812	1.8402
ENSRNOG00000003170	Nlrp3	-0.351029	0.673304	0.999812	0.832576
ENSRNOG00000003171	Mpz	0.970611	0.597881	0.999812	1.8402
ENSRNOG00000003172	Serpinf1	-0.239114	0.718575	0.999812	0.663534
ENSRNOG00000003174	Tapt1	0.0488551	0.746992	0.999812	0.151438
ENSRNOG00000003176	Mixl1	0.44602	0.71697	0.999812	1.23036
ENSRNOG00000003177	Mat2b	-0.0512058	0.769542	0.999812	0.17478
ENSRNOG00000003178	Mageh1	-0.0550736	0.710018	0.999812	0.148114
ENSRNOG00000003183	Fmod	-0.11163	0.867182	0.999812	0.667489
ENSRNOG00000003185	Acbd3	0.0380557	0.762333	0.999812	0.125838
ENSRNOG00000003186	Anks3	0.0403071	0.790512	0.999812	0.151732
ENSRNOG00000003187	Armcx5	0.14032	0.541017	0.999812	0.229553
ENSRNOG00000003189	Cited1	0.165786	0.574848	0.999812	0.295557
ENSRNOG00000003191	Gprasp3	0.0359136	0.805829	0.999812	0.146103
ENSRNOG00000003194	Tpgs2-ps2	2.24595	0.123702	0.999812	1.45896
ENSRNOG00000003195	Caskin1	0.0281061	0.869341	0.999812	0.170862
ENSRNOG00000003198	Bmerb1	0.068138	0.64346	0.999812	0.147209
ENSRNOG00000003201	Rps4x	0.0130312	0.883173	0.999812	0.0886788
ENSRNOG00000003203	Hexim1	0.0326858	0.823291	0.999812	0.146367
ENSRNOG00000003205	Ldb2	0.0845894	0.7957	0.999812	0.326706
ENSRNOG00000003206	Actr3	0.0533291	0.715098	0.999812	0.1461
ENSRNOG00000003207	Fmnl1	0.125543	0.327747	0.999812	0.12828
ENSRNOG00000003208	Ercc6l	-0.0570308	0.829403	0.999812	0.264684
ENSRNOG00000003209	Pcp4l1	0.197223	0.451912	0.999812	0.262183
ENSRNOG00000003210	Or2aa1	0.00881912	0.996052	0.999812	1.78251
ENSRNOG00000003211	Srp9	-0.0427821	0.806966	0.999812	0.175091
ENSRNOG00000003213	Helz	-0.0955938	0.548047	0.999812	0.15914
ENSRNOG00000003215	Zfp287	-0.0900378	0.488107	0.999812	0.129864
ENSRNOG00000003217	Lgals3bp	0.173205	0.483673	0.999812	0.247292
ENSRNOG00000003218	Zfp286a	-0.13321	0.46455	0.999812	0.182137
ENSRNOG00000003220	H3f3b	-0.125602	0.420227	0.999812	0.155829
ENSRNOG00000003221	Myoc	0.287948	0.759158	0.999812	0.939207
ENSRNOG00000003223	Degs1	-0.0637978	0.628086	0.999812	0.131699
ENSRNOG00000003224	Nudt16l1	-0.0382385	0.819887	0.999812	0.16794
ENSRNOG00000003226	Mprip	-0.0624914	0.644767	0.999812	0.135543
ENSRNOG00000003228	Mid1ip1	0.028695	0.891865	0.999812	0.211078
ENSRNOG00000003229	Tspan7	0.169926	0.4698	0.999812	0.235092
ENSRNOG00000003232	Nherf1	0.03398	0.86266	0.999812	0.196429
ENSRNOG00000003233	Serpinf2	-0.345213	0.284374	0.999812	0.322465
ENSRNOG00000003234	Mgrn1	0.31699	0.502261	0.999812	0.472459
ENSRNOG00000003235	Mgat4b	0.0342512	0.793109	0.999812	0.130593
ENSRNOG00000003237	Tp53bp2	-0.124051	0.373837	0.999812	0.139491
ENSRNOG00000003239	Cant1	-0.0419479	0.795266	0.999812	0.161662
ENSRNOG00000003241	Gabrg2	0.108001	0.494053	0.999812	0.157924
ENSRNOG00000003242	Gulp1	-0.0838339	0.835879	0.999812	0.404667
ENSRNOG00000003243	Wdr81	-0.164038	0.319829	0.999812	0.164894
ENSRNOG00000003244	Ltc4s	-1.45637	0.341683	0.999812	1.53166
ENSRNOG00000003245	Cacng1	-0.556542	0.696728	0.999812	1.42798
ENSRNOG00000003247	Sde2	-0.0616161	0.604222	0.999812	0.118872
ENSRNOG00000003248	Mpzl1	0.083678	0.546321	0.999812	0.138705
ENSRNOG00000003251	B3galt2	0.106938	0.459743	0.999812	0.144653
ENSRNOG00000003253	Qdpr	-0.171642	0.39718	0.999812	0.202727
ENSRNOG00000003254	Il23a	-0.220415	0.629815	0.999812	0.457305
ENSRNOG00000003256	Ccng1	0.0902858	0.608501	0.999812	0.176266
ENSRNOG00000003258	Cdc73	-0.0224962	0.888022	0.999812	0.159766
ENSRNOG00000003259	C1qtnf1	0.462027	0.244214	0.999812	0.396753
ENSRNOG00000003260	Nr1i3	0.179861	0.200885	0.999812	0.140623
ENSRNOG00000003261	Usp9x	0.0554172	0.650156	0.999812	0.122187
ENSRNOG00000003262	Cacng4	-0.0120977	0.956264	0.999812	0.22059
ENSRNOG00000003263	Lefty1	-0.847699	0.609536	0.999812	1.65976
ENSRNOG00000003264	Nat9	-0.0186785	0.911578	0.999812	0.168202
ENSRNOG00000003266	Efcab15	0.148294	0.83601	0.999812	0.7164
ENSRNOG00000003267	Pycr2	-0.0643005	0.741067	0.999812	0.19459
ENSRNOG00000003268	Maml1	-0.0511311	0.724431	0.999812	0.145035
ENSRNOG00000003269	Atp6v0e1	-0.222175	0.232357	0.999812	0.186028
ENSRNOG00000003273	Spata20	-0.675784	0.192659	0.999812	0.518736
ENSRNOG00000003275	Spata32	-2.5675	0.0588148	0.999812	1.35877
ENSRNOG00000003276	Myo1d	-0.155324	0.584164	0.999812	0.283793
ENSRNOG00000003278	Map3k14	-0.293784	0.1761	0.999812	0.217158
ENSRNOG00000003280	Grin2c	0.278352	0.624027	0.999812	0.567891
ENSRNOG00000003281	Mcm9	0.237848	0.244172	0.999812	0.204228
ENSRNOG00000003283	Rcsd1	-0.941264	0.326442	0.999812	0.959196
ENSRNOG00000003284	Epn3	1.80161	0.0980305	0.999812	1.08893
ENSRNOG00000003285	Mpv17l	0.0961369	0.541447	0.999812	0.15744
ENSRNOG00000003287	Fbxw10	-0.0103964	0.969492	0.999812	0.271831
ENSRNOG00000003288	Cacng5	-0.36989	0.330507	0.999812	0.380118
ENSRNOG00000003289	Lap3	0.0108415	0.950201	0.999812	0.173592
ENSRNOG00000003291	Creg1	0.0303302	0.836135	0.999812	0.146636
ENSRNOG00000003294	Cdrt4	-0.952974	0.604552	0.999812	1.8402
ENSRNOG00000003296	Dck	0.0887617	0.576038	0.999812	0.158735
ENSRNOG00000003298	Cd247	-0.184878	0.631883	0.999812	0.385904
ENSRNOG00000003300	Btg2	-0.173788	0.337634	0.999812	0.181246
ENSRNOG00000003302	Flcn	-0.0608504	0.594395	0.999812	0.114278
ENSRNOG00000003304	Chad	-0.690805	0.157067	0.999812	0.4882
ENSRNOG00000003305	Cxcr3	0.770696	0.531612	0.999812	1.23203
ENSRNOG00000003307	Gcdh	0.000906107	0.994571	0.999812	0.133174
ENSRNOG00000003310	Tmem63a	-0.171328	0.664508	0.999812	0.39504
ENSRNOG00000003313	Glra2	0.0830044	0.63214	0.999812	0.173389
ENSRNOG00000003326	Rrn3	-0.0494688	0.722828	0.999812	0.139474
ENSRNOG00000003328	Cdip1	0.0567622	0.553345	0.999812	0.0957598
ENSRNOG00000003329	Ppm1d	-0.0895162	0.620314	0.999812	0.180693
ENSRNOG00000003330	Acsf2	0.169881	0.690052	0.999812	0.425996
ENSRNOG00000003332	Nt5m	0.0576395	0.728117	0.999812	0.165807
ENSRNOG00000003334	Klhl21	0.0206911	0.876345	0.999812	0.132973
ENSRNOG00000003336	Mybph	-1.09715	0.098369	0.999812	0.66381
ENSRNOG00000003338	Pmp22	0.230708	0.574006	0.999812	0.410394
ENSRNOG00000003343	Canx	0.0783916	0.422412	0.999812	0.0977155
ENSRNOG00000003346	Fancb	0.0660515	0.80069	0.999812	0.261638
ENSRNOG00000003348	Rasd1	-0.179488	0.530566	0.999812	0.2862
ENSRNOG00000003349	Col23a1	-0.0159867	0.96723	0.999812	0.389135
ENSRNOG00000003350	Mospd2	0.0173678	0.917251	0.999812	0.167164
ENSRNOG00000003354	Pabpc5	0.617782	0.368108	0.999812	0.686406
ENSRNOG00000003357	Col3a1	0.356194	0.487055	0.999812	0.51251
ENSRNOG00000003359	Ogt	-0.00466903	0.979692	0.999812	0.183423
ENSRNOG00000003365	Cadm3	0.0506072	0.615619	0.999812	0.100797
ENSRNOG00000003367	Tmem220	0.911691	0.120558	0.999812	0.587265
ENSRNOG00000003370	Otc	0.249264	0.763697	0.999812	0.829137
ENSRNOG00000003374	Ccdc85a	0.0888977	0.433086	0.999812	0.113401
ENSRNOG00000003384	Hs3st3b1	-0.318713	0.563055	0.999812	0.551111
ENSRNOG00000003385	Glrx2	0.0610574	0.760234	0.999812	0.200075
ENSRNOG00000003386	Rbfox3	0.11185	0.458843	0.999812	0.150995
ENSRNOG00000003388	Cenpf	0.0626148	0.784122	0.999812	0.228561
ENSRNOG00000003392	Grsf1	0.00314971	0.977872	0.999812	0.113555
ENSRNOG00000003397	Adprm	-0.0614622	0.706223	0.999812	0.163058
ENSRNOG00000003398	Tomm40l	0.0496571	0.786987	0.999812	0.183762
ENSRNOG00000003399	Hnrnph1	-0.15582	0.229817	0.999812	0.12976
ENSRNOG00000003400	Fmo4	0.312403	0.513636	0.999812	0.478276
ENSRNOG00000003401	AABR07029195,1	0.0736445	0.646469	0.999812	0.16056
ENSRNOG00000003402	Stx6	-0.0375289	0.751553	0.999812	0.11854
ENSRNOG00000003403	Slc35f5	0.0438325	0.718169	0.999812	0.121451
ENSRNOG00000003407	Ptpn14	0.101426	0.690895	0.999812	0.25507
ENSRNOG00000003409	Ldoc1	-3.61084	0.0104507	0.999812	1.41018
ENSRNOG00000003424	Elac2	-0.0454059	0.734986	0.999812	0.134139
ENSRNOG00000003428	Rufy3	-0.0111392	0.94653	0.999812	0.166094
ENSRNOG00000003434	Ro60	0.0268061	0.877195	0.999812	0.173474
ENSRNOG00000003435	Mcf2	-0.0831308	0.731318	0.999812	0.242101
ENSRNOG00000003439	Il15	0.780951	0.467337	0.999812	1.07448
ENSRNOG00000003442	Adora1	0.181985	0.162074	0.999812	0.130163
ENSRNOG00000003443	Klf1	0.179844	0.628465	0.999812	0.371664
ENSRNOG00000003452	Asb11	0.398321	0.572486	0.999812	0.705749
ENSRNOG00000003453	Lypd1	0.453222	0.138524	0.999812	0.30596
ENSRNOG00000003455	Zfp13	-0.135998	0.360257	0.999812	0.148652
ENSRNOG00000003457	Bicdl2	-0.06802	0.965969	0.999812	1.59429
ENSRNOG00000003461	Zfp330	0.0010568	0.994501	0.999812	0.15333
ENSRNOG00000003463	Srebf1	-0.0698326	0.802793	0.999812	0.279628
ENSRNOG00000003464	Hid1	-0.00220621	0.991249	0.999812	0.201158
ENSRNOG00000003468	Capn8	-1.32481	0.192207	0.999812	1.0159
ENSRNOG00000003469	MAST1	-0.0225451	0.867967	0.999812	0.135617
ENSRNOG00000003470	Fundc1	0.0215499	0.917487	0.999812	0.208012
ENSRNOG00000003472	Atp11c	-0.0369898	0.86828	0.999812	0.22304
ENSRNOG00000003476	Slc6a4	0.223682	0.636582	0.999812	0.473417
ENSRNOG00000003479	Rnf150	0.00184209	0.993729	0.999812	0.234385
ENSRNOG00000003480	Aim2	-0.168557	0.725333	0.999812	0.479753
ENSRNOG00000003486	Mnda	-0.952974	0.604552	0.999812	1.8402
ENSRNOG00000003491	Prkca	0.170379	0.41281	0.999812	0.208043
ENSRNOG00000003494	Ppfia4	-0.0306513	0.895477	0.999812	0.233307
ENSRNOG00000003495	Prpf8	-0.0181868	0.890299	0.999812	0.131859
ENSRNOG00000003496	Tbc1d9	-0.133173	0.523922	0.999812	0.208961
ENSRNOG00000003497	Thoc6	0.120687	0.438878	0.999812	0.155908
ENSRNOG00000003500	Apoa2	1.48394	0.342304	0.999812	1.56267
ENSRNOG00000003501	Lyzl6	0.233955	0.69737	0.999812	0.601623
ENSRNOG00000003506	Gosr2	-0.013547	0.884679	0.999812	0.0934011
ENSRNOG00000003508	Ergic1	0.0275239	0.785093	0.999812	0.100936
ENSRNOG00000003510	Fmo2	-1.44051	0.229823	0.999812	1.19961
ENSRNOG00000003512	Gabra1	0.225458	0.188757	0.999812	0.171547
ENSRNOG00000003515	Ephx1	0.222477	0.415877	0.999812	0.27345
ENSRNOG00000003517	Tbx2	1.36981	0.0329889	0.999812	0.642436
ENSRNOG00000003520	Prdx2	-0.0068064	0.953814	0.999812	0.117518
ENSRNOG00000003522	Mr1	0.292295	0.482348	0.999812	0.416059
ENSRNOG00000003524	Lrrc59	0.0323315	0.833292	0.999812	0.153607
ENSRNOG00000003526	Sytl4	-1.42964	0.134138	0.999812	0.95438
ENSRNOG00000003532	Magea13	0.571521	0.287655	0.999812	0.537507
ENSRNOG00000003533	Clcn4	0.068015	0.631817	0.999812	0.141943
ENSRNOG00000003536	Rufy1	-0.128444	0.356216	0.999812	0.139219
ENSRNOG00000003537	Spta1	0.182634	0.773249	0.999812	0.633865
ENSRNOG00000003538	Adamts4	-0.480602	0.297756	0.999812	0.461559
ENSRNOG00000003541	Pggt1b	0.00466408	0.976608	0.999812	0.159067
ENSRNOG00000003542	Hcfc1r1	0.0341799	0.824091	0.999812	0.153765
ENSRNOG00000003543	Gpr143	-0.571973	0.454433	0.999812	0.764622
ENSRNOG00000003544	Tbx4	1.36234	0.104212	0.999812	0.838486
ENSRNOG00000003545	Uchl5	-0.0952452	0.61687	0.999812	0.190379
ENSRNOG00000003546	Tnfrsf12a	-0.297732	0.363724	0.999812	0.327793
ENSRNOG00000003549	Cnpy2	-0.0177006	0.888032	0.999812	0.12572
ENSRNOG00000003550	Acbd6	0.0928792	0.519211	0.999812	0.144097
ENSRNOG00000003551	B4galt3	-0.118531	0.376623	0.999812	0.134064
ENSRNOG00000003553	Efemp1	0.480513	0.449225	0.999812	0.635004
ENSRNOG00000003554	Piga	-0.00806789	0.968492	0.999812	0.204249
ENSRNOG00000003559	Ccdc112	-0.050949	0.814968	0.999812	0.21771
ENSRNOG00000003562	Susd4	0.0816972	0.596662	0.999812	0.154377
ENSRNOG00000003563	Blmh	0.0518685	0.639874	0.999812	0.11086
ENSRNOG00000003566	Apoh	-0.0651176	0.940862	0.999812	0.877761
ENSRNOG00000003567	Ppox	-0.0507489	0.77003	0.999812	0.173598
ENSRNOG00000003569	Gabra6	0.400242	0.419599	0.999812	0.495891
ENSRNOG00000003576	Ints2	-0.0506104	0.688074	0.999812	0.126063
ENSRNOG00000003578	Fem1c	-0.0566175	0.645813	0.999812	0.123192
ENSRNOG00000003580	Ucp1	-0.216641	0.886728	0.999812	1.52087
ENSRNOG00000003581	Pou2f1	-0.173628	0.410908	0.999812	0.21115
ENSRNOG00000003583	Smyd2	-0.0218437	0.871509	0.999812	0.135053
ENSRNOG00000003585	Sytl5	0.597894	0.0994125	0.999812	0.362864
ENSRNOG00000003587	Vegfd	-0.134105	0.870849	0.999812	0.824854
ENSRNOG00000003590	Tom1l2	-0.0436381	0.677238	0.999812	0.10484
ENSRNOG00000003592	Med28	0.0458726	0.792202	0.999812	0.174121
ENSRNOG00000003594	Tmem183a	0.0634285	0.57825	0.999812	0.114092
ENSRNOG00000003595	Lhx4	-0.226857	0.673688	0.999812	0.538736
ENSRNOG00000003596	Itgb1bp2	-0.500088	0.134946	0.999812	0.334534
ENSRNOG00000003597	Tuba4a	0.365571	0.0509089	0.999812	0.187257
ENSRNOG00000003599	Utp3	-0.0866963	0.498853	0.999812	0.128193
ENSRNOG00000003600	Pnpt1	0.0313836	0.861791	0.999812	0.180267
ENSRNOG00000003601	RGD1564463	-0.357919	0.769554	0.999812	1.22174
ENSRNOG00000003603	Arhgap44	0.119937	0.426553	0.999812	0.150845
ENSRNOG00000003606	RGD1561381	0.105442	0.775854	0.999812	0.370327
ENSRNOG00000003611	Dynlt3	0.156956	0.497513	0.999812	0.231359
ENSRNOG00000003613	Mid1	-0.0982614	0.614974	0.999812	0.195356
ENSRNOG00000003614	Mgat5	0.122591	0.589325	0.999812	0.227098
ENSRNOG00000003616	Grem2	-0.017082	0.952829	0.999812	0.288768
ENSRNOG00000003620	Fmo3	1.91088	0.195374	0.999812	1.47576
ENSRNOG00000003622	Cybb	-0.585631	0.32998	0.999812	0.601169
ENSRNOG00000003625	Ubxn4	0.0378233	0.710763	0.999812	0.101996
ENSRNOG00000003626	Atp5pd	-0.0334895	0.791006	0.999812	0.126373
ENSRNOG00000003629	Nvl	-0.106629	0.589877	0.999812	0.197821
ENSRNOG00000003633	Rcvrn	0.408722	0.697556	0.999812	1.05172
ENSRNOG00000003634	Zfp354a	-0.180842	0.513357	0.999812	0.276678
ENSRNOG00000003635	Disp1	-0.0665137	0.674851	0.999812	0.158555
ENSRNOG00000003643	Tab3	0.0337046	0.877883	0.999812	0.219354
ENSRNOG00000003645	Hnrnpab	-0.0883326	0.456624	0.999812	0.11866
ENSRNOG00000003649	Qsox1	-0.14839	0.333338	0.999812	0.153389
ENSRNOG00000003650	Nt5c	-0.0835633	0.818972	0.999812	0.365116
ENSRNOG00000003653	Fh	0.0249023	0.850101	0.999812	0.131766
ENSRNOG00000003654	Cldn9	-0.123545	0.766584	0.999812	0.416194
ENSRNOG00000003657	Pkmyt1	-0.0174909	0.926408	0.999812	0.189368
ENSRNOG00000003661	Sumo2	-0.08816	0.546398	0.999812	0.146162
ENSRNOG00000003666	Jchain	0.192364	0.695348	0.999812	0.491215
ENSRNOG00000003669	Myocd	-0.845903	0.622661	0.999812	1.71903
ENSRNOG00000003671	Prop1	-1.84585	0.2749	0.999812	1.69057
ENSRNOG00000003673	Nup85	-0.0806827	0.589788	0.999812	0.14965
ENSRNOG00000003674	Pir	0.240805	0.54576	0.999812	0.398601
ENSRNOG00000003679	Med13	0.0234894	0.816103	0.999812	0.101003
ENSRNOG00000003680	Gabrb2	0.173691	0.361426	0.999812	0.190314
ENSRNOG00000003681	Lct	-0.168476	0.841416	0.999812	0.842029
ENSRNOG00000003682	Hook2	-0.0484076	0.846199	0.999812	0.249561
ENSRNOG00000003683	Glp2r	-1.21145	0.0711912	0.999812	0.671441
ENSRNOG00000003686	Tbl1x	0.0323331	0.764778	0.999812	0.108061
ENSRNOG00000003687	Rgs2	0.0192873	0.921793	0.999812	0.196458
ENSRNOG00000003689	Nono	0.0383578	0.681777	0.999812	0.0935464
ENSRNOG00000003691	Tmed7	0.0557194	0.743243	0.999812	0.170104
ENSRNOG00000003694	Prox1	-0.154628	0.563185	0.999812	0.267468
ENSRNOG00000003698	Mroh9	-3.07957	0.378572	0.999812	3.4974
ENSRNOG00000003699	Endov	-0.052249	0.806623	0.999812	0.213448
ENSRNOG00000003703	Mcm6	0.10743	0.483422	0.999812	0.153294
ENSRNOG00000003704	Fam184b	0.207607	0.253605	0.999812	0.181851
ENSRNOG00000003705	Bmx	0.634277	0.237509	0.999812	0.53696
ENSRNOG00000003706	Ufc1	0.0593068	0.656312	0.999812	0.13327
ENSRNOG00000003707	Zmym3	0.0120237	0.909669	0.999812	0.105976
ENSRNOG00000003709	Kmo	-0.952974	0.604552	0.999812	1.8402
ENSRNOG00000003712	Ppp4r3b	0.0129091	0.928007	0.999812	0.142875
ENSRNOG00000003713	Pbsn	-0.952974	0.604552	0.999812	1.8402
ENSRNOG00000003714	Clk4	0.0980395	0.574698	0.999812	0.174713
ENSRNOG00000003715	Srpx2	-0.544263	0.709962	0.999812	1.46344
ENSRNOG00000003716	Batf3	-0.62305	0.323613	0.999812	0.631217
ENSRNOG00000003717	Cnih4	-0.077273	0.704712	0.999812	0.203904
ENSRNOG00000003718	Ambn	0.00881912	0.996052	0.999812	1.78251
ENSRNOG00000003719	Atpaf2	-0.0417146	0.78174	0.999812	0.150566
ENSRNOG00000003720	Prrx1	-0.10654	0.767645	0.999812	0.360594
ENSRNOG00000003722	Styxl2	-2.67524	0.0523833	0.999812	1.37901
ENSRNOG00000003723	Wdr26	0.0208078	0.833611	0.999812	0.0990504
ENSRNOG00000003724	Mrpl27	0.0214793	0.86934	0.999812	0.130576
ENSRNOG00000003726	Scml2	-0.246157	0.37645	0.999812	0.278315
ENSRNOG00000003728	Xylt2	-0.0538542	0.773836	0.999812	0.18741
ENSRNOG00000003732	Flrt2	0.0217797	0.90917	0.999812	0.190906
ENSRNOG00000003734	LOC681300	-1.32046	0.30954	0.999812	1.29943
ENSRNOG00000003736	Col5a2	-0.0101681	0.944113	0.999812	0.145049
ENSRNOG00000003737	Best2	1.48755	0.341451	0.999812	1.5637
ENSRNOG00000003738	Ush2a	0.333733	0.594985	0.999812	0.627759
ENSRNOG00000003740	Gpa33	1.87143	0.267492	0.999812	1.68771
ENSRNOG00000003741	Nptx1	-0.025313	0.908325	0.999812	0.219824
ENSRNOG00000003742	Cdkl5	-0.0467339	0.822869	0.999812	0.208767
ENSRNOG00000003743	Dars1	-0.0105044	0.946835	0.999812	0.15753
ENSRNOG00000003745	Atf3	-0.247837	0.443166	0.999812	0.323185
ENSRNOG00000003747	Get3	0.0200515	0.844153	0.999812	0.102
ENSRNOG00000003749	Xk	0.116525	0.580579	0.999812	0.210891
ENSRNOG00000003755	Clgn	-0.127849	0.593172	0.999812	0.239307
ENSRNOG00000003756	Lancl3	0.11355	0.615206	0.999812	0.2259
ENSRNOG00000003759	Galc	-0.0581137	0.859391	0.999812	0.328049
ENSRNOG00000003762	Smarca1	0.0663314	0.654079	0.999812	0.148027
ENSRNOG00000003763	Prdx4	-0.115552	0.604253	0.999812	0.222946
ENSRNOG00000003765	Nr0b1	0.636178	0.548406	0.999812	1.06003
ENSRNOG00000003767	Rps6kc1	-0.022271	0.853797	0.999812	0.120857
ENSRNOG00000003769	Tmem163	-0.00233256	0.987547	0.999812	0.149448
ENSRNOG00000003772	Csrp2	-0.0976252	0.677065	0.999812	0.23441
ENSRNOG00000003773	Hmox2	-0.0184232	0.896581	0.999812	0.141737
ENSRNOG00000003776	Amtn	-1.7754	0.336233	0.999812	1.84623
ENSRNOG00000003777	Chrne	-0.782943	0.0707554	0.999812	0.433273
ENSRNOG00000003779	Dedd	0.147478	0.882116	0.999812	0.994542
ENSRNOG00000003781	Atp10b	0.285988	0.528655	0.999812	0.453906
ENSRNOG00000003782	Acot9	0.113709	0.560992	0.999812	0.195589
ENSRNOG00000003784	Rilp	-0.0044269	0.994124	0.999812	0.601087
ENSRNOG00000003785	Usp43	0.238513	0.259019	0.999812	0.211314
ENSRNOG00000003786	Tspan6	-0.0641108	0.741508	0.999812	0.19436
ENSRNOG00000003787	Lcorl	-0.0455984	0.834847	0.999812	0.218709
ENSRNOG00000003790	Mael	-1.83195	0.230386	0.999812	1.52743
ENSRNOG00000003792	Med14	0.126414	0.394072	0.999812	0.148329
ENSRNOG00000003794	Nmral1	-0.10099	0.758141	0.999812	0.32797
ENSRNOG00000003795	Angel2	0.0357893	0.784011	0.999812	0.130572
ENSRNOG00000003797	Mrps7	0.0217497	0.888267	0.999812	0.154804
ENSRNOG00000003800	Rgs9	-0.117336	0.659724	0.999812	0.266495
ENSRNOG00000003802	Pttg1	0.156819	0.636664	0.999812	0.331985
ENSRNOG00000003803	Zdhhc17	0.0416312	0.813083	0.999812	0.176067
ENSRNOG00000003805	Rnft1	-0.0100869	0.959893	0.999812	0.200584
ENSRNOG00000003807	Wnt9b	-0.978075	0.137066	0.999812	0.657836
ENSRNOG00000003809	Sat1	0.00364577	0.98855	0.999812	0.254051
ENSRNOG00000003812	Nlgn3	0.150641	0.454512	0.999812	0.201415
ENSRNOG00000003813	Kcnk10	-0.141787	0.35905	0.999812	0.154591
ENSRNOG00000003815	Slc25a11	0.0278259	0.8538	0.999812	0.151005
ENSRNOG00000003816	Tada1	0.0155902	0.913353	0.999812	0.143279
ENSRNOG00000003821	Rptor	0.0905939	0.593719	0.999812	0.169825
ENSRNOG00000003822	Slu7	-0.0244326	0.858738	0.999812	0.137276
ENSRNOG00000003825	Wdr75	0.00323949	0.984583	0.999812	0.167641
ENSRNOG00000003827	Wipi1	-0.0391626	0.885311	0.999812	0.271509
ENSRNOG00000003829	Ap3s1	0.0640233	0.691533	0.999812	0.161359
ENSRNOG00000003831	Tdp1	-0.0183227	0.937854	0.999812	0.235003
ENSRNOG00000003832	Vash2	-0.330132	0.0645776	0.999812	0.178626
ENSRNOG00000003833	Nenf	-0.0473889	0.892062	0.999812	0.349229
ENSRNOG00000003834	Map2k4	0.202963	0.228781	0.999812	0.168643
ENSRNOG00000003835	Slc43a2	-0.20693	0.344684	0.999812	0.218985
ENSRNOG00000003840	Slit2	0.0396945	0.84565	0.999812	0.203905
ENSRNOG00000003841	Kcnh1	-0.0507639	0.847102	0.999812	0.263275
ENSRNOG00000003844	Dhx15	0.0348159	0.816819	0.999812	0.150303
ENSRNOG00000003845	Wnt3	-0.436733	0.441564	0.999812	0.567513
ENSRNOG00000003846	Pitpna	0.0670837	0.610775	0.999812	0.131803
ENSRNOG00000003848	Med12	-0.0817104	0.512212	0.999812	0.124673
ENSRNOG00000003849	Stx8	0.0340215	0.837918	0.999812	0.166318
ENSRNOG00000003853	Scoc	0.102816	0.608378	0.999812	0.20066
ENSRNOG00000003855	Dnaja3	0.0618149	0.537987	0.999812	0.100372
ENSRNOG00000003858	Atp6ap2	0.13814	0.429728	0.999812	0.174937
ENSRNOG00000003861	Gorab	0.211036	0.312889	0.999812	0.209116
ENSRNOG00000003863	Trir	-0.0720672	0.605138	0.999812	0.139388
ENSRNOG00000003864	Gipc1	-0.0573737	0.678629	0.999812	0.138472
ENSRNOG00000003865	Tmigd1	0.746431	0.519392	0.999812	1.15855
ENSRNOG00000003866	Cxcr4	-0.257336	0.261686	0.999812	0.22927
ENSRNOG00000003869	Sod3	0.168362	0.697673	0.999812	0.433404
ENSRNOG00000003870	C1qtnf2	0.213581	0.573961	0.999812	0.379883
ENSRNOG00000003872	Slc40a1	-0.157339	0.695101	0.999812	0.401434
ENSRNOG00000003873	Cpd	0.144848	0.34716	0.999812	0.154075
ENSRNOG00000003875	Ocrl	0.0615201	0.691543	0.999812	0.155056
ENSRNOG00000003878	Thsd7b	0.0539132	0.725904	0.999812	0.153783
ENSRNOG00000003879	Rnf167	-0.048256	0.639448	0.999812	0.103008
ENSRNOG00000003880	Tph2	-0.206249	0.782771	0.999812	0.748065
ENSRNOG00000003881	Nit1	-0.110745	0.701601	0.999812	0.289029
ENSRNOG00000003882	Cep350	-0.0343389	0.7871	0.999812	0.127145
ENSRNOG00000003883	LOC317456	-0.179437	0.663237	0.999812	0.412074
ENSRNOG00000003884	Acmsd	-0.570418	0.61005	0.999812	1.11846
ENSRNOG00000003888	Rgs13	-0.540508	0.308099	0.999812	0.530316
ENSRNOG00000003889	Tbc1d15	-0.00578046	0.976737	0.999812	0.198235
ENSRNOG00000003890	Nap1l1	0.0154423	0.900971	0.999812	0.1241
ENSRNOG00000003893	Ccnjl	-0.338589	0.0565937	0.999812	0.177603
ENSRNOG00000003895	Rgs1	-3.98973	0.003297	0.999812	1.3577
ENSRNOG00000003897	Col1a1	0.273562	0.692363	0.999812	0.691423
ENSRNOG00000003899	Krt16	0.329056	0.673055	0.999812	0.779829
ENSRNOG00000003901	Cfap36	0.0276035	0.862433	0.999812	0.159301
ENSRNOG00000003905	Nsf	0.242106	0.193223	0.999812	0.186078
ENSRNOG00000003908	Cep128	-0.00756921	0.967466	0.999812	0.185583
ENSRNOG00000003915	Pacc1	-0.169622	0.238586	0.999812	0.143927
ENSRNOG00000003917	Uck2	-0.042896	0.842504	0.999812	0.215892
ENSRNOG00000003918	Slc25a19	0.0226945	0.893443	0.999812	0.169426
ENSRNOG00000003919	Rps6kb1	0.0197079	0.889729	0.999812	0.142144
ENSRNOG00000003923	Rab21	0.0480509	0.754377	0.999812	0.153579
ENSRNOG00000003924	Pi4k2b	-0.212011	0.268692	0.999812	0.191678
ENSRNOG00000003925	Hhat	0.174798	0.55775	0.999812	0.298194
ENSRNOG00000003927	Cd55	0.101804	0.743707	0.999812	0.311376
ENSRNOG00000003928	Tmco1	-0.0225511	0.888616	0.999812	0.161015
ENSRNOG00000003929	Pcdh19	0.236586	0.137259	0.999812	0.159201
ENSRNOG00000003931	Arsg	0.0814698	0.757026	0.999812	0.263325
ENSRNOG00000003936	Pwwp2a	-0.0530704	0.713079	0.999812	0.144321
ENSRNOG00000003942	Asdurf	0.0411853	0.766202	0.999812	0.138509
ENSRNOG00000003946	Tor1aip1	0.0463201	0.84888	0.999812	0.243089
ENSRNOG00000003947	Ntn1	0.050761	0.798037	0.999812	0.198371
ENSRNOG00000003948	Llgl1	-0.0534489	0.809297	0.999812	0.221473
ENSRNOG00000003949	AABR07037995,1	-0.0516617	0.83395	0.999812	0.246433
ENSRNOG00000003950	Lvrn	-0.0583202	0.798005	0.999812	0.227876
ENSRNOG00000003951	Psmc1	-0.051882	0.572502	0.999812	0.0919289
ENSRNOG00000003952	Map3k19	0.604958	0.2056	0.999812	0.477942
ENSRNOG00000003953	Rab3gap1	0.112963	0.359871	0.999812	0.123374
ENSRNOG00000003954	CXHXorf65	0.905564	0.585295	0.999812	1.65956
ENSRNOG00000003955	Spata7	0.000472205	0.997607	0.999812	0.15745
ENSRNOG00000003956	Arhgap6	0.0102923	0.978712	0.999812	0.38572
ENSRNOG00000003958	Commd10	-0.118119	0.424336	0.999812	0.147848
ENSRNOG00000003959	Rgs18	-0.847699	0.609536	0.999812	1.65976
ENSRNOG00000003960	Cltrn	-0.952974	0.604552	0.999812	1.8402
ENSRNOG00000003964	Nsmce2	0.153137	0.300848	0.999812	0.148013
ENSRNOG00000003967	Vmp1	0.091245	0.447417	0.999812	0.120102
ENSRNOG00000003969	Fam20a	-0.0918062	0.823388	0.999812	0.411338
ENSRNOG00000003970	Tnpo2	0.0163233	0.933343	0.999812	0.195163
ENSRNOG00000003972	Tshr	0.0465505	0.852213	0.999812	0.249873
ENSRNOG00000003973	Cyb5r1	0.121908	0.523766	0.999812	0.191213
ENSRNOG00000003975	Pfn1	-0.0353492	0.787989	0.999812	0.131447
ENSRNOG00000003979	Zranb3	0.150975	0.407612	0.999812	0.182314
ENSRNOG00000003980	Ttc1	0.027385	0.838239	0.999812	0.134144
ENSRNOG00000003981	Zfp18	0.013506	0.924586	0.999812	0.142682
ENSRNOG00000003985	Tmem19	-0.163651	0.293903	0.999812	0.155918
ENSRNOG00000003988	Dnajc27	0.103055	0.448272	0.999812	0.135903
ENSRNOG00000003990	Grb2	0.0164809	0.88848	0.999812	0.117529
ENSRNOG00000003991	Ankar	0.395698	0.423219	0.999812	0.494098
ENSRNOG00000003992	Pik3r6	-0.125699	0.852757	0.999812	0.67725
ENSRNOG00000003997	Pld5	-0.187443	0.742327	0.999812	0.570129
ENSRNOG00000003998	Sgca	0.190736	0.57133	0.999812	0.336933
ENSRNOG00000003999	Adcy3	0.0107187	0.958919	0.999812	0.208088
ENSRNOG00000004000	Tefm	-0.0581907	0.783284	0.999812	0.21157
ENSRNOG00000004001	Osgepl1	-0.0825181	0.629887	0.999812	0.17124
ENSRNOG00000004003	Dusp10	-0.209075	0.370691	0.999812	0.233556
ENSRNOG00000004004	Nrde2	-0.0905344	0.578883	0.999812	0.16312
ENSRNOG00000004006	Dnajb9	0.0733098	0.616483	0.999812	0.146373
ENSRNOG00000004009	Xpnpep2	2.0171	0.0615768	0.999812	1.07905
ENSRNOG00000004011	Nedd1	-0.0550794	0.813146	0.999812	0.233022
ENSRNOG00000004013	Grip1	0.0814679	0.539025	0.999812	0.132621
ENSRNOG00000004014	Chmp6	-0.0108597	0.934051	0.999812	0.131236
ENSRNOG00000004016	Msl3	0.00116697	0.994131	0.999812	0.158656
ENSRNOG00000004018	Tdrd5	1.66787	0.00295642	0.999812	0.561151
ENSRNOG00000004019	Phlda1	-0.0175796	0.922369	0.999812	0.180395
ENSRNOG00000004022	Klhdc9	0.0436533	0.826712	0.999812	0.199403
ENSRNOG00000004026	Atp2b1	0.0930403	0.588185	0.999812	0.17183
ENSRNOG00000004027	Aldh9a1	0.0571825	0.766373	0.999812	0.192454
ENSRNOG00000004029	Nectin4	-0.550331	0.171935	0.999812	0.402874
ENSRNOG00000004030	Nphs2	-1.85287	0.273613	0.999812	1.69246
ENSRNOG00000004032	Tmem94	0.0440007	0.838878	0.999812	0.216401
ENSRNOG00000004033	Sema6a	-0.0967385	0.538716	0.999812	0.157361
ENSRNOG00000004035	Krr1	0.049048	0.758598	0.999812	0.159598
ENSRNOG00000004036	Snx12	-0.0045746	0.967642	0.999812	0.11277
ENSRNOG00000004040	Abca8	-0.0928258	0.632138	0.999812	0.193904
ENSRNOG00000004048	Lrrk2	0.00296862	0.987328	0.999812	0.18691
ENSRNOG00000004049	Baiap2	-0.0387569	0.817996	0.999812	0.168418
ENSRNOG00000004050	Snrk	0.0220619	0.90752	0.999812	0.189916
ENSRNOG00000004057	Ccdc88a	-0.0346288	0.757647	0.999812	0.112223
ENSRNOG00000004059	Ptrhd1	-0.153674	0.523779	0.999812	0.241046
ENSRNOG00000004060	Calm1	0.116921	0.499937	0.999812	0.173323
ENSRNOG00000004061	Pnn	-0.0213406	0.902973	0.999812	0.175058
ENSRNOG00000004062	C4bpa	0.390327	0.801653	0.999812	1.5538
ENSRNOG00000004063	Sh3pxd2b	0.0018247	0.993409	0.999812	0.220899
ENSRNOG00000004066	LOC100912365	-1.58769	0.0966827	0.999812	0.955774
ENSRNOG00000004067	Nrcam	0.151076	0.150276	0.999812	0.105019
ENSRNOG00000004068	Ncoa1	0.0537606	0.704097	0.999812	0.141551
ENSRNOG00000004072	Myo1c	0.0247027	0.890811	0.999812	0.179947
ENSRNOG00000004075	Ccdc42	-3.02477	0.026819	0.999812	1.36611
ENSRNOG00000004076	Pms1	-0.293902	0.150459	0.999812	0.204395
ENSRNOG00000004077	Kcnc2	0.146281	0.502925	0.999812	0.218364
ENSRNOG00000004078	Eno3	0.111802	0.575973	0.999812	0.199904
ENSRNOG00000004083	Zc3h14	0.01253	0.918439	0.999812	0.122364
ENSRNOG00000004084	Lratd1	-0.0274828	0.86228	0.999812	0.158427
ENSRNOG00000004085	Tcaim	0.169512	0.334465	0.999812	0.175631
ENSRNOG00000004089	Enpp2	0.00407699	0.99181	0.999812	0.397194
ENSRNOG00000004090	LOC100361025	-0.145936	0.281577	0.999812	0.135529
ENSRNOG00000004091	Cwc25	0.0531553	0.723936	0.999812	0.150495
ENSRNOG00000004092	RGD1564148	-1.18365	0.110159	0.999812	0.74095
ENSRNOG00000004093	Rhot1	0.0691989	0.549898	0.999812	0.115734
ENSRNOG00000004094	Ptger1	-0.136987	0.373975	0.999812	0.154082
ENSRNOG00000004099	R3hdm1	0.0544132	0.707799	0.999812	0.145174
ENSRNOG00000004100	Trib1	0.0944912	0.721382	0.999812	0.264969
ENSRNOG00000004103	Trappc6b	-0.0196098	0.922404	0.999812	0.201321
ENSRNOG00000004104	Zkscan7	-0.0642276	0.702707	0.999812	0.168281
ENSRNOG00000004107	Rpl23	-0.0504728	0.701392	0.999812	0.131631
ENSRNOG00000004109	Zfpm2	0.0441874	0.84392	0.999812	0.224437
ENSRNOG00000004110	Trib2	0.147423	0.454706	0.999812	0.197197
ENSRNOG00000004111	Soat1	-0.0756319	0.645392	0.999812	0.164355
ENSRNOG00000004112	C14h5orf52	-0.0476584	0.932331	0.999812	0.561261
ENSRNOG00000004117	Kcnv1	0.0259853	0.934852	0.999812	0.317895
ENSRNOG00000004118	Frmpd4	0.165816	0.182303	0.999812	0.124328
ENSRNOG00000004120	Rnf138l1	-1.31593	0.0159539	0.999812	0.546037
ENSRNOG00000004122	Kremen2	-0.22926	0.692374	0.999812	0.579472
ENSRNOG00000004124	Grpr	0.478016	0.212216	0.999812	0.383181
ENSRNOG00000004125	C4bpb	0.165358	0.711874	0.999812	0.447713
ENSRNOG00000004127	Cep170	-0.046221	0.778906	0.999812	0.164637
ENSRNOG00000004130	Anapc4	0.00370545	0.977145	0.999812	0.129342
ENSRNOG00000004131	Pkn1	0.0559744	0.677931	0.999812	0.134785
ENSRNOG00000004132	Lasp1	0.0116652	0.923438	0.999812	0.121381
ENSRNOG00000004133	Slc7a3	-0.104679	0.708361	0.999812	0.279846
ENSRNOG00000004135	RGD1311745	0.0220698	0.933658	0.999812	0.265122
ENSRNOG00000004137	Ubtd2	-0.104991	0.40777	0.999812	0.126827
ENSRNOG00000004139	Ndel1	0.0130214	0.922596	0.999812	0.134014
ENSRNOG00000004140	Pacrgl	0.143875	0.454335	0.999812	0.192293
ENSRNOG00000004141	Vasn	-0.196866	0.610162	0.999812	0.386132
ENSRNOG00000004142	Efcab9	-2.25926	0.142947	0.999812	1.54226
ENSRNOG00000004143	Adipor1	0.0592911	0.691481	0.999812	0.149406
ENSRNOG00000004144	AABR07001435,1	-0.725391	0.324456	0.999812	0.736182
ENSRNOG00000004145	Prorsd1	0.20162	0.563264	0.999812	0.348824
ENSRNOG00000004146	Coro7	0.0486709	0.71551	0.999812	0.13354
ENSRNOG00000004147	Abca8a	-0.114558	0.695318	0.999812	0.292503
ENSRNOG00000004148	Cdk17	0.0428574	0.708818	0.999812	0.114762
ENSRNOG00000004149	Mgat4c	0.211835	0.537781	0.999812	0.343792
ENSRNOG00000004150	Slc9a7	0.124288	0.517884	0.999812	0.192214
ENSRNOG00000004152	Lrp12	-0.0433986	0.844118	0.999812	0.220714
ENSRNOG00000004155	Samd14	-0.0252849	0.821725	0.999812	0.112214
ENSRNOG00000004158	Hdac9	0.0583721	0.691068	0.999812	0.146883
ENSRNOG00000004159	Flii	0.00497686	0.968237	0.999812	0.124985
ENSRNOG00000004160	Prps2	0.210907	0.213502	0.999812	0.16954
ENSRNOG00000004161	Mtif2	-0.134497	0.388429	0.999812	0.155944
ENSRNOG00000004162	Pfkfb2	-0.00319383	0.984084	0.999812	0.160095
ENSRNOG00000004165	Prkd1	0.120894	0.539316	0.999812	0.196945
ENSRNOG00000004168	Slc35e4	0.123448	0.424488	0.999812	0.15457
ENSRNOG00000004169	Fzr1	-0.0459262	0.821402	0.999812	0.203445
ENSRNOG00000004171	Dnah9	0.0752091	0.718196	0.999812	0.20841
ENSRNOG00000004172	Pdk2	0.128202	0.56779	0.999812	0.224401
ENSRNOG00000004177	Myo1a	1.38795	0.122339	0.999812	0.89833
ENSRNOG00000004179	Nts	-0.238919	0.512031	0.999812	0.364384
ENSRNOG00000004181	Sdccag8	0.0876015	0.637772	0.999812	0.186063
ENSRNOG00000004183	Ccdc59	0.15957	0.453367	0.999812	0.212812
ENSRNOG00000004185	Mon2	0.00771583	0.942719	0.999812	0.107383
ENSRNOG00000004186	Snx13	0.0503915	0.743318	0.999812	0.153885
ENSRNOG00000004189	Helb	-0.104509	0.518058	0.999812	0.161693
ENSRNOG00000004192	Arhgap30	-0.173625	0.586408	0.999812	0.319134
ENSRNOG00000004193	Klhl12	-0.0760085	0.617261	0.999812	0.152097
ENSRNOG00000004195	Dtl	0.124271	0.634259	0.999812	0.261216
ENSRNOG00000004196	Rps29	0.0336358	0.835811	0.999812	0.162292
ENSRNOG00000004197	Asb12	-3.52733	0.023687	0.999812	1.55927
ENSRNOG00000004198	Stxbp6	0.00982303	0.974988	0.999812	0.31331
ENSRNOG00000004199	AABR07062753,1	-0.0129363	0.974755	0.999812	0.408797
ENSRNOG00000004200	Sybu	0.0526961	0.574551	0.999812	0.0938719
ENSRNOG00000004201	Rims2	0.0999317	0.429084	0.999812	0.126374
ENSRNOG00000004205	Pkdcc	-0.0394604	0.86564	0.999812	0.233218
ENSRNOG00000004206	Glrx5	-0.0585196	0.72768	0.999812	0.168057
ENSRNOG00000004207	Eml5	0.010167	0.962355	0.999812	0.215412
ENSRNOG00000004208	Crim1	0.0496312	0.837718	0.999812	0.242325
ENSRNOG00000004210	Osr1	0.0318951	0.908291	0.999812	0.276879
ENSRNOG00000004212	Fbxw9	0.0399154	0.736482	0.999812	0.118614
ENSRNOG00000004214	Rpl26	-0.0946279	0.53747	0.999812	0.153457
ENSRNOG00000004216	Lrr1	-0.177309	0.741285	0.999812	0.537054
ENSRNOG00000004217	Stk10	0.0721662	0.717919	0.999812	0.199773
ENSRNOG00000004218	Klhl28	0.14212	0.424538	0.999812	0.177968
ENSRNOG00000004219	Dhps	0.0984665	0.4485	0.999812	0.129917
ENSRNOG00000004220	Ebag9	-0.0402117	0.831395	0.999812	0.188865
ENSRNOG00000004221	Lgr5	0.281939	0.536659	0.999812	0.456305
ENSRNOG00000004222	S100g	1.83588	0.326368	0.999812	1.87056
ENSRNOG00000004225	Odf4	0.588381	0.457024	0.999812	0.791095
ENSRNOG00000004226	Irak3	-0.190903	0.658647	0.999812	0.43212
ENSRNOG00000004229	Tac3	-0.380076	0.551555	0.999812	0.638321
ENSRNOG00000004232	G2e3	-0.00569219	0.978188	0.999812	0.208196
ENSRNOG00000004234	Mgat2	0.0525318	0.680167	0.999812	0.127432
ENSRNOG00000004242	Pole2	0.663711	0.0614423	0.999812	0.354869
ENSRNOG00000004245	Mgst3	0.10807	0.370624	0.999812	0.120707
ENSRNOG00000004246	Spag7	-0.0481625	0.722228	0.999812	0.135485
ENSRNOG00000004249	Tlr7	-1.25762	0.343171	0.999812	1.32672
ENSRNOG00000004252	Eif3h	0.0313341	0.784232	0.999812	0.114438
ENSRNOG00000004255	Tstd1	0.643956	0.29606	0.999812	0.616272
ENSRNOG00000004257	Ctps2	-0.0744735	0.61301	0.999812	0.147244
ENSRNOG00000004258	Chst7	0.351072	0.132325	0.999812	0.233271
ENSRNOG00000004259	Dohh	0.0455028	0.816782	0.999812	0.196398
ENSRNOG00000004262	LOC102546716	0.137433	0.507888	0.999812	0.207562
ENSRNOG00000004263	Ints7	-0.0802468	0.581067	0.999812	0.14542
[truncated: 17,928 more rows]

## Sheet: TABLE_S3
Table S3. Differentially expressed genes in 24-hour compared to 4-hour DMF-treated neurons
Ensembl ID	Gene symbol	log2FC	pval	padj	lfcSE
ENSRNOG00000047401	Gfy	-3.61751	1.53657e-31	2.57022e-27	0.309609
ENSRNOG00000060703	Troap	-1.98966	4.23362e-31	3.54079e-27	0.171557
ENSRNOG00000028415	Cdc20	-1.69202	3.00379e-26	1.67481e-22	0.159636
ENSRNOG00000056069	Kif11	-1.75974	1.16617e-25	4.87665e-22	0.168049
ENSRNOG00000002773	Rgs4	2.25832	2.98455e-24	9.9845e-21	0.222271
ENSRNOG00000021713	Kif18b	-1.55492	4.18453e-23	1.16658e-19	0.157071
ENSRNOG00000053047	Top2a	-2.0286	9.80856e-23	2.34382e-19	0.206706
ENSRNOG00000004921	Nusap1	-1.98409	2.4733e-22	5.17136e-19	0.20412
ENSRNOG00000003388	Cenpf	-1.67735	4.84775e-22	9.00982e-19	0.173793
ENSRNOG00000022030	Aunip	-2.4265	2.21444e-21	3.70409e-18	0.255571
ENSRNOG00000012318	Aspm	-1.61012	2.47324e-21	3.76089e-18	0.169792
ENSRNOG00000012835	Espl1	-1.64933	3.99936e-21	5.57478e-18	0.174853
ENSRNOG00000018815	Plk1	-1.52688	5.58398e-21	7.18487e-18	0.162476
ENSRNOG00000015529	Cdca3	-1.70109	1.34041e-20	1.6015e-17	0.182816
ENSRNOG00000027894	Iqgap3	-1.84223	4.87769e-20	5.43928e-17	0.20097
ENSRNOG00000004487	Nek2l1	-1.61711	1.26669e-19	1.32424e-16	0.178426
ENSRNOG00000013727	Ndc80	-1.80577	1.50872e-19	1.4845e-16	0.199662
ENSRNOG00000017259	Tacc3	-1.488	3.54324e-19	3.29265e-16	0.16625
ENSRNOG00000011754	Myom2	-2.73555	4.04117e-19	3.55772e-16	0.306133
ENSRNOG00000007483	Ccnf	-1.20112	8.7827e-19	7.34541e-16	0.135726
ENSRNOG00000026143	Ckap2l	-1.87719	1.47239e-18	1.17279e-15	0.213517
ENSRNOG00000013057	Prc1	-1.74871	3.7331e-18	2.83835e-15	0.20131
ENSRNOG00000002711	Nuf2	-1.646	5.89592e-18	4.28787e-15	0.19063
ENSRNOG00000058539	Ccnb1	-1.5051	8.26531e-18	5.76057e-15	0.175097
ENSRNOG00000010274	Smc4	-1.36717	5.01804e-17	3.35747e-14	0.163025
ENSRNOG00000013167	Hmgb2	-1.41675	6.30025e-17	4.05324e-14	0.169479
ENSRNOG00000009339	Cenpe	-1.3725	1.50177e-16	9.30377e-14	0.166236
ENSRNOG00000009503	Depdc1	-2.25727	2.44941e-16	1.46326e-13	0.275352
ENSRNOG00000010352	Dnajc3	-1.06818	1.62882e-15	9.3949e-13	0.13408
ENSRNOG00000011654	Plk4	-1.45468	1.7245e-15	9.61523e-13	0.182755
ENSRNOG00000008115	Arhgap11a	-1.7048	1.94383e-15	1.04885e-12	0.214578
ENSRNOG00000024365	Ect2	-1.90894	2.18914e-15	1.1443e-12	0.240719
ENSRNOG00000049033	Racgap1	-1.39708	3.78542e-15	1.91875e-12	0.177705
ENSRNOG00000015794	Fam83d	-1.68211	4.25874e-15	2.03531e-12	0.214362
ENSRNOG00000029055	Ttk	-1.79033	4.25741e-15	2.03531e-12	0.228152
ENSRNOG00000021234	Slc4a11	-1.61406	1.49401e-14	6.94174e-12	0.209944
ENSRNOG00000038035	Kif4a	-1.65245	1.6227e-14	7.33593e-12	0.215234
ENSRNOG00000009891	Pcf11	-1.04889	1.85512e-14	8.16593e-12	0.136925
ENSRNOG00000014080	Kif23	-1.74491	2.89211e-14	1.24042e-11	0.229501
ENSRNOG00000006198	Prr11	-2.29369	3.3314e-14	1.38649e-11	0.302408
ENSRNOG00000028137	Mki67	-1.41695	3.39847e-14	1.38649e-11	0.186879
ENSRNOG00000050482	Dbf4	-1.51781	3.88574e-14	1.54754e-11	0.200642
ENSRNOG00000000479	Kifc1	-1.73998	5.71488e-14	2.22309e-11	0.231551
ENSRNOG00000006228	Pdia4	-1.3355	7.74133e-14	2.91543e-11	0.17867
ENSRNOG00000020807	Wdr62	-1.43316	7.84327e-14	2.91543e-11	0.191781
ENSRNOG00000012702	Nfya	1.32705	9.48872e-14	3.45039e-11	0.178179
ENSRNOG00000001886	Dgcr8	-1.01396	1.19593e-13	4.25623e-11	0.136704
ENSRNOG00000013412	Creb1	-0.818233	1.43304e-13	4.99386e-11	0.110673
ENSRNOG00000015131	Ube2c	-1.79642	2.09918e-13	7.16591e-11	0.244666
ENSRNOG00000001388	Sds	-2.25745	2.36114e-13	7.89895e-11	0.308118
ENSRNOG00000046890	Abca6	2.4404	2.53148e-13	8.30277e-11	0.333514
ENSRNOG00000007906	Bub1b	-1.64633	3.53049e-13	1.13567e-10	0.226379
ENSRNOG00000032778	Bub1	-1.50564	6.4229e-13	2.02709e-10	0.209373
ENSRNOG00000021847	Ska3	-0.992427	7.46838e-13	2.3134e-10	0.138403
ENSRNOG00000015329	Kpna2	-1.19845	1.19966e-12	3.6485e-10	0.168668
ENSRNOG00000026963	Hsp90b1	-1.35256	1.37772e-12	4.1152e-10	0.19087
ENSRNOG00000010002	Stpg3	-2.41282	1.69648e-12	4.8926e-10	0.341885
ENSRNOG00000016377	Cep55	-2.26888	1.67677e-12	4.8926e-10	0.321416
ENSRNOG00000006549	Fndc9	1.39429	3.39987e-12	9.63892e-10	0.200326
ENSRNOG00000029478	Cyp4f39	1.42774	3.63999e-12	1.01477e-09	0.205415
ENSRNOG00000035461	Mirlet7c2	-2.34526	5.54036e-12	1.51924e-09	0.340337
ENSRNOG00000022268	Pnpla3	1.0836	5.98657e-12	1.61512e-09	0.157501
ENSRNOG00000066042	Abcb1b	2.15144	6.23158e-12	1.65453e-09	0.312971
ENSRNOG00000047085	Lrrtm2	0.839961	7.98728e-12	2.08755e-09	0.122823
ENSRNOG00000019622	Ackr3	1.21363	8.47978e-12	2.18217e-09	0.177686
ENSRNOG00000022911	Hjurp	-1.4383	9.20668e-12	2.33334e-09	0.210944
ENSRNOG00000003029	Calr	-1.09016	9.55901e-12	2.38647e-09	0.160011
ENSRNOG00000008956	Cdkn2c	-1.43023	1.296e-11	3.18796e-09	0.211289
ENSRNOG00000006469	Cdk2	-1.10952	1.48851e-11	3.5569e-09	0.164398
ENSRNOG00000050979	Ubap1l	-1.96723	1.47868e-11	3.5569e-09	0.291443
ENSRNOG00000000439	Ager	-1.15641	1.62041e-11	3.81756e-09	0.171659
ENSRNOG00000006921	Rbl1	-1.37423	1.80024e-11	4.1823e-09	0.204457
ENSRNOG00000054286	Rrm2	-1.58071	2.05014e-11	4.69763e-09	0.235843
ENSRNOG00000008859	Tank	1.22288	2.14559e-11	4.84991e-09	0.182635
ENSRNOG00000015423	Ccna2	-1.75652	2.92612e-11	6.52603e-09	0.264128
ENSRNOG00000036692	Gcgr	-2.80465	2.98314e-11	6.56565e-09	0.421917
ENSRNOG00000003463	Srebf1	2.03082	3.05679e-11	6.64038e-09	0.305672
ENSRNOG00000015541	Gnb3	-1.29182	4.90973e-11	1.05288e-08	0.196515
ENSRNOG00000014896	Adgrg3	-2.60485	5.334e-11	1.12939e-08	0.397003
ENSRNOG00000067470		1.50698	6.33994e-11	1.3256e-08	0.230584
ENSRNOG00000029811	Kcne2	-1.02719	7.2509e-11	1.49736e-08	0.157656
ENSRNOG00000025302	Cdca2	-1.46907	7.50788e-11	1.53152e-08	0.225658
ENSRNOG00000019424	Aspdh	-1.3616	1.01716e-10	2.04988e-08	0.210631
ENSRNOG00000045752	Rrm1	-0.836492	1.05152e-10	2.0939e-08	0.129501
ENSRNOG00000010721	Dlgap5	-1.57455	1.26742e-10	2.49413e-08	0.244836
ENSRNOG00000048166	Arhgap19	-1.42213	2.63719e-10	5.12934e-08	0.225065
ENSRNOG00000006048	Ezh2	-1.08953	3.61125e-10	6.94315e-08	0.17377
ENSRNOG00000008165	Tpx2	-1.51573	3.89209e-10	7.39806e-08	0.242195
ENSRNOG00000001680	Riox2	1.09964	4.06947e-10	7.64832e-08	0.175905
ENSRNOG00000035620	Mir22	-1.41616	4.54115e-10	8.43998e-08	0.227161
ENSRNOG00000019723	Cpne1	0.899895	4.93933e-10	9.07913e-08	0.144654
ENSRNOG00000011875	Slc2a2	-3.15613	5.19754e-10	9.44993e-08	0.507986
ENSRNOG00000024310	Kcnf1	0.977524	5.65323e-10	1.01679e-07	0.15767
ENSRNOG00000006889	Ambp	2.59206	5.77411e-10	1.02646e-07	0.418313
ENSRNOG00000007951	Galnt14	0.986753	5.82973e-10	1.02646e-07	0.159283
ENSRNOG00000032297	Msmo1	0.901624	6.03552e-10	1.05163e-07	0.14567
ENSRNOG00000003657	Pkmyt1	-1.37973	6.13966e-10	1.05874e-07	0.223011
ENSRNOG00000008870	Atf7ip	0.821552	6.56609e-10	1.12073e-07	0.133019
ENSRNOG00000060100	Knl1	-1.37664	7.58263e-10	1.28116e-07	0.223718
ENSRNOG00000004659	Creld2	-1.48895	7.78935e-10	1.30292e-07	0.242139
ENSRNOG00000014689	Zbtb4	0.828172	7.93372e-10	1.31393e-07	0.134744
ENSRNOG00000066351	Sap25	-1.54684	8.63852e-10	1.41663e-07	0.252228
ENSRNOG00000007805	Mybl2	-1.53105	8.83556e-10	1.43488e-07	0.249798
ENSRNOG00000016167	Spata2L	1.10979	1.92561e-09	3.06759e-07	0.184843
ENSRNOG00000038297	Plekhd1	1.57644	1.92099e-09	3.06759e-07	0.262549
ENSRNOG00000032929	Incenp	-0.98975	1.97949e-09	3.12367e-07	0.164973
ENSRNOG00000031431	Cdca8	-1.18432	2.04237e-09	3.19278e-07	0.197571
ENSRNOG00000019451	Smtn	-1.63744	2.2115e-09	3.42516e-07	0.273752
ENSRNOG00000009334	Knstrn	-1.40883	2.24245e-09	3.44124e-07	0.235622
ENSRNOG00000021555	Mis18a	-1.70527	2.42197e-09	3.68293e-07	0.285801
ENSRNOG00000000956	Rasl11a	1.53767	2.58951e-09	3.90223e-07	0.258184
ENSRNOG00000066847	Gnrh1	-2.23901	2.90821e-09	4.34335e-07	0.377147
ENSRNOG00000013564	Dok3	-2.49527	3.20082e-09	4.73807e-07	0.42143
ENSRNOG00000001128	Tesc	1.5123	4.05823e-09	5.95457e-07	0.257115
ENSRNOG00000011918	Vsx2	-2.47976	4.40319e-09	6.40454e-07	0.42257
ENSRNOG00000021578	Wfikkn1	-2.00253	4.4959e-09	6.48301e-07	0.341447
ENSRNOG00000012089	Cstf3	-0.794628	5.58498e-09	7.98461e-07	0.136329
ENSRNOG00000019100	Kif2c	-1.79528	5.88548e-09	8.33418e-07	0.308469
ENSRNOG00000060356	Kif15	-1.37911	5.92914e-09	8.33418e-07	0.237012
ENSRNOG00000003802	Pttg1	-1.43724	6.37106e-09	8.88073e-07	0.247514
ENSRNOG00000015088	Prune2	1.07332	6.44899e-09	8.91507e-07	0.184906
ENSRNOG00000015306	Slc9a4	1.26993	6.59038e-09	9.03584e-07	0.218914
ENSRNOG00000015878	Pif1	-1.76249	6.66124e-09	9.05875e-07	0.303917
ENSRNOG00000000632	Cdk1	-1.57978	6.96577e-09	9.39649e-07	0.272765
ENSRNOG00000042286	Nsl1	-1.14948	7.22188e-09	9.66403e-07	0.198677
ENSRNOG00000023093	Mis18bp1	-1.68917	8.18336e-09	1.08637e-06	0.293022
ENSRNOG00000015520	Ticrr	-1.488	9.35192e-09	1.23173e-06	0.259139
ENSRNOG00000015308	Pbk	-1.81781	9.88809e-09	1.29217e-06	0.317099
ENSRNOG00000063437	LOC102551819	1.07404	1.05454e-08	1.36738e-06	0.187712
ENSRNOG00000011446	Vill	-3.0223	1.1448e-08	1.46176e-06	0.529508
ENSRNOG00000071217	Chek1	-1.17844	1.14069e-08	1.46176e-06	0.206441
ENSRNOG00000007830	Apold1	-1.70977	1.22447e-08	1.55165e-06	0.300155
ENSRNOG00000037211	Kif14	-1.68439	1.28699e-08	1.61861e-06	0.296143
ENSRNOG00000032178	Cenpa	-1.60542	1.35033e-08	1.68559e-06	0.282666
ENSRNOG00000021249	Ap5s1	1.24364	1.36353e-08	1.68946e-06	0.219031
ENSRNOG00000054560	Sh2d3c	1.34857	1.38168e-08	1.69936e-06	0.237607
ENSRNOG00000020136	Tgm1	-1.87881	1.44614e-08	1.76567e-06	0.331487
ENSRNOG00000063216	Ccnb2	-1.39833	1.485e-08	1.79997e-06	0.246912
ENSRNOG00000031739	Garin5a	1.31637	1.50112e-08	1.80642e-06	0.232515
ENSRNOG00000001885	Trmt2a	0.80708	1.58903e-08	1.8797e-06	0.142804
ENSRNOG00000008405	Taco1	1.25972	1.5918e-08	1.8797e-06	0.222906
ENSRNOG00000030447	LOC100364191	1.35263	1.6039e-08	1.8797e-06	0.2394
ENSRNOG00000033433	Csrnp1	1.31262	1.60697e-08	1.8797e-06	0.232332
ENSRNOG00000024104	Mbd1	-0.939185	1.63496e-08	1.89917e-06	0.166323
ENSRNOG00000053334	Stmn4	0.716853	1.68171e-08	1.93999e-06	0.127058
ENSRNOG00000000520	Srsf3	-0.770034	1.713e-08	1.96255e-06	0.136561
ENSRNOG00000028708	Ntsr1	1.01745	1.74916e-08	1.96476e-06	0.180555
ENSRNOG00000048161	Tlr9	-3.02052	1.73279e-08	1.96476e-06	0.535861
ENSRNOG00000069900	Ypel4	1.37885	1.75016e-08	1.96476e-06	0.244691
ENSRNOG00000026252	E2f7	-1.32823	1.80241e-08	2.00993e-06	0.235921
ENSRNOG00000014035	Arhgef4	0.614341	1.82193e-08	2.01823e-06	0.109156
ENSRNOG00000055300	Ncapd2	-0.754766	1.91153e-08	2.10356e-06	0.134304
ENSRNOG00000009785	Cdkn3	-1.34205	2.33534e-08	2.55315e-06	0.240291
ENSRNOG00000003554	Piga	-1.06354	2.78172e-08	3.02142e-06	0.191469
ENSRNOG00000046834	C3	-1.97644	3.13172e-08	3.37963e-06	0.357152
ENSRNOG00000035636	Mirlet7b	-2.10744	3.17127e-08	3.40037e-06	0.380975
ENSRNOG00000021241	Gfra4	1.23932	3.23105e-08	3.44241e-06	0.224172
ENSRNOG00000015921	Esco2	-1.48033	3.35174e-08	3.54839e-06	0.268079
ENSRNOG00000012067	Fam111a	-1.84187	3.59234e-08	3.77005e-06	0.33429
ENSRNOG00000017897	Adam8	-1.07386	3.60619e-08	3.77005e-06	0.194923
ENSRNOG00000042623	Sh2d4b	-3.90504	3.6887e-08	3.82231e-06	0.709344
ENSRNOG00000063755	Gas2l3	-1.69092	3.70189e-08	3.82231e-06	0.307187
ENSRNOG00000018294	Hspa5	-1.34549	4.08543e-08	4.19245e-06	0.245208
ENSRNOG00000008965	Socs2	1.12986	4.71471e-08	4.80872e-06	0.206868
ENSRNOG00000010701	Depdc1b	-1.68946	4.98976e-08	5.0584e-06	0.309897
ENSRNOG00000006033	Spon2	-2.14641	5.15219e-08	5.1916e-06	0.394128
ENSRNOG00000004641	Sstr4	0.856203	5.4904e-08	5.49928e-06	0.157545
ENSRNOG00000019361	Inpp5j	0.999492	5.97976e-08	5.95378e-06	0.184428
ENSRNOG00000008026	C2cd4c	1.21754	6.32187e-08	6.25715e-06	0.225077
ENSRNOG00000025981	Ska2	-1.05359	6.57155e-08	6.46602e-06	0.195018
ENSRNOG00000011720	L3mbtl3	-0.790693	7.71164e-08	7.54343e-06	0.14714
ENSRNOG00000008135	Pla2g4f	-1.71448	8.16269e-08	7.93822e-06	0.319658
ENSRNOG00000020726	Sipa1	-1.2708	8.23046e-08	7.95785e-06	0.237002
ENSRNOG00000026770	Tspy26	1.24537	9.09983e-08	8.74787e-06	0.233048
ENSRNOG00000008942	Pcare	3.42317	9.29455e-08	8.88399e-06	0.641044
ENSRNOG00000009995	Rapgef6	1.15881	9.57431e-08	9.0994e-06	0.217225
ENSRNOG00000010017	Wee1	-0.865335	1.01417e-07	9.58422e-06	0.16253
ENSRNOG00000045683	Mfap4	-1.41799	1.06206e-07	9.98042e-06	0.266751
ENSRNOG00000042140	Eomes	-2.20956	1.16335e-07	1.08712e-05	0.416963
ENSRNOG00000032846	Cdpf1	1.1135	1.18383e-07	1.10011e-05	0.210254
ENSRNOG00000016606	Snorc	-2.23927	1.28359e-07	1.18622e-05	0.424009
ENSRNOG00000022039	Zbtb40	-0.883883	1.41103e-07	1.29683e-05	0.167917
ENSRNOG00000018237	Gstp1	1.18089	1.45155e-07	1.32678e-05	0.224564
ENSRNOG00000013346	Asb14	-1.47681	1.55828e-07	1.41659e-05	0.281536
ENSRNOG00000002203	Lin54	-0.70768	1.64718e-07	1.48932e-05	0.135175
ENSRNOG00000032446	Recql4	-1.23115	1.83136e-07	1.64695e-05	0.236048
ENSRNOG00000033348	Duox1	-2.09658	1.88761e-07	1.68845e-05	0.402409
ENSRNOG00000019407	Dmap1	0.931719	1.93299e-07	1.71075e-05	0.178982
ENSRNOG00000024650	Ckap2	-1.37753	1.93089e-07	1.71075e-05	0.264611
ENSRNOG00000046242	Klf7	0.762804	1.9503e-07	1.71698e-05	0.14658
ENSRNOG00000010306	H2az1	-0.710795	1.99825e-07	1.74998e-05	0.136705
ENSRNOG00000010438	Cpt1b	-0.852757	2.06588e-07	1.79979e-05	0.164203
ENSRNOG00000015573	Ctbs	-1.06658	2.17377e-07	1.88397e-05	0.205752
ENSRNOG00000054474	Mastl	-1.46969	2.20336e-07	1.89978e-05	0.283653
ENSRNOG00000020719	Hrc	-1.57949	2.37827e-07	2.04007e-05	0.305686
ENSRNOG00000018854	Nppc	1.67235	2.39131e-07	2.04079e-05	0.323722
ENSRNOG00000004479	Aurka	-1.20487	2.42384e-07	2.05805e-05	0.233343
ENSRNOG00000018929	Kif20b	-1.44927	2.43667e-07	2.05849e-05	0.280731
ENSRNOG00000018385	Chrm1	1.2225	2.4697e-07	2.06553e-05	0.23692
ENSRNOG00000058593	Zbtb1	-0.625432	2.46893e-07	2.06553e-05	0.121207
ENSRNOG00000019587	Ptprn	0.785791	2.58729e-07	2.1319e-05	0.152543
ENSRNOG00000027213	Asphd1	0.988471	2.56312e-07	2.1319e-05	0.191823
ENSRNOG00000046635	Cdca5	-1.48851	2.58381e-07	2.1319e-05	0.288945
ENSRNOG00000058973	Atad2b	-0.619072	2.71519e-07	2.22632e-05	0.12039
ENSRNOG00000012343	Pdp2	0.890873	3.28724e-07	2.68223e-05	0.174469
ENSRNOG00000017354	Zyx	0.684162	3.3501e-07	2.72025e-05	0.134081
ENSRNOG00000042897	Nmrk2	-3.51595	3.50049e-07	2.82863e-05	0.690175
ENSRNOG00000049783	Rcor1	-0.800466	3.95324e-07	3.17912e-05	0.157846
ENSRNOG00000007713	Tmcc3	0.776974	4.27217e-07	3.41917e-05	0.153661
ENSRNOG00000013813	Ubtd1	-0.765112	4.29538e-07	3.42137e-05	0.151346
ENSRNOG00000006996	Mms22l	-1.35272	4.44381e-07	3.52283e-05	0.267924
ENSRNOG00000003228	Mid1ip1	1.20225	4.78495e-07	3.77537e-05	0.238791
ENSRNOG00000039339	Mslnl	-1.4483	5.09387e-07	4.00024e-05	0.288348
ENSRNOG00000003950	Lvrn	-1.16855	5.21743e-07	4.07813e-05	0.232865
ENSRNOG00000017156	Ankle1	-1.4303	5.28777e-07	4.11389e-05	0.285172
ENSRNOG00000047545	Adra2a	0.974257	5.35288e-07	4.14526e-05	0.194338
ENSRNOG00000013589	Cxcl12	1.55453	5.58154e-07	4.30241e-05	0.310586
ENSRNOG00000000044	Tmem175	0.760942	5.64061e-07	4.328e-05	0.152093
ENSRNOG00000004471	Polr3h	0.847305	6.24183e-07	4.76745e-05	0.170019
ENSRNOG00000011154	Adgrf5	4.7291	6.60499e-07	5.02189e-05	0.951026
ENSRNOG00000005659	Aurkb	-1.27206	6.66524e-07	5.04477e-05	0.255903
ENSRNOG00000027511	RGD1562272	1.65625	6.71705e-07	5.06109e-05	0.333292
ENSRNOG00000000130	Dnajb5	0.496591	6.75706e-07	5.0684e-05	0.0999535
ENSRNOG00000009209	Slitrk1	0.803804	7.56588e-07	5.64975e-05	0.162508
ENSRNOG00000021155	Ctsk	-1.55709	8.43712e-07	6.27234e-05	0.316163
ENSRNOG00000022499	Sgo1	-1.4945	8.49735e-07	6.28916e-05	0.30354
ENSRNOG00000061070	Irf4	-2.05386	8.74616e-07	6.4448e-05	0.417626
ENSRNOG00000027035	Sgo2	-1.83728	9.03013e-07	6.62487e-05	0.374064
ENSRNOG00000008050	Stac3	-2.0451	9.14988e-07	6.67088e-05	0.416595
ENSRNOG00000018693	Asgr1	-2.38931	9.17261e-07	6.67088e-05	0.486759
ENSRNOG00000034066	Hspa8	-0.612961	9.32401e-07	6.75164e-05	0.124957
ENSRNOG00000025463	LOC100125362	0.802386	9.51948e-07	6.86347e-05	0.163708
ENSRNOG00000006735	Cdkn2b	1.64705	9.6238e-07	6.9089e-05	0.33619
ENSRNOG00000021886	B4galt7	0.773728	1.00167e-06	7.16025e-05	0.158184
ENSRNOG00000002369	Rgs8	0.893591	1.08746e-06	7.74041e-05	0.183296
ENSRNOG00000004094	Ptger1	-0.712503	1.16846e-06	8.28171e-05	0.146578
ENSRNOG00000047040	Lhb	-1.57003	1.31037e-06	9.24833e-05	0.324508
ENSRNOG00000008062	Dqx1	-1.02302	1.32391e-06	9.30466e-05	0.211537
ENSRNOG00000027557	Klf14	1.86893	1.38953e-06	9.72494e-05	0.387223
ENSRNOG00000004682	Parpbp	-2.00302	1.48689e-06	0.00010363	0.41617
ENSRNOG00000013218	Sap30	-1.06135	1.52791e-06	0.000106047	0.220768
ENSRNOG00000025067	Mocs3	1.2613	1.57817e-06	0.000109083	0.262711
ENSRNOG00000017581	C2h5orf34	-0.991093	1.66352e-06	0.000114509	0.206886
ENSRNOG00000004100	Trib1	1.00844	1.68042e-06	0.000115198	0.210596
ENSRNOG00000002270	Hnrnpdl	-0.828196	1.7023e-06	0.000116222	0.17305
ENSRNOG00000009870	Tmem88	-1.74733	1.74887e-06	0.000118916	0.365515
ENSRNOG00000018895	Mchr1	1.50422	1.76519e-06	0.00011954	0.314782
ENSRNOG00000021659	Acp4	-1.97909	1.77811e-06	0.000119929	0.414284
ENSRNOG00000021102	Scn1b	0.596045	1.81422e-06	0.000121522	0.124876
ENSRNOG00000065974	Rsad1	0.96353	1.81626e-06	0.000121522	0.201877
ENSRNOG00000017321	Trub1	0.810748	1.90515e-06	0.000126962	0.17021
ENSRNOG00000025811	Cfp	-0.818864	1.99919e-06	0.0001327	0.172265
ENSRNOG00000004667	Gen1	-1.07932	2.06048e-06	0.000136228	0.227349
ENSRNOG00000049676	St6galnac5	0.829795	2.09856e-06	0.0001382	0.174926
ENSRNOG00000008947	Cpz	-2.38477	2.12498e-06	0.00013939	0.502992
ENSRNOG00000037690	Sertad3	-1.34317	2.16539e-06	0.000141486	0.283527
ENSRNOG00000005530	Rps6kl1	0.813182	2.20399e-06	0.000142892	0.171784
ENSRNOG00000050197	Pdia6	-0.746522	2.19764e-06	0.000142892	0.157682
ENSRNOG00000013465	Tepp	-1.43943	2.21479e-06	0.000143038	0.30414
ENSRNOG00000022601	LOC100360821	-2.75328	2.263e-06	0.00014559	0.582286
ENSRNOG00000006978	Mterf2	1.09525	2.36574e-06	0.000151616	0.232075
ENSRNOG00000001803	Dnajb11	-0.707064	2.46362e-06	0.000157286	0.150084
ENSRNOG00000055097	Terb1	-2.03093	2.56894e-06	0.000162768	0.431876
ENSRNOG00000070637	Fkbp11	-1.02001	2.56679e-06	0.000162768	0.216897
ENSRNOG00000016866	Fhl2	0.799575	2.595e-06	0.000163798	0.170103
ENSRNOG00000019432	Lypd5	1.85815	2.73022e-06	0.000171686	0.396183
ENSRNOG00000053026	Shcbp1	-1.37487	2.81215e-06	0.000176176	0.29352
ENSRNOG00000015674	Acap1	-1.56344	2.90658e-06	0.000181412	0.33426
ENSRNOG00000011568	Rspo3	1.01132	2.92994e-06	0.00018219	0.216293
ENSRNOG00000069640	LOC102551114	0.78623	3.00238e-06	0.000186003	0.168334
ENSRNOG00000010758	Lpar2	-2.19094	3.19329e-06	0.0001971	0.470363
ENSRNOG00000002930	Ppl	-2.05627	3.23071e-06	0.000198677	0.441679
ENSRNOG00000047321	Hba-a3	-4.31453	3.31788e-06	0.00020329	0.927839
ENSRNOG00000001874	Slc7a4	1.17229	3.49839e-06	0.000213568	0.252694
ENSRNOG00000009594	Snai1	-1.60143	3.54162e-06	0.000215421	0.345388
ENSRNOG00000024178	Cenpt	-1.10499	3.57214e-06	0.00021649	0.238409
ENSRNOG00000011332	Clspn	-1.18644	3.62093e-06	0.000218655	0.256138
ENSRNOG00000059894	Hmmr	-1.57228	3.82292e-06	0.000230022	0.340262
ENSRNOG00000013397	Foxo1	0.855922	3.84414e-06	0.000230469	0.185279
ENSRNOG00000025394	Tanc1	0.953568	3.88421e-06	0.00023204	0.206513
ENSRNOG00000003019	Ubn1	-0.51928	3.9724e-06	0.000236464	0.112573
ENSRNOG00000050819	Birc5	-1.10594	4.07554e-06	0.000241743	0.24003
ENSRNOG00000062731	Diras2	0.742026	4.24621e-06	0.000250977	0.161347
ENSRNOG00000007439	Unc13d	-2.34718	4.38376e-06	0.000258194	0.511112
ENSRNOG00000016434	Prkd2	-1.206	4.50016e-06	0.00026412	0.262927
ENSRNOG00000012051	Ncaph	-1.24459	4.62572e-06	0.000269886	0.27168
ENSRNOG00000022921	Dact2	1.22397	4.63068e-06	0.000269886	0.267191
ENSRNOG00000027540	Eeig2	1.26876	4.67447e-06	0.000271493	0.27709
ENSRNOG00000021729	Iqub	-1.11926	5.04481e-06	0.000291988	0.245296
ENSRNOG00000051854	Enpep	2.5568	5.07763e-06	0.000292874	0.560512
ENSRNOG00000002540	Rhoh	-2.50137	5.11335e-06	0.000293921	0.548537
ENSRNOG00000052275	H2az2	-0.671075	5.16412e-06	0.000295822	0.14723
ENSRNOG00000014907	Aldh8a1	-3.7583	5.19696e-06	0.000296688	0.824791
ENSRNOG00000014786	Ccne1	-0.967643	5.26544e-06	0.000299575	0.212485
ENSRNOG00000026605	Ifi27l2b	3.52601	5.53575e-06	0.000313433	0.776076
ENSRNOG00000029862	Spc24	-1.43854	5.54648e-06	0.000313433	0.316652
ENSRNOG00000023807	Ccnyl1	-0.793106	5.6079e-06	0.000315836	0.174668
ENSRNOG00000070605	Ly6g6c	-1.82525	5.69839e-06	0.000319856	0.402278
ENSRNOG00000010815	Elf2	-0.517525	5.83843e-06	0.000325711	0.114189
ENSRNOG00000067723	Pclaf	-1.58703	5.84164e-06	0.000325711	0.35018
ENSRNOG00000001926	Cldn1	1.18821	5.86457e-06	0.000325903	0.262227
ENSRNOG00000000463	Col11a2	-0.959591	6.01739e-06	0.000332457	0.212028
ENSRNOG00000026604	Cercam	-0.954826	6.02227e-06	0.000332457	0.210983
ENSRNOG00000048567	Ankmy1	-0.980274	6.05454e-06	0.000333139	0.21666
ENSRNOG00000015018	Pdia3	-0.438347	6.12852e-06	0.000336104	0.0969385
ENSRNOG00000016872	Plppr4	0.779009	6.25481e-06	0.000339689	0.172439
ENSRNOG00000022537	E2f8	-1.54434	6.23193e-06	0.000339689	0.341791
ENSRNOG00000070523	Mxd3	-1.50285	6.25323e-06	0.000339689	0.332662
ENSRNOG00000015275	Ska1	-1.3025	6.31636e-06	0.000341921	0.288449
ENSRNOG00000003251	B3galt2	0.662155	6.38633e-06	0.000344594	0.146716
ENSRNOG00000016987	Pstpip2	-1.11964	6.63377e-06	0.000356795	0.248527
ENSRNOG00000006859	Insig1	1.01362	6.77582e-06	0.000363267	0.225219
ENSRNOG00000024661	Jpt2	-0.737194	6.82744e-06	0.000363702	0.163857
ENSRNOG00000039183	Cip2a	-1.23195	6.81902e-06	0.000363702	0.273812
ENSRNOG00000026163	Cpt1c	0.634888	6.85378e-06	0.000363947	0.141143
ENSRNOG00000004161	Mtif2	-0.660191	6.96383e-06	0.00036862	0.146879
ENSRNOG00000016917	Clcn1	-1.27042	7.10061e-06	0.000374675	0.282904
ENSRNOG00000027017	Rnasel	0.944505	7.19819e-06	0.00037863	0.210463
ENSRNOG00000013018	Eda2r	1.64954	7.46228e-06	0.00039129	0.368196
ENSRNOG00000003515	Ephx1	1.46277	7.53489e-06	0.000393327	0.326657
ENSRNOG00000035551	Mir3597-1	-1.86662	7.54815e-06	0.000393327	0.416878
ENSRNOG00000003050	Tbc1d9b	0.440301	7.62998e-06	0.000396356	0.0983844
ENSRNOG00000051244	Lemd1	-2.30756	7.7903e-06	0.000403432	0.516132
ENSRNOG00000009522	Adra1a	1.66663	8.28675e-06	0.000427816	0.373882
ENSRNOG00000067988	Slc5a3	1.00395	8.4725e-06	0.00043606	0.22546
ENSRNOG00000021670	Frem2	-0.87063	8.51814e-06	0.000437064	0.195571
ENSRNOG00000018656	Ampd1	-4.4932	8.79974e-06	0.000450132	1.0109
ENSRNOG00000014164	Paqr5	-1.74717	9.01871e-06	0.000459927	0.393555
ENSRNOG00000052968	Hnrnpa3	-0.574785	9.1441e-06	0.000464904	0.129559
ENSRNOG00000042332	Slc44a5	1.16107	9.21557e-06	0.000467118	0.261808
ENSRNOG00000003563	Blmh	0.512915	9.62877e-06	0.000485122	0.115904
ENSRNOG00000021221	Pced1a	0.526277	9.62075e-06	0.000485122	0.118918
ENSRNOG00000048817	Gspt2	0.783939	9.93004e-06	0.000498798	0.177414
ENSRNOG00000021012	Rfx5	-0.947646	1.00001e-05	0.000500813	0.214537
ENSRNOG00000042163	Btbd19	1.26521	1.01793e-05	0.000508268	0.286679
ENSRNOG00000013128	Tmem179	0.733455	1.02123e-05	0.000508398	0.166217
ENSRNOG00000052704	Dnah10	-0.422705	1.03373e-05	0.000513093	0.0958516
ENSRNOG00000018262	Ampd3	1.69263	1.05623e-05	0.000522708	0.384223
ENSRNOG00000022523	Fkbp5	-0.717181	1.07129e-05	0.000528596	0.162912
ENSRNOG00000020937	Ubtf	-0.640082	1.07491e-05	0.000528823	0.145423
ENSRNOG00000063806		3.20742	1.08181e-05	0.000530657	0.728937
ENSRNOG00000001480	Ncf1	-2.10604	1.11513e-05	0.000543317	0.479347
ENSRNOG00000006619	Dnajc9	-0.586725	1.11736e-05	0.000543317	0.133555
ENSRNOG00000033973	Ccdc177	0.814183	1.11408e-05	0.000543317	0.185304
ENSRNOG00000017944	Tbx10	-1.78377	1.12918e-05	0.000547472	0.406248
ENSRNOG00000032254	Sin3a	-0.64293	1.1779e-05	0.000569442	0.146733
ENSRNOG00000023346	Cplane2	-0.735384	1.22115e-05	0.00058865	0.168135
ENSRNOG00000057003	Cdiptos	-2.21791	1.24198e-05	0.00059697	0.507522
ENSRNOG00000022586	Cdk9	0.545085	1.25201e-05	0.000598354	0.124781
ENSRNOG00000051487	Kremen1	-1.10156	1.24858e-05	0.000598354	0.252136
ENSRNOG00000065271	Fam174b	1.96594	1.26892e-05	0.000604709	0.450347
ENSRNOG00000064875		2.13999	1.28051e-05	0.000608496	0.490439
ENSRNOG00000013707	Spata13	1.43451	1.28469e-05	0.000608755	0.328812
ENSRNOG00000000097	Cd160	-1.29877	1.30836e-05	0.00061822	0.297972
ENSRNOG00000019142	Fas	1.51607	1.32174e-05	0.000622782	0.348004
ENSRNOG00000020622	Cilp2	0.72314	1.33104e-05	0.000625402	0.166051
ENSRNOG00000027368	Ubald1	0.808999	1.3542e-05	0.000633622	0.185927
ENSRNOG00000059903	Thbs3	-0.783955	1.35611e-05	0.000633622	0.180184
ENSRNOG00000063262	Ism1	1.06573	1.3833e-05	0.000644524	0.245194
ENSRNOG00000021402	Ankrd53	-0.834178	1.46385e-05	0.000680162	0.19247
ENSRNOG00000047191	Myo1h	-2.14005	1.47477e-05	0.000683337	0.493962
ENSRNOG00000014960	Bard1	-1.06434	1.49491e-05	0.000689831	0.245839
ENSRNOG00000015499	Serinc4	-1.56203	1.49703e-05	0.000689831	0.36082
ENSRNOG00000006264	Itfg2	0.874596	1.50735e-05	0.000692675	0.202097
ENSRNOG00000002795	Cog1	0.668384	1.51614e-05	0.000694806	0.154492
ENSRNOG00000020714	Trpm4	-1.03682	1.54778e-05	0.000707368	0.239905
ENSRNOG00000011713	LOC691113	0.621012	1.60972e-05	0.000733673	0.143982
ENSRNOG00000051291	Dnhd1	-0.697017	1.6185e-05	0.000735672	0.161649
ENSRNOG00000010617	Scube1	-0.751044	1.63354e-05	0.000740492	0.174261
ENSRNOG00000051507	Azin2	0.854795	1.66516e-05	0.000752787	0.19853
ENSRNOG00000047573	Ttc39a	-1.33025	1.6768e-05	0.000756005	0.309066
ENSRNOG00000060580	Slc10a3	-0.827262	1.69588e-05	0.000762554	0.192316
ENSRNOG00000001859	Sdf2l1	-1.38917	1.73704e-05	0.000776886	0.323344
ENSRNOG00000059015	Triobp	-0.703704	1.73488e-05	0.000776886	0.163784
ENSRNOG00000012561	Arhgef10	-0.534061	1.77541e-05	0.000791929	0.124449
ENSRNOG00000016689	Fanci	-0.889634	1.81581e-05	0.000807793	0.207547
ENSRNOG00000040406	Mir496	-2.03184	1.87289e-05	0.000830978	0.474781
ENSRNOG00000056962	Nat8b	1.00326	1.88057e-05	0.000832178	0.234483
ENSRNOG00000019645	Osbp2	0.89839	1.89729e-05	0.000837359	0.210069
ENSRNOG00000002403	Niban1	1.66656	1.94179e-05	0.000854744	0.390161
ENSRNOG00000058739	Snn	0.684819	1.94936e-05	0.000855827	0.160356
ENSRNOG00000065844		0.931836	1.97926e-05	0.00086668	0.218371
ENSRNOG00000058288	Tcf19	-1.35717	2.01788e-05	0.000881283	0.318369
ENSRNOG00000013656	Lpar1	1.3454	2.09335e-05	0.000911862	0.316216
ENSRNOG00000011144	Rho	-1.91384	2.11909e-05	0.000918292	0.450108
ENSRNOG00000013745	Ctrc	-2.56317	2.11834e-05	0.000918292	0.60281
ENSRNOG00000029465	Slc26a10	-1.17443	2.14646e-05	0.000927748	0.276395
ENSRNOG00000001474	Tmem270	1.91047	2.16801e-05	0.000933533	0.449857
ENSRNOG00000049052	Sgk3	-1.03845	2.17101e-05	0.000933533	0.244539
ENSRNOG00000000491	Spdef	-1.51847	2.22532e-05	0.000954436	0.358046
ENSRNOG00000020153	Supt3h	0.625391	2.25239e-05	0.000963575	0.147558
ENSRNOG00000023509	Irs2	0.555937	2.29763e-05	0.00098042	0.131309
ENSRNOG00000001006	Nptx2	1.47985	2.37345e-05	0.00100986	0.350136
ENSRNOG00000002643	Ugdh	-0.707015	2.38442e-05	0.00100986	0.167322
ENSRNOG00000012337	Pde1c	0.915566	2.38473e-05	0.00100986	0.216679
ENSRNOG00000021244	Hspa12b	-2.62214	2.44398e-05	0.00103234	0.621374
ENSRNOG00000048412	Fam181a	1.14383	2.49593e-05	0.00105162	0.271359
ENSRNOG00000004521	Prpf39	-0.685549	2.57607e-05	0.00108266	0.162914
ENSRNOG00000016971	Zfp612	0.928353	2.62366e-05	0.00109441	0.220832
ENSRNOG00000019937	Kcnk1	0.933867	2.6171e-05	0.00109441	0.222114
ENSRNOG00000035471	Mir124-1	-1.56641	2.62025e-05	0.00109441	0.372584
ENSRNOG00000020832	C2cd4d	1.19878	2.64614e-05	0.00110105	0.28529
ENSRNOG00000059268	Ppp1r10	-0.816967	2.65399e-05	0.00110157	0.194456
ENSRNOG00000021334	Lag3	-1.93106	2.67835e-05	0.00110893	0.459861
ENSRNOG00000008401	Card10	2.70028	2.68874e-05	0.00111048	0.643178
ENSRNOG00000025604	Atad2	-0.743361	2.71169e-05	0.0011172	0.177142
ENSRNOG00000029415	Uqcc4	0.607721	2.81239e-05	0.00115584	0.145105
ENSRNOG00000007942	Fscn3	-1.92166	2.84473e-05	0.00116627	0.459118
ENSRNOG00000018554	AABR07026797,1	-0.976018	2.95302e-05	0.00120771	0.233662
ENSRNOG00000033658	Kntc1	-0.625846	3.04379e-05	0.00124179	0.150077
ENSRNOG00000017381	Itih4	-1.83909	3.08372e-05	0.00125502	0.441327
ENSRNOG00000021053	Lsr	1.23399	3.19306e-05	0.00129637	0.296686
ENSRNOG00000013267	Helz2	-1.44408	3.2043e-05	0.00129778	0.347265
ENSRNOG00000064183	Amigo3	-0.780772	3.26093e-05	0.00131752	0.187937
ENSRNOG00000056226	Cenpq	-1.42197	3.33305e-05	0.00134342	0.34269
ENSRNOG00000020737	Cdc25a	-0.619618	3.34439e-05	0.00134475	0.149354
ENSRNOG00000019305	Sh3tc2	4.5978	3.38331e-05	0.00135714	1.10897
ENSRNOG00000010532	Abitram	0.702303	3.39413e-05	0.00135822	0.169423
ENSRNOG00000001153	Pla2g1b	-2.81978	3.41785e-05	0.00136445	0.680502
ENSRNOG00000009005	Slco2a1	-2.57294	3.50205e-05	0.00139473	0.62177
ENSRNOG00000019700	Proz	-1.58677	3.6055e-05	0.00143252	0.384075
ENSRNOG00000004040	Abca8	1.32026	3.65451e-05	0.00144855	0.319806
ENSRNOG00000018371	Tubb6	1.06444	3.74465e-05	0.00148078	0.25819
ENSRNOG00000023197	Zfp608	0.551033	3.77639e-05	0.0014898	0.133721
ENSRNOG00000015382	Arid5a	1.50464	3.79681e-05	0.00149433	0.365248
ENSRNOG00000020150	Il18bp	-0.685754	3.8126e-05	0.00149703	0.166504
ENSRNOG00000019413	Atg16l2	1.0402	3.84152e-05	0.00150348	0.252671
ENSRNOG00000025819	Or52b2	-2.82223	3.847e-05	0.00150348	0.685592
ENSRNOG00000016249	Cep85	-0.637281	3.86585e-05	0.00150732	0.154855
ENSRNOG00000046028	Haus6	-0.590479	3.95822e-05	0.00153975	0.143672
ENSRNOG00000019612	Haghl	0.814929	3.99408e-05	0.0015465	0.198385
ENSRNOG00000045568	Rbm14	0.624709	3.98692e-05	0.0015465	0.152063
ENSRNOG00000065817	Cep152	-0.76515	4.04631e-05	0.00156311	0.186403
ENSRNOG00000019824	Ell	-0.503607	4.07411e-05	0.00157022	0.122734
ENSRNOG00000045636	Fasn	0.959629	4.11002e-05	0.00158042	0.233987
ENSRNOG00000016210	Mical2	-1.36415	4.24351e-05	0.00162428	0.333223
ENSRNOG00000050224	Stambpl1	0.673999	4.23611e-05	0.00162428	0.164622
ENSRNOG00000049695	Myh4	1.69607	4.30326e-05	0.00164339	0.414629
ENSRNOG00000013555	Ankrd55	0.641029	4.41692e-05	0.00168296	0.156941
ENSRNOG00000008040	Pimreg	-1.37734	4.53607e-05	0.00172443	0.337722
ENSRNOG00000014218	Tmem25	0.68263	4.61945e-05	0.00174698	0.167554
ENSRNOG00000016706	Fanca	-0.9445	4.62548e-05	0.00174698	0.231848
ENSRNOG00000026936	Mpig6b	-1.38418	4.62674e-05	0.00174698	0.339782
ENSRNOG00000051499	Tcf3	-0.626779	4.64833e-05	0.00175118	0.1539
ENSRNOG00000026985	Phldb1	0.40813	4.8457e-05	0.00182144	0.100452
ENSRNOG00000050647	Hspa1b	-1.098	4.90613e-05	0.00184002	0.27044
ENSRNOG00000013774	Lmnb1	-0.629942	4.91987e-05	0.00184104	0.155181
ENSRNOG00000001367	Gpc2	-0.753653	5.07604e-05	0.00189524	0.185991
ENSRNOG00000032311	Ttll8	-1.45253	5.11798e-05	0.00190665	0.358635
ENSRNOG00000003245	Cacng1	-3.65616	5.24734e-05	0.00194993	0.904021
ENSRNOG00000038140	Nsd2	-0.523328	5.25748e-05	0.00194993	0.129412
ENSRNOG00000013598	Melk	-1.60773	5.31589e-05	0.00196023	0.397827
ENSRNOG00000024420	Eme1	-1.22327	5.32041e-05	0.00196023	0.302707
ENSRNOG00000042944	Cenpw	-1.47496	5.30298e-05	0.00196023	0.36492
ENSRNOG00000022325	Smc2	-0.946934	5.34699e-05	0.0019657	0.234394
ENSRNOG00000039994	Upf3b	-0.465544	5.49687e-05	0.00201636	0.115421
ENSRNOG00000000640	Egr2	2.02387	5.56259e-05	0.00203333	0.502121
ENSRNOG00000011646	Rem2	1.34982	5.57959e-05	0.00203333	0.334949
ENSRNOG00000068472	Ccdc201	-2.60711	5.5752e-05	0.00203333	0.646909
ENSRNOG00000027770	Trpm3	-0.621053	5.69482e-05	0.00207081	0.154295
ENSRNOG00000004968	Ncapg2	-0.951308	5.82329e-05	0.00211293	0.236652
ENSRNOG00000004077	Kcnc2	0.676224	5.90495e-05	0.00213793	0.168358
ENSRNOG00000011092	Iqca1l	-3.16126	6.06048e-05	0.00218478	0.788258
ENSRNOG00000018247	Dhx58	-1.40294	6.05764e-05	0.00218478	0.349812
ENSRNOG00000062454	Tenm1	-0.879374	6.1217e-05	0.0022021	0.219401
ENSRNOG00000042526	Wfdc6a	1.48112	6.14772e-05	0.00220671	0.369627
ENSRNOG00000010944	Hyou1	-0.805501	6.21323e-05	0.00222545	0.201146
ENSRNOG00000000902	Hsph1	-0.579238	6.26448e-05	0.00223902	0.144715
ENSRNOG00000014513	Rexo5	-0.652516	6.43329e-05	0.00229445	0.163279
ENSRNOG00000060988	Kcnc4	0.872839	6.6579e-05	0.0023695	0.218856
ENSRNOG00000000121	Pigv	0.794111	6.72799e-05	0.00238936	0.19924
ENSRNOG00000033335	Cenpi	-1.18799	6.75361e-05	0.00239338	0.29813
ENSRNOG00000048231	Tmem235	-2.28203	6.90043e-05	0.00244024	0.57342
ENSRNOG00000059059	Skp2	-0.577194	6.93996e-05	0.00244904	0.145084
ENSRNOG00000048617	Ensa	0.368176	6.98048e-05	0.00245816	0.0925775
ENSRNOG00000025946	Igf2bp2	-0.718168	7.05865e-05	0.00248046	0.180703
ENSRNOG00000000519	Stk38	-0.474752	7.09806e-05	0.00248823	0.119495
ENSRNOG00000024849	Tor1aip2	-0.904472	7.12539e-05	0.00248823	0.227709
ENSRNOG00000060087	Adra1b	1.23681	7.12177e-05	0.00248823	0.311368
ENSRNOG00000007682	Gria3	-0.712252	7.18729e-05	0.00249942	0.179408
ENSRNOG00000019503	Rec8	-1.58832	7.1726e-05	0.00249942	0.400031
ENSRNOG00000018228	Cog2	0.656669	7.29604e-05	0.00253197	0.165557
ENSRNOG00000027238	Jrk	0.951894	7.33039e-05	0.00253862	0.240056
ENSRNOG00000026610	Akirin1	-0.508419	7.40684e-05	0.0025598	0.128297
ENSRNOG00000004430	Cep131	0.483328	7.48431e-05	0.00256012	0.122042
ENSRNOG00000006747	Cc2d1a	0.458834	7.45134e-05	0.00256012	0.115826
ENSRNOG00000014971	Mas1	1.07995	7.45834e-05	0.00256012	0.272635
ENSRNOG00000018615	Cenph	-0.890474	7.47768e-05	0.00256012	0.224836
ENSRNOG00000035543	Mir331	-1.72944	7.44478e-05	0.00256012	0.436551
ENSRNOG00000047692	Hells	-1.15346	7.5057e-05	0.0025622	0.291304
ENSRNOG00000024077	Fbxo5	-1.02422	7.53426e-05	0.00256671	0.258724
ENSRNOG00000023664	Lepr	-1.55462	7.5588e-05	0.00256984	0.392782
ENSRNOG00000053370	Adnp2	0.551708	7.59654e-05	0.00257743	0.139433
ENSRNOG00000033153	Sfn	-1.34067	7.62183e-05	0.00258064	0.338896
ENSRNOG00000038720	Cdkl1	-1.09924	7.63685e-05	0.00258064	0.277902
ENSRNOG00000013111	Mettl3	0.54574	7.72522e-05	0.00259999	0.138065
ENSRNOG00000043197	Smim45	0.786873	7.71522e-05	0.00259999	0.199053
ENSRNOG00000030452	Rimbp3	1.60253	7.77247e-05	0.00261064	0.40557
ENSRNOG00000004125	C4bpb	-1.56216	7.82128e-05	0.00261131	0.395503
ENSRNOG00000015717	Ptpre	0.757713	7.8169e-05	0.00261131	0.191829
ENSRNOG00000018827	Htr7	0.637839	7.81798e-05	0.00261131	0.161482
ENSRNOG00000014831	Ccin	5.02912	7.85093e-05	0.00261599	1.27355
ENSRNOG00000023214	Il20rb	1.38395	8.13717e-05	0.00270597	0.351227
ENSRNOG00000000718	Cggbp1	-0.457442	8.22069e-05	0.00272832	0.116165
ENSRNOG00000020701	Brca1	-0.992459	8.23712e-05	0.00272836	0.25206
ENSRNOG00000054625	Fhod1	-0.859848	8.27092e-05	0.00273414	0.218435
ENSRNOG00000026336	Tmem255b	1.17745	8.39068e-05	0.00276281	0.29938
ENSRNOG00000065330	Mrgpre	0.526289	8.38213e-05	0.00276281	0.133807
ENSRNOG00000018674	Ntrk3	0.636681	8.45396e-05	0.00277818	0.161958
ENSRNOG00000025059	Nxph4	-0.854802	8.54819e-05	0.00280364	0.217591
ENSRNOG00000008423	Gpr22	0.57381	8.79093e-05	0.00287761	0.146315
ENSRNOG00000000866	Rbmx	-0.487449	8.86933e-05	0.0028976	0.124362
ENSRNOG00000008415	Nab2	0.549792	9.02492e-05	0.00294269	0.140417
ENSRNOG00000008124	Ints8	-0.44725	9.09505e-05	0.00295978	0.114283
ENSRNOG00000013866	Usp49	-0.737908	9.17621e-05	0.0029804	0.188656
ENSRNOG00000004003	Dusp10	1.08386	9.42096e-05	0.00303788	0.277555
ENSRNOG00000011658	Tex30	-0.98168	9.42582e-05	0.00303788	0.251396
ENSRNOG00000063347	Nrip2	0.985496	9.40608e-05	0.00303788	0.25234
ENSRNOG00000064455	Or13p10	-3.28172	9.37231e-05	0.00303788	0.840111
ENSRNOG00000027658	Gpr101	1.4958	9.47102e-05	0.00304657	0.383169
ENSRNOG00000026286	Nhlrc1	0.535054	9.58662e-05	0.00307784	0.137164
ENSRNOG00000019340	Cep250	-0.542629	9.76573e-05	0.00312934	0.139266
ENSRNOG00000003755	Clgn	-0.77716	9.79616e-05	0.00313309	0.199498
ENSRNOG00000036856	Rnf223	-1.3202	9.86924e-05	0.00314443	0.339054
ENSRNOG00000039698	Prss22	-3.06328	9.86473e-05	0.00314443	0.786688
ENSRNOG00000023140	Pnldc1	-1.25984	9.91005e-05	0.00315143	0.323634
ENSRNOG00000058039	Acta2	-2.80155	0.000102264	0.00324587	0.72109
ENSRNOG00000055466	Derl2	-0.490644	0.000108005	0.0034216	0.12672
ENSRNOG00000058805	Aida	-0.415689	0.000108221	0.00342196	0.107375
ENSRNOG00000009372	Tacr3	1.17389	0.00010843	0.00342208	0.303259
ENSRNOG00000036980	Zgrf1	-1.10684	0.000109524	0.00344362	0.286118
ENSRNOG00000067956	Tmem185b	0.530168	0.000109347	0.00344362	0.137035
ENSRNOG00000007338	Fbln2	-0.911953	0.000109748	0.0034442	0.235771
ENSRNOG00000000250	Jmjd6	-0.903893	0.000112079	0.00351076	0.233997
ENSRNOG00000002420	Zc3h7a	-0.529021	0.000114767	0.00358685	0.137157
ENSRNOG00000012364	Prickle2	0.575728	0.000114937	0.00358685	0.149281
ENSRNOG00000062429	Zfp239	0.835665	0.000118005	0.00367573	0.217043
ENSRNOG00000016316	Mcm2	-0.862851	0.000126062	0.00391941	0.225051
ENSRNOG00000053070	LOC108350566	-0.699604	0.000126958	0.00393994	0.182555
ENSRNOG00000031916	Timeless	-0.846523	0.000127443	0.00394766	0.220947
ENSRNOG00000011033	Tekt2	-1.6925	0.000132574	0.00409146	0.442873
ENSRNOG00000067971	Sprn	0.57738	0.000132511	0.00409146	0.151078
ENSRNOG00000001482	Gtf2ird2	0.518781	0.000133594	0.00411533	0.135816
ENSRNOG00000020339	Neurl1	0.734905	0.000134525	0.0041364	0.192483
ENSRNOG00000011211	Pex5l	0.842518	0.000136004	0.00417421	0.220825
ENSRNOG00000066223	Cby3	1.43839	0.000136313	0.00417602	0.377059
ENSRNOG00000013552	Scd	1.31673	0.000137175	0.00419475	0.345309
ENSRNOG00000001622	Impg2	-1.4718	0.000137531	0.00419795	0.386038
ENSRNOG00000022582	Ccnq	0.923574	0.000139038	0.00423623	0.242416
ENSRNOG00000000780	Ppp1r11	0.474893	0.00014009	0.0042533	0.124709
ENSRNOG00000005159	Fam135b	0.596961	0.000140107	0.0042533	0.156766
ENSRNOG00000070769	Pou6f1	-0.655406	0.000143226	0.0043401	0.17236
ENSRNOG00000070201	Exoc7	0.443234	0.000145015	0.00438636	0.116657
ENSRNOG00000005038	Ube2t	-1.1122	0.000146102	0.00441128	0.292869
ENSRNOG00000057458	Oip5	-1.53183	0.000149163	0.00449559	0.403914
ENSRNOG00000049943	Sinhcaf	-0.648693	0.000150554	0.00452935	0.171152
ENSRNOG00000017731	Agpat4	0.49372	0.000150903	0.0045317	0.130283
ENSRNOG00000032240	Gbp5	1.67292	0.000152378	0.00456778	0.441735
ENSRNOG00000016645	Sfmbt1	-0.488361	0.00015612	0.00467159	0.129157
ENSRNOG00000016849	Ppp2r5d	-0.573918	0.000157317	0.004699	0.151861
ENSRNOG00000016465	Trmu	0.798228	0.000158423	0.00471519	0.211312
ENSRNOG00000021108	Slc22a12	-1.25065	0.000158394	0.00471519	0.331077
ENSRNOG00000019118	Slc13a3	-1.25152	0.000159512	0.00473919	0.33146
ENSRNOG00000050430	Vav1	-2.67221	0.000161247	0.00478224	0.70823
ENSRNOG00000005652	Cntn4	-0.75407	0.000161803	0.00479021	0.199901
ENSRNOG00000022619	Fth1	0.457613	0.000163231	0.00482396	0.121382
ENSRNOG00000039969	Dsc2	1.62976	0.000163799	0.00483222	0.432392
ENSRNOG00000011133	Trpc4	0.626439	0.000164813	0.00485357	0.166269
ENSRNOG00000017579	Mylip	0.712988	0.000165935	0.00487803	0.189326
ENSRNOG00000001645	Filip1l	1.53851	0.000168255	0.00492509	0.408911
ENSRNOG00000012404	Thrsp	2.29338	0.000167863	0.00492509	0.60945
ENSRNOG00000021433	Arhgef39	-0.81103	0.000168419	0.00492509	0.215573
ENSRNOG00000000145	Pik3r3	-0.612458	0.00016993	0.00496059	0.162889
ENSRNOG00000046327	Rbpj	-0.378374	0.000170928	0.00498104	0.100671
ENSRNOG00000016479	Plekhg4	-1.04999	0.000171384	0.00498564	0.279412
ENSRNOG00000013962	Magi2	-0.402698	0.000173201	0.00502976	0.107237
ENSRNOG00000004789	Utp25	0.693143	0.000174253	0.00505154	0.184657
ENSRNOG00000011296	Cenpn	-1.02832	0.000177	0.00511345	0.274235
ENSRNOG00000067169	LOC688321	-3.16515	0.000176981	0.00511345	0.844087
ENSRNOG00000009556	Prokr1	2.28414	0.000178444	0.0051391	0.609474
ENSRNOG00000012280	Ptx3	0.903614	0.000178503	0.0051391	0.241115
ENSRNOG00000049470	Tex12	-4.81783	0.000180472	0.00518687	1.28651
ENSRNOG00000050028	LOC687560	-5.19135	0.000187366	0.00537577	1.38975
ENSRNOG00000015810	Trip13	-0.697984	0.000187948	0.00538324	0.186892
ENSRNOG00000015441	Il4r	1.36133	0.000188671	0.00538604	0.364603
ENSRNOG00000055598	Mir568	-0.742939	0.00018869	0.00538604	0.198982
ENSRNOG00000006802	Lrrn1	0.628358	0.000190687	0.00543376	0.168413
ENSRNOG00000022521	Ddias	-1.26172	0.00019159	0.0054502	0.338275
ENSRNOG00000010853	Chrna7	0.74483	0.000193019	0.00548154	0.199794
ENSRNOG00000022730	Zfp57	0.672653	0.000193503	0.00548598	0.180464
ENSRNOG00000016612	Trim36	0.743047	0.000193869	0.00548705	0.199375
ENSRNOG00000023085	Pmel	-1.06757	0.000195478	0.0055221	0.286612
ENSRNOG00000024250	Wwc3	-0.554763	0.000195768	0.0055221	0.148953
ENSRNOG00000045677	Nlrp6	-1.87259	0.00019634	0.00552893	0.502886
ENSRNOG00000020847	Elp6	0.542971	0.000198175	0.00557121	0.145908
ENSRNOG00000038347	Usp21	-0.453612	0.000205324	0.00576252	0.122189
ENSRNOG00000006753	Tgm3	-2.77513	0.000207241	0.00579687	0.74801
ENSRNOG00000053366	Zfp59	-0.560064	0.0002071	0.00579687	0.150953
ENSRNOG00000023828	LOC680875	1.21143	0.000207621	0.00579778	0.32657
ENSRNOG00000037449	Pole	-0.751436	0.00020819	0.00580398	0.202605
ENSRNOG00000011424	Cldn23	2.81551	0.000211362	0.00588261	0.759915
ENSRNOG00000024212	Tent4b	-0.483072	0.000212156	0.00589489	0.130416
ENSRNOG00000002516	Mtm1	0.525617	0.000214987	0.0059437	0.142031
ENSRNOG00000004412	Mtbp	-1.01225	0.000215334	0.0059437	0.273558
ENSRNOG00000024181	Tpsab1	-4.86029	0.000215222	0.0059437	1.31343
ENSRNOG00000055450	Ckmt2	-4.86029	0.000215222	0.0059437	1.31343
ENSRNOG00000023593	Upf2	-0.55077	0.000217165	0.00598439	0.148931
ENSRNOG00000013229	Mthfs	1.34585	0.000219724	0.00604494	0.364216
ENSRNOG00000013165	Bet1l	0.764383	0.000225209	0.00618568	0.207211
ENSRNOG00000021918	Cep76	-0.564628	0.000227595	0.00624095	0.153172
ENSRNOG00000010275	Slc17a9	-1.59098	0.000229019	0.00625931	0.431787
ENSRNOG00000010423	Misp	-1.77551	0.000230047	0.00625931	0.482016
ENSRNOG00000014156	Fut7	-1.64073	0.000228929	0.00625931	0.445275
ENSRNOG00000020551	Bles03	0.574812	0.000229962	0.00625931	0.156046
ENSRNOG00000030126	Clk3	0.404993	0.000230135	0.00625931	0.10995
ENSRNOG00000006513	Borcs6	0.834235	0.000230984	0.00627218	0.226542
ENSRNOG00000005302	Slc2a9	1.84997	0.000233264	0.00632384	0.502715
ENSRNOG00000047436	Cabyr	-1.31144	0.000234817	0.00635563	0.356536
ENSRNOG00000050215	Cdsn	4.94199	0.00023642	0.0063887	1.3442
ENSRNOG00000000303	Cep57l1	-0.579053	0.000243591	0.00657184	0.157827
ENSRNOG00000008264	Fndc8	-1.3942	0.000247386	0.00666348	0.380415
ENSRNOG00000008055	Ccne2	-0.883768	0.000251549	0.00676473	0.241422
ENSRNOG00000012562	Grin3b	-1.01035	0.000252694	0.0067846	0.276089
ENSRNOG00000017840	Pik3c3	0.476909	0.000257088	0.00689153	0.130478
ENSRNOG00000000875	Fhl1	0.519354	0.000258876	0.00692836	0.14216
ENSRNOG00000010938	Slc7a10	-0.699812	0.000260933	0.00697224	0.191662
ENSRNOG00000043465	Arc	1.97331	0.000262403	0.00700034	0.540656
ENSRNOG00000022868	Ell3	-1.27843	0.000263711	0.00702404	0.350394
ENSRNOG00000000638	Zfp365	0.786327	0.000265099	0.00704977	0.215597
ENSRNOG00000001429	Lrwd1	0.547074	0.000268786	0.00713648	0.150144
ENSRNOG00000062573	Cd151	0.633188	0.000269785	0.00715165	0.173824
ENSRNOG00000012593	Mmel1	-1.3296	0.000270961	0.00716014	0.365116
ENSRNOG00000028662	Zfp69	-1.16627	0.000270847	0.00716014	0.320254
ENSRNOG00000019199	Cracr2b	0.775452	0.00027219	0.00718125	0.213012
ENSRNOG00000009438	Serpina6	-4.76409	0.000274364	0.00722722	1.3094
ENSRNOG00000010680	Med12l	-0.558431	0.000276308	0.00726698	0.15356
ENSRNOG00000013869	Kcnj4	0.757526	0.000278821	0.00732157	0.208442
ENSRNOG00000005533	LOC686013	1.44248	0.000279322	0.00732323	0.396967
ENSRNOG00000017463	Bloc1s3	1.08704	0.00028058	0.00734163	0.299245
ENSRNOG00000021101	Sema6c	-0.466886	0.000280902	0.00734163	0.128537
ENSRNOG00000016058	Kazald1	-1.68827	0.000285027	0.00743782	0.465275
ENSRNOG00000008098	Lrrc4	0.373368	0.000286005	0.00743938	0.102923
ENSRNOG00000047314	Tk1	-1.1615	0.000286196	0.00743938	0.320194
ENSRNOG00000070423	Or13p9	-4.58679	0.000286421	0.00743938	1.26453
ENSRNOG00000002903	Specc1	0.439858	0.000288133	0.00745638	0.121315
ENSRNOG00000004766	Glis2	-0.457317	0.000288093	0.00745638	0.126129
ENSRNOG00000008058	Tmprss5	-1.48695	0.000288858	0.00745638	0.410183
ENSRNOG00000023304	Lin9	-1.15353	0.000288774	0.00745638	0.318202
ENSRNOG00000025742	Lmnb2	-0.623142	0.000290044	0.00747544	0.171947
ENSRNOG00000000988	Xab2	0.560544	0.000294326	0.0075103	0.154836
ENSRNOG00000003988	Dnajc27	0.496698	0.000293726	0.0075103	0.13718
ENSRNOG00000006727	Dtd2	0.642221	0.000292482	0.0075103	0.177318
ENSRNOG00000008219	Ccdc33	1.48921	0.000292555	0.0075103	0.411179
ENSRNOG00000013248	Wwc2	-0.621464	0.000294539	0.0075103	0.171672
ENSRNOG00000019620	Pmf1	-0.740748	0.000293425	0.0075103	0.204568
ENSRNOG00000068366	Rnu6-899	5.06545	0.000292799	0.0075103	1.39868
ENSRNOG00000024625	Proser3	-0.529736	0.000297807	0.00757054	0.146449
ENSRNOG00000053349	Rrh	-1.52732	0.000297732	0.00757054	0.42223
ENSRNOG00000030840	Cadm2	-0.632586	0.00029965	0.00760583	0.17496
ENSRNOG00000057384	Nfatc2ip	-0.516019	0.000300983	0.00762809	0.142766
ENSRNOG00000004604	Slc38a10	0.473115	0.000302865	0.00766418	0.130954
ENSRNOG00000045679	Apoa1	-1.47154	0.000303472	0.00766793	0.407368
ENSRNOG00000014647	Cbfb	-0.570561	0.000304585	0.00768445	0.15799
ENSRNOG00000004699	Fibin	1.2659	0.00030876	0.00777805	0.350875
ENSRNOG00000013974	Fahd2a	0.86487	0.000312428	0.00785861	0.239924
ENSRNOG00000003580	Ucp1	-4.75698	0.000314376	0.00788392	1.32023
ENSRNOG00000019145	Kdm2a	-0.401125	0.000313967	0.00788392	0.111316
ENSRNOG00000004292	Sptssa	-0.519196	0.000317684	0.00795495	0.144204
ENSRNOG00000031689	Trim15	-0.941756	0.000319959	0.00799993	0.261702
ENSRNOG00000018250	Tnni3	-1.13418	0.000324195	0.00808645	0.315475
ENSRNOG00000047967	Arhgef19	1.25777	0.000324386	0.00808645	0.349867
ENSRNOG00000026643	Chordc1	-0.577475	0.000326915	0.00813737	0.160723
ENSRNOG00000017981	Mcm10	-1.4183	0.000328299	0.00815966	0.394861
ENSRNOG00000009470	Flnb	-0.610678	0.000330748	0.00819711	0.170108
ENSRNOG00000009971	Plekha8	-0.492379	0.000331275	0.00819711	0.137171
ENSRNOG00000051819	Sdr42e1	1.2718	0.000331011	0.00819711	0.354288
ENSRNOG00000020663	Pygo2	-0.366916	0.000332218	0.00820828	0.102239
ENSRNOG00000012980	Hyls1	-0.759027	0.000336231	0.00827859	0.211684
ENSRNOG00000048579	Psors1c2	-5.48694	0.000336548	0.00827859	1.53035
ENSRNOG00000065390	Or2y1g	-2.07131	0.00033583	0.00827859	0.577615
ENSRNOG00000018741	Zfp318	-0.566447	0.000337434	0.00828818	0.158017
ENSRNOG00000033321	Hmgb2l1	-1.55828	0.000338341	0.00829829	0.434784
ENSRNOG00000062467		1.41153	0.000339632	0.00831775	0.39395
ENSRNOG00000014161	Rbm15b	-0.935455	0.000340251	0.00832073	0.261114
ENSRNOG00000028834	Polr2a	0.507058	0.000340864	0.00832356	0.141554
ENSRNOG00000021067	Fxyd7	-1.07702	0.000341878	0.00833614	0.300733
ENSRNOG00000008091	Gins1	-1.02901	0.000343955	0.00837457	0.287454
ENSRNOG00000062751	Ovol3	-1.91452	0.000350963	0.00853278	0.535612
ENSRNOG00000019822	Gadd45b	1.03734	0.000352223	0.00854968	0.290285
ENSRNOG00000063478	Ccdc168	-2.61871	0.00035268	0.00854968	0.732879
ENSRNOG00000010517	Hycc1	-0.562867	0.000354512	0.00857636	0.157585
ENSRNOG00000026297	Serpina16	-2.84288	0.000354806	0.00857636	0.795967
ENSRNOG00000001269	Ppp1cc	-0.344311	0.000356782	0.00861167	0.0964417
ENSRNOG00000003717	Cnih4	-0.449154	0.00036139	0.00869779	0.125927
ENSRNOG00000017505	Aopep	-0.798475	0.000361272	0.00869779	0.223859
ENSRNOG00000020229	Homer3	-0.374898	0.000362111	0.00870263	0.105123
ENSRNOG00000010283	Cd28	-1.91713	0.000365039	0.0087604	0.537892
ENSRNOG00000008534	Dusp15	0.504373	0.000365966	0.00877007	0.141539
ENSRNOG00000018536	Pck2	1.23834	0.000370284	0.00886086	0.347808
ENSRNOG00000000517	Kctd20	-0.498441	0.00037084	0.0088615	0.140011
ENSRNOG00000012119	Nek2l1	-1.71948	0.000376337	0.00896721	0.483524
ENSRNOG00000064009	LOC102556092	-0.455112	0.000375948	0.00896721	0.127969
ENSRNOG00000007989	Chst1	0.43502	0.000378258	0.00900017	0.122375
ENSRNOG00000027410	Ccdc125	-1.37047	0.000385965	0.00917051	0.386104
ENSRNOG00000018820	Plac8l1	-1.56898	0.000389513	0.00924169	0.442329
ENSRNOG00000009523	Rab11fip2	0.43782	0.000396883	0.00936554	0.123603
ENSRNOG00000012546	Frmpd1	1.0481	0.000396973	0.00936554	0.295898
ENSRNOG00000024766	Adgrf3	-2.42875	0.000395639	0.00936554	0.685512
ENSRNOG00000047229	Trim68	0.772588	0.000396037	0.00936554	0.218078
ENSRNOG00000019161	Cpeb1	0.674723	0.000399479	0.0094114	0.190577
ENSRNOG00000019570	Gng3	0.576219	0.000401934	0.00945051	0.162828
ENSRNOG00000024428	Kif20a	-0.584444	0.000402269	0.00945051	0.165163
ENSRNOG00000010392	Nrg1	0.86643	0.000403279	0.00946094	0.244897
ENSRNOG00000011342	Tdh	-2.33807	0.000404114	0.00946725	0.660961
ENSRNOG00000054962	Dao	-1.29523	0.000406559	0.0095112	0.366319
ENSRNOG00000006019	G0s2	1.48196	0.000407133	0.00951134	0.419177
ENSRNOG00000009545	Polr1a	0.583297	0.000409517	0.0095417	0.165059
ENSRNOG00000020617	Mus81	0.894481	0.000409574	0.0095417	0.253119
ENSRNOG00000046139	Syt14	0.5211	0.000411835	0.00958103	0.147521
ENSRNOG00000021166	Ecm1	-0.889919	0.000423933	0.00984878	0.252479
ENSRNOG00000013807	Dmc1	-0.949727	0.000425456	0.00987046	0.26952
ENSRNOG00000017477	Mmp23	-1.44493	0.000426796	0.00988784	0.41015
ENSRNOG00000038789	Cenpl	-0.600054	0.000429601	0.00993907	0.170412
ENSRNOG00000050223	Rin1	1.2536	0.0004304	0.00994378	0.356065
ENSRNOG00000042776	Lins1	-0.689598	0.000431102	0.00994627	0.195893
ENSRNOG00000012528	Zfyve19	0.544391	0.00043335	0.00998436	0.154705
ENSRNOG00000006063	Phf21a	-0.446392	0.000437026	0.0100414	0.126937
ENSRNOG00000061085	Fancd2	-0.690396	0.000436818	0.0100414	0.196315
ENSRNOG00000002089	Ccng2	-0.593211	0.000442167	0.0101456	0.168836
ENSRNOG00000020430	Wdr11	0.354476	0.000447551	0.0102551	0.100981
ENSRNOG00000068756	Iba57	0.829633	0.000450614	0.0103111	0.236463
ENSRNOG00000001407	Tfr2	-0.732858	0.00045465	0.0103885	0.209021
ENSRNOG00000011373	Reep4	-1.12232	0.000455238	0.0103885	0.320133
ENSRNOG00000013911	Nagk	0.535013	0.000457269	0.0103978	0.15266
ENSRNOG00000045863	Naa16	-0.611702	0.000456978	0.0103978	0.174534
ENSRNOG00000062465		-2.36637	0.000457513	0.0103978	0.675242
ENSRNOG00000024703	Dock5	-0.758382	0.000460887	0.0104603	0.216525
ENSRNOG00000054011	Tbc1d8b	-0.987982	0.000470835	0.0106716	0.282537
ENSRNOG00000005158	Slc24a5	-0.740171	0.00047486	0.0107483	0.211807
ENSRNOG00000016055	Fkrp	0.488696	0.000476809	0.0107778	0.139889
ENSRNOG00000021824	Dnajb1	-0.585562	0.000482101	0.0108827	0.167758
ENSRNOG00000010041	Ube2g1	-0.442111	0.000485883	0.0109533	0.126737
ENSRNOG00000001620	Prdm15	-0.549981	0.00049231	0.0110833	0.157818
ENSRNOG00000002072	Eva1c	2.42197	0.00049331	0.0110909	0.695098
ENSRNOG00000046863	C1ql2	1.43022	0.000498146	0.0111846	0.410777
ENSRNOG00000026913	Bbs10	0.892202	0.000501628	0.0112476	0.256388
ENSRNOG00000015173	Mbtps1	0.497252	0.000504259	0.0112915	0.142951
ENSRNOG00000000800	Man1a1	0.582299	0.000506084	0.0113065	0.167447
ENSRNOG00000018518	Prr14	-0.432374	0.000506281	0.0113065	0.124338
ENSRNOG00000006731	Spc25	-1.06708	0.000513113	0.0114438	0.307178
ENSRNOG00000002793	Sstr2	1.31271	0.000519031	0.0115604	0.378223
ENSRNOG00000011253	Trmt9b	0.762126	0.000520072	0.0115681	0.21962
ENSRNOG00000005037	Kif18a	-0.825822	0.00052123	0.0115785	0.238016
ENSRNOG00000038449	Tigd2	0.685629	0.000522422	0.0115896	0.197645
ENSRNOG00000000521	Cdkn1a	1.27927	0.000525519	0.0116293	0.368943
ENSRNOG00000001499	Mia	-1.67416	0.000525603	0.0116293	0.482833
ENSRNOG00000023643	Mmp17	0.627425	0.000528876	0.0116863	0.181039
ENSRNOG00000017208	Cspg4	-0.709729	0.000536422	0.0118374	0.205013
ENSRNOG00000001349	Mcm7	-0.755987	0.000540149	0.0118521	0.218493
ENSRNOG00000004300	Gtf2a1	0.550995	0.000540632	0.0118521	0.159258
ENSRNOG00000007489	Zfp41	-0.435672	0.000540335	0.0118521	0.12592
ENSRNOG00000009946	Ldlr	1.09318	0.00053915	0.0118521	0.315903
ENSRNOG00000012287	Slc35e1	-0.427674	0.000538417	0.0118521	0.123574
ENSRNOG00000019508	Wars2	0.513355	0.000542643	0.0118738	0.148421
ENSRNOG00000021903	Atad5	-0.704425	0.00054304	0.0118738	0.203675
ENSRNOG00000071170	Pigg	0.594237	0.000549377	0.0119967	0.171971
ENSRNOG00000067248		-1.28451	0.000551073	0.012018	0.371824
ENSRNOG00000009224	E4f1	-0.485239	0.000554862	0.0120849	0.140536
ENSRNOG00000022162	Pbx3	-0.674867	0.000562194	0.0122286	0.195657
ENSRNOG00000014336	Mcm5	-0.99705	0.000566421	0.0122886	0.289234
ENSRNOG00000014838	Glipr2	0.949404	0.0005659	0.0122886	0.275393
ENSRNOG00000012858	Odf3	-0.95345	0.000568048	0.012308	0.276649
ENSRNOG00000017282	Tesk2	-0.99084	0.000581743	0.0125884	0.288036
ENSRNOG00000012460	Cntf	-0.704612	0.000583811	0.0126005	0.204887
ENSRNOG00000036839	Hnrnpa1	-0.615121	0.000583292	0.0126005	0.178852
ENSRNOG00000021776	Cenpc	-0.477744	0.000587604	0.0126437	0.138989
ENSRNOG00000043035	Fbxl13	0.659711	0.000588081	0.0126437	0.191941
ENSRNOG00000059460	Ttc30b	0.676611	0.000587667	0.0126437	0.196847
ENSRNOG00000009660	Enpp6	-2.60287	0.000592534	0.0127231	0.757748
ENSRNOG00000066638	Tmppe	0.854687	0.000607174	0.0130208	0.249297
ENSRNOG00000001204	Ankrd13a	-0.365875	0.000618402	0.0132446	0.106874
ENSRNOG00000021434	Usp51	1.01178	0.000622133	0.0133074	0.295688
ENSRNOG00000017395	Duox2	-1.7685	0.000628079	0.0134175	0.517228
ENSRNOG00000053875	Nacad	0.497801	0.000631531	0.0134568	0.145654
ENSRNOG00000057880	Myh11	-0.894364	0.000631302	0.0134568	0.261678
ENSRNOG00000008252	Spink4	-2.51429	0.000635876	0.0135322	0.736069
ENSRNOG00000001317	Zfp68	-0.49671	0.000646644	0.0137439	0.145609
ENSRNOG00000058663	Suz12	-0.428457	0.000653926	0.013881	0.125714
ENSRNOG00000012083	St6galnac2	-4.3701	0.00065628	0.0139133	1.2826
ENSRNOG00000001953	Bace2	1.02563	0.000658916	0.0139515	0.301115
ENSRNOG00000048411	Uhrf1	-1.16464	0.000662333	0.0140061	0.342066
ENSRNOG00000027502	Nmi	1.09081	0.000664573	0.0140357	0.320469
ENSRNOG00000013669	Pik3r4	0.490007	0.000671014	0.0141527	0.144071
ENSRNOG00000019440	Kcnn4	2.72845	0.00067364	0.0141527	0.802463
ENSRNOG00000027847	Nxpe2	-2.28316	0.000675187	0.0141527	0.671625
ENSRNOG00000043201	Coq8a	0.631747	0.000674426	0.0141527	0.18582
ENSRNOG00000046326	Rp1l1	-1.39797	0.000672202	0.0141527	0.411086
ENSRNOG00000068296	Lsm10	0.741955	0.000674033	0.0141527	0.218227
ENSRNOG00000008234	Lrrc61	0.850369	0.000689953	0.0144441	0.250585
ENSRNOG00000002105	Cdc7	-0.612589	0.000696281	0.0145584	0.180649
ENSRNOG00000011178	Lrp2bp	-2.0042	0.000710025	0.0148205	0.591965
ENSRNOG00000011803	Lrfn2	0.637083	0.000710588	0.0148205	0.188182
ENSRNOG00000004242	Pole2	-1.11717	0.0007176	0.0149295	0.330254
ENSRNOG00000023991	Rab20	2.67252	0.000717583	0.0149295	0.79004
ENSRNOG00000051770	Cyp2w1	-3.23533	0.000722805	0.0150191	0.956979
ENSRNOG00000017065	Arhgap28	1.54375	0.000726372	0.0150558	0.456808
ENSRNOG00000019922	Ntpcr	0.507926	0.000726296	0.0150558	0.150298
ENSRNOG00000050123	Gdf5	2.61573	0.000729786	0.0151078	0.77431
ENSRNOG00000015075	Stc1	-1.06916	0.000734309	0.0151697	0.316654
ENSRNOG00000036693	Slc25a10	-0.390805	0.000735333	0.0151697	0.115758
ENSRNOG00000038746	Bco2	-1.97317	0.000735493	0.0151697	0.584471
ENSRNOG00000066919	H2bu1	0.632073	0.00074194	0.0152838	0.187359
ENSRNOG00000027954	Cdh15	0.945861	0.000752524	0.0154827	0.280697
ENSRNOG00000032813	Mdc1	-0.513126	0.000759654	0.0155911	0.152394
ENSRNOG00000061527	Gck	1.64222	0.000759524	0.0155911	0.48772
ENSRNOG00000013320	RGD1561916	-0.987985	0.000764974	0.015681	0.293592
ENSRNOG00000037715	Actmap	0.680227	0.000769072	0.0157457	0.202226
ENSRNOG00000050214	Amt	-0.551405	0.000770309	0.0157518	0.16395
ENSRNOG00000000563	Adamts14	1.36906	0.000774263	0.0158133	0.407235
ENSRNOG00000004595	Pou6f1	-1.11547	0.000775268	0.0158145	0.331841
ENSRNOG00000001091	Hip1r	0.380455	0.000777547	0.0158417	0.113208
ENSRNOG00000037190	Cd101	-1.60972	0.000780933	0.0158913	0.479159
ENSRNOG00000002609	Ero1b	-0.562136	0.000790313	0.0160626	0.167494
ENSRNOG00000028302	Smarcb1	0.490846	0.000797961	0.0161984	0.146368
ENSRNOG00000015797	Neurl2	1.63172	0.00080114	0.0162432	0.48673
ENSRNOG00000006994	Spaca3	-1.6407	0.000805709	0.0163161	0.489641
ENSRNOG00000003424	Elac2	0.431833	0.00080719	0.0163263	0.128893
ENSRNOG00000042579	AABR07072078,2	-2.26398	0.000811856	0.0164009	0.676072
ENSRNOG00000005112	AABR07006367,1	2.2676	0.000815073	0.016446	0.677375
ENSRNOG00000067554	Fam234a	-0.506275	0.000823994	0.016606	0.151371
ENSRNOG00000047895	Mettl1	0.632596	0.000828953	0.0166858	0.189233
ENSRNOG00000019296	Gnat2	-2.36475	0.000840461	0.0168833	0.708196
ENSRNOG00000034230	Fcrl1	1.70823	0.000841518	0.0168833	0.511637
ENSRNOG00000066988	Tbpl1	-0.646547	0.000841794	0.0168833	0.193654
ENSRNOG00000033192	Osmr	2.1366	0.000845626	0.0169399	0.640197
ENSRNOG00000005277	Ptprv	1.49299	0.000847994	0.016967	0.447455
ENSRNOG00000010888	Ankrd33b	1.8203	0.000852094	0.0170286	0.54577
ENSRNOG00000050846	Timm10b	0.616556	0.000858913	0.0171444	0.184981
ENSRNOG00000025545	Tvp23a	0.399856	0.000863238	0.0172102	0.120017
ENSRNOG00000060528	Cacna1g	-0.604749	0.000874109	0.0174062	0.181705
ENSRNOG00000019422	Egr1	0.930802	0.000884749	0.0175587	0.279955
ENSRNOG00000019544	Zbtb2	-0.641357	0.000884499	0.0175587	0.192895
ENSRNOG00000027360	Srsf7	-0.508026	0.000884918	0.0175587	0.1528
ENSRNOG00000056209	Exo1	-0.984281	0.000887028	0.0175798	0.296104
ENSRNOG00000007031	Trim9	0.47468	0.000893974	0.0176755	0.142893
ENSRNOG00000009084	Rpusd3	0.990867	0.000893937	0.0176755	0.29828
ENSRNOG00000024878	Rbm44	-2.03203	0.000896696	0.0177084	0.611858
ENSRNOG00000042182	Mroh2a	-0.8885	0.000903633	0.0178244	0.267707
ENSRNOG00000012007	Slc38a7	0.395399	0.0009102	0.0179328	0.119207
ENSRNOG00000009303	Zwilch	-0.643458	0.000911834	0.0179438	0.194023
ENSRNOG00000024036	Fam98c	-0.750197	0.00091942	0.0180718	0.226366
ENSRNOG00000005998	Smoc1	0.775689	0.00092652	0.01819	0.23421
ENSRNOG00000061414	Acot12	-2.08342	0.000932624	0.0182884	0.629412
ENSRNOG00000018740	Ugt1a8	1.17472	0.000934073	0.0182954	0.354936
ENSRNOG00000005115	Asf1b	-1.03216	0.000952599	0.0186146	0.312382
ENSRNOG00000047517	Oxld1	0.790505	0.000952585	0.0186146	0.239245
ENSRNOG00000042980	Adam19	0.62755	0.000955697	0.0186534	0.189979
ENSRNOG00000035557	Mir410	-0.935885	0.000957414	0.0186651	0.283365
ENSRNOG00000002012	Donson	-0.423717	0.0009803	0.0190668	0.12855
ENSRNOG00000013835	Timm8a2	-2.31484	0.000979281	0.0190668	0.702229
ENSRNOG00000016152	Dek	-0.460105	0.000988673	0.0192042	0.139691
ENSRNOG00000018950	Fa2h	1.82258	0.000989658	0.0192042	0.553395
ENSRNOG00000012543	Mcm3	-0.92218	0.000992733	0.0192415	0.280078
ENSRNOG00000063626		0.644557	0.00099578	0.0192783	0.195812
ENSRNOG00000021954	Spg11	0.420884	0.0010027	0.0193381	0.127937
ENSRNOG00000022009	Mzb1	-2.91407	0.0010028	0.0193381	0.885806
ENSRNOG00000028156	Pld1	0.741143	0.00100265	0.0193381	0.225286
ENSRNOG00000065431	LOC120103584	1.59599	0.0010035	0.0193381	0.485171
ENSRNOG00000050794	Pdlim4	1.19183	0.0010062	0.0193679	0.362392
ENSRNOG00000037563	Cd68	-0.919387	0.00101131	0.0194439	0.279673
ENSRNOG00000009346	Zbtb26	0.669487	0.00101457	0.0194618	0.203711
ENSRNOG00000013048	Pde7a	-0.564512	0.00101446	0.0194618	0.171768
ENSRNOG00000009715	Me1	0.819321	0.00102485	0.0196289	0.249518
ENSRNOG00000013140	Pdzd2	0.54804	0.00102563	0.0196289	0.166912
ENSRNOG00000022015	Cntrl	-0.513834	0.00103217	0.0197316	0.15658
ENSRNOG00000028674	Fbxw5	0.426841	0.00104275	0.019911	0.130185
ENSRNOG00000002469	Trim7	-0.664456	0.00104566	0.0199439	0.202705
ENSRNOG00000036249	Mir485	-2.25429	0.00105076	0.0200182	0.688003
ENSRNOG00000014190	Hint3	0.491148	0.00105372	0.0200518	0.149933
ENSRNOG00000007955	Timp4	0.802771	0.00105554	0.0200637	0.245099
ENSRNOG00000007393	Ndrg1	0.513899	0.00105786	0.0200848	0.156931
ENSRNOG00000064516	Rtl6	0.465142	0.00106651	0.0202261	0.142142
ENSRNOG00000006661	Rad51c	-0.997353	0.00107175	0.0202796	0.30491
ENSRNOG00000019864	C1qtnf12	-1.64709	0.0010714	0.0202796	0.503532
ENSRNOG00000036649	Pwwp2b	0.801016	0.00108208	0.020452	0.245089
ENSRNOG00000001598	Usp16	-0.496714	0.00108332	0.0204523	0.151996
ENSRNOG00000020424	Plpp4	0.562634	0.00108545	0.0204693	0.172197
ENSRNOG00000023708	Tmem176a	-1.91136	0.00110496	0.0207935	0.585887
ENSRNOG00000042576	Tcp11l1	0.38474	0.00110513	0.0207935	0.117935
ENSRNOG00000050996	Kctd4	0.772437	0.00111444	0.0209452	0.23695
ENSRNOG00000009771	Cdh10	0.595534	0.00111766	0.0209821	0.182729
ENSRNOG00000003726	Scml2	-0.895765	0.00113863	0.0212646	0.275296
ENSRNOG00000006094	Cd44	1.42902	0.00113875	0.0212646	0.439187
ENSRNOG00000018697	Abcb6	0.419372	0.00113754	0.0212646	0.128875
ENSRNOG00000047300	Bdkrb2	2.39634	0.00113928	0.0212646	0.736505
ENSRNOG00000047413	Cby2	-2.43265	0.00113921	0.0212646	0.747662
ENSRNOG00000057760	Stil	-1.11284	0.00114161	0.0212646	0.342089
ENSRNOG00000061484	Adamts2	-0.639937	0.00114102	0.0212646	0.196708
ENSRNOG00000033217	Esam	-1.96783	0.00114442	0.0212696	0.605041
ENSRNOG00000059878	Rad51ap1	-0.738349	0.00114421	0.0212696	0.227014
ENSRNOG00000018991	Gsn	0.913999	0.00115065	0.0213618	0.281158
ENSRNOG00000056793	Hsf5	-2.09947	0.00115297	0.0213811	0.645937
ENSRNOG00000012716	Chd2	-0.40619	0.00115705	0.021433	0.12501
ENSRNOG00000018849	Tcerg1	-0.341646	0.00116347	0.0215281	0.105197
ENSRNOG00000022736	Cdkn2aip	-0.474693	0.00116631	0.0215568	0.146195
ENSRNOG00000023870	Sh2d7	-1.04246	0.00118029	0.0217911	0.321388
ENSRNOG00000000457	Tap1	-0.583132	0.00119156	0.0219749	0.179929
ENSRNOG00000070355	Tedc1	-0.605911	0.00120409	0.0221815	0.18713
ENSRNOG00000013804	Exoc5	-0.3131	0.00120926	0.0222523	0.0967346
ENSRNOG00000065569	Tcte1	-0.961038	0.00121509	0.022335	0.297046
ENSRNOG00000013968	Comtd1	0.631356	0.00122674	0.0225244	0.19531
ENSRNOG00000012580	Ccdc141	-1.0325	0.00123022	0.0225635	0.319483
ENSRNOG00000020006	Wdr90	-0.598165	0.00123949	0.0227086	0.185211
ENSRNOG00000011970	Tmem82	-0.985203	0.00124554	0.0227945	0.305183
ENSRNOG00000065992	Map2k3	-0.573339	0.00124877	0.0228286	0.177642
ENSRNOG00000002451	Fndc3c1	1.53036	0.00125139	0.0228516	0.474252
ENSRNOG00000022303	Pdf	0.746624	0.00126156	0.0230121	0.231541
ENSRNOG00000027002	Mast4	0.838421	0.00127288	0.0231934	0.260216
ENSRNOG00000008911	Draxin	-0.585236	0.00127562	0.0232179	0.181671
ENSRNOG00000021201	Txnip	0.930864	0.00128339	0.0233144	0.289118
ENSRNOG00000058470	Col12a1	-0.997861	0.00128371	0.0233144	0.309933
ENSRNOG00000003208	Ercc6l	-0.743232	0.00128801	0.0233672	0.230915
ENSRNOG00000004537	Rxrg	0.662541	0.00130225	0.0236	0.206047
ENSRNOG00000033697	Casp4	1.77253	0.00130417	0.0236092	0.55132
ENSRNOG00000016148	Gtse1	-0.818292	0.00130816	0.0236558	0.254588
ENSRNOG00000023657	Gprin3	0.634572	0.00131873	0.0238212	0.197571
ENSRNOG00000057858	AABR07006025,2	1.93026	0.00132132	0.0238421	0.601082
ENSRNOG00000030247	Eif4ebp3	-0.438228	0.00133317	0.0240302	0.136573
ENSRNOG00000012619	Epor	-2.22769	0.00133756	0.0240635	0.694462
ENSRNOG00000029029	Cxadrl1	-2.63028	0.0013379	0.0240635	0.819984
ENSRNOG00000000436	Egfl8	-1.03085	0.00134084	0.0240906	0.321429
ENSRNOG00000006028	Tubgcp6	0.45649	0.00134589	0.0241036	0.142386
ENSRNOG00000009369	Tor4a	-1.4372	0.00134337	0.0241036	0.448206
ENSRNOG00000050869	Cebpd	1.80117	0.00134586	0.0241036	0.561808
ENSRNOG00000012772	Nqo1	1.20153	0.00136341	0.0243912	0.37521
ENSRNOG00000008816	Gpnmb	1.63972	0.00136746	0.0244375	0.512184
ENSRNOG00000012438	Larp6	0.625998	0.00136972	0.0244518	0.195566
ENSRNOG00000021217	Itga10	-2.93341	0.00137449	0.0245108	0.916703
ENSRNOG00000026979	Matcap2	0.455877	0.00138254	0.024628	0.142539
ENSRNOG00000059741	Tmc4	-1.33463	0.00139267	0.0247821	0.417573
ENSRNOG00000001715	Ece2	0.714436	0.0013965	0.0248239	0.223585
ENSRNOG00000010254	Htr1a	1.25911	0.0014029	0.0249112	0.394204
ENSRNOG00000006096	Slc26a7	-0.750829	0.00140671	0.0249303	0.235128
ENSRNOG00000043031	Rd3l	1.55927	0.00140696	0.0249303	0.488306
ENSRNOG00000003233	Serpinf2	-1.4979	0.0014133	0.0249645	0.469277
ENSRNOG00000004288	Ptrh2	0.467219	0.00141279	0.0249645	0.146371
ENSRNOG00000018564	Nup93	-0.415115	0.00141336	0.0249645	0.130052
ENSRNOG00000016067	Ckap5	-0.300122	0.00141601	0.0249849	0.094042
ENSRNOG00000051905	Wnt2	1.00284	0.00142122	0.0250503	0.31434
ENSRNOG00000033881	Insyn2a	0.840539	0.00143297	0.0252309	0.263663
ENSRNOG00000009276	Schip1	0.374981	0.00144163	0.0253566	0.11769
ENSRNOG00000020706	Kcnn3	0.584584	0.00144415	0.0253743	0.183504
ENSRNOG00000010086	Plagl2	-0.492971	0.0014534	0.02551	0.154836
ENSRNOG00000061499	Prkag1	-0.392248	0.00146182	0.0256309	0.123265
ENSRNOG00000065770	Rmi2	-0.903899	0.00146867	0.0257241	0.284173
ENSRNOG00000045795	Gatd1	0.56784	0.0014755	0.0258166	0.178596
ENSRNOG00000061100	Tmem150a	0.543066	0.00148113	0.025888	0.170864
ENSRNOG00000001210	Pwp2	0.470105	0.00148969	0.0259471	0.147986
ENSRNOG00000002944	C10h1orf35	0.599015	0.00148721	0.0259471	0.188537
ENSRNOG00000032991	Rufy4	1.42445	0.00149072	0.0259471	0.448436
ENSRNOG00000062588	Mrpl57	0.641789	0.00148944	0.0259471	0.202028
ENSRNOG00000069245	LOC120097726	-2.71958	0.00149592	0.0260107	0.856433
ENSRNOG00000011401	Usp50	-1.03697	0.00149929	0.0260422	0.326622
ENSRNOG00000070409	Spatc1l	-1.23369	0.0015123	0.0262409	0.388893
ENSRNOG00000001453	Baz1b	-0.314828	0.00152753	0.026423	0.0993338
ENSRNOG00000010019	Fam166a	-1.98205	0.00152652	0.026423	0.625332
ENSRNOG00000023026	Fbxo48	-2.272	0.00152533	0.026423	0.716759
ENSRNOG00000018910	Abhd11	0.507567	0.00153369	0.0265021	0.160205
ENSRNOG00000029571	Coq10a	0.440995	0.00154157	0.0266108	0.139258
ENSRNOG00000037299	Smpd5	1.7826	0.00154489	0.0266406	0.563024
ENSRNOG00000069669		-1.30108	0.00154829	0.0266717	0.41102
ENSRNOG00000016989	Dolk	0.563256	0.00155632	0.0267824	0.178022
ENSRNOG00000023280	Als2	0.390399	0.00156279	0.0268662	0.123436
ENSRNOG00000048242	Txlna	-0.341843	0.00156834	0.0269338	0.108119
ENSRNOG00000018268	Hhip	1.15326	0.0015753	0.0270257	0.364904
ENSRNOG00000005418	Trap1	0.363207	0.00157832	0.0270498	0.114943
ENSRNOG00000016583	RGD1561517	-1.44471	0.00159131	0.0272445	0.45755
ENSRNOG00000007890	Usp1	-0.651746	0.00159863	0.0273139	0.2065
ENSRNOG00000011320	Igfbpl1	-0.8189	0.00159789	0.0273139	0.25945
ENSRNOG00000024867	Eme2	0.397788	0.00160577	0.0274079	0.126087
ENSRNOG00000004891	Arl14ep	0.386744	0.00161096	0.0274685	0.122624
ENSRNOG00000004555	Sec14l3	1.24974	0.0016172	0.0275468	0.396393
ENSRNOG00000023688	Drd1	1.30979	0.00161964	0.0275602	0.415497
ENSRNOG00000015860	Gipr	-0.747156	0.00162843	0.0276816	0.237135
ENSRNOG00000002948	Abcc3	1.26233	0.00163599	0.027782	0.400814
ENSRNOG00000001414	Serpine1	2.06603	0.00163961	0.0278152	0.656141
ENSRNOG00000046966	Mir3085	-4.28739	0.00164467	0.0278727	1.362
ENSRNOG00000014797	Tmbim1	1.21015	0.00164711	0.0278858	0.384489
ENSRNOG00000018214	Bok	-0.472213	0.00165095	0.0278945	0.150064
ENSRNOG00000031222	RGD1561327	0.612788	0.00164984	0.0278945	0.194725
ENSRNOG00000013484	Gsta1	1.3129	0.00166071	0.0279465	0.417453
ENSRNOG00000016325	F2	1.85375	0.0016601	0.0279465	0.589402
ENSRNOG00000023262	Cenpm	-1.22882	0.00165899	0.0279465	0.390681
ENSRNOG00000023381	Proca1	-0.711251	0.00166062	0.0279465	0.22615
ENSRNOG00000037476	Galnt9	0.721214	0.00166724	0.028028	0.229402
ENSRNOG00000068106	Tcap	1.53543	0.00167804	0.0281813	0.48868
ENSRNOG00000028652	Map10	0.932324	0.00168342	0.0282434	0.296819
ENSRNOG00000017283	Kcnt1	0.728417	0.00168579	0.0282546	0.231933
ENSRNOG00000030541	Ccdc154	-2.43993	0.00169207	0.0283316	0.777158
ENSRNOG00000032027	Tmem42	0.483599	0.00170126	0.028457	0.154112
ENSRNOG00000011416	Vegfc	-1.12439	0.00170662	0.0284804	0.358423
ENSRNOG00000016532	Ino80c	0.498871	0.00170733	0.0284804	0.159032
ENSRNOG00000018611	Tpsb2	-2.65698	0.00170782	0.0284804	0.847026
ENSRNOG00000048222	Nlrc5	1.17366	0.00170947	0.0284804	0.374188
ENSRNOG00000000264	Def8	0.362959	0.00173105	0.0288112	0.115855
ENSRNOG00000010952	Ift122	0.512737	0.00173782	0.0288664	0.163723
ENSRNOG00000013013	Tle3	-0.366854	0.00173673	0.0288664	0.117134
ENSRNOG00000006828	Baz1a	-0.787194	0.00175041	0.0290467	0.251531
ENSRNOG00000003596	Itgb1bp2	-1.02319	0.00175977	0.0291731	0.327103
ENSRNOG00000010349	Ghrl	-0.860851	0.00176592	0.0292409	0.275295
ENSRNOG00000022239	Trarg1	2.05274	0.00176735	0.0292409	0.656504
ENSRNOG00000026086	Calhm3	1.70432	0.0017691	0.0292409	0.545124
ENSRNOG00000035600	Mir154	-2.16708	0.00178279	0.0294381	0.69364
ENSRNOG00000019012	D2hgdh	0.563864	0.00178751	0.0294579	0.180527
ENSRNOG00000021420	Tirap	-0.689089	0.00178734	0.0294579	0.220617
ENSRNOG00000019129	Fcgbp	1.10746	0.0017896	0.0294632	0.354603
ENSRNOG00000051590	C14h2orf74	-2.79068	0.00179361	0.0295002	0.893751
ENSRNOG00000020670	Atrip	-0.432861	0.00179859	0.0295531	0.138666
ENSRNOG00000071190	Pspn	-0.514051	0.00181282	0.0297577	0.164797
ENSRNOG00000003030	Awat2	-1.73237	0.0018211	0.0298642	0.555611
ENSRNOG00000009253	Igsf9b	0.545926	0.00182647	0.0299229	0.17514
ENSRNOG00000030019	Atp1a1	0.344433	0.00183799	0.0300822	0.110564
ENSRNOG00000056524	Abcd1	0.541615	0.00185427	0.030319	0.174006
ENSRNOG00000020588	Efna4	-0.634614	0.00186654	0.0304899	0.204011
ENSRNOG00000010008	Polr3a	0.362199	0.00187069	0.0305279	0.116461
ENSRNOG00000053333	LOC120098048	-2.63991	0.00187275	0.0305316	0.848927
ENSRNOG00000003703	Mcm6	-0.604272	0.00187588	0.0305529	0.194349
ENSRNOG00000053635	Zkscan8	0.63416	0.00187917	0.0305767	0.203996
ENSRNOG00000004517	Igf1	0.650689	0.00188124	0.0305806	0.209335
ENSRNOG00000067076	Frat1	0.708981	0.00188429	0.0306005	0.228123
ENSRNOG00000002537	Wnk3	-0.544631	0.00188722	0.0306184	0.175267
ENSRNOG00000010330	Mark3	-0.261193	0.00189174	0.0306619	0.0840736
ENSRNOG00000063384	LOC102555814	2.36807	0.00189725	0.0307214	0.762451
ENSRNOG00000001891	Gnb1l	-0.55264	0.0018994	0.0307266	0.177954
ENSRNOG00000018106	Neu3	1.42841	0.00190689	0.0307882	0.46013
ENSRNOG00000042561	Cks1b	-0.575608	0.00190615	0.0307882	0.185412
ENSRNOG00000020318	Pnkp	0.516663	0.00191318	0.03086	0.166483
ENSRNOG00000023640	Rab25	-2.05922	0.00191732	0.030897	0.663675
ENSRNOG00000012709	Bag2	0.530085	0.00192708	0.0309945	0.170927
ENSRNOG00000021168	Anp32e	-0.41063	0.00192525	0.0309945	0.132396
ENSRNOG00000010794	Dennd3	0.680671	0.00195215	0.0313675	0.219754
ENSRNOG00000020783	Ntf4	-1.59828	0.00195668	0.0314102	0.51612
ENSRNOG00000019477	Zmynd15	-1.38598	0.00197002	0.031594	0.447854
ENSRNOG00000024112	Dgkq	0.515821	0.00197693	0.0316744	0.166734
ENSRNOG00000000394	Srgn	-3.49751	0.00199066	0.0318334	1.13129
ENSRNOG00000021938	Lrrtm4	0.638695	0.00198913	0.0318334	0.206574
ENSRNOG00000019680	Mst1	-1.49656	0.00199557	0.0318815	0.484183
ENSRNOG00000018775	Cystm1	0.50671	0.00200879	0.0320164	0.164041
ENSRNOG00000055530	Panx2	0.550954	0.00200976	0.0320164	0.178372
ENSRNOG00000070586	Prr18	0.756918	0.00200816	0.0320164	0.245035
ENSRNOG00000002541	Pds5a	-0.373744	0.00205189	0.0326565	0.121243
ENSRNOG00000021615	Mettl26	0.600646	0.00206071	0.0327345	0.19493
ENSRNOG00000028992	Acan	0.800058	0.00205945	0.0327345	0.259631
ENSRNOG00000013101	Pcdh8	0.724315	0.00207266	0.0328932	0.235196
ENSRNOG00000012141	Xrcc3	-0.818221	0.00209105	0.0331497	0.265916
ENSRNOG00000023760	Plekhm3	0.427203	0.00209279	0.0331497	0.138849
ENSRNOG00000036794	Asb16	-4.35401	0.0020967	0.0331802	1.4154
ENSRNOG00000000903	Asl	0.517895	0.00210198	0.0332323	0.168397
ENSRNOG00000005041	Crip2	-0.348998	0.00210468	0.0332436	0.113494
ENSRNOG00000049633	Flvcr1	-0.439239	0.0021153	0.0333798	0.142909
ENSRNOG00000002950	Lyl1	-1.08042	0.00212717	0.0335355	0.351714
ENSRNOG00000069945	Tmem229a	1.114	0.00213242	0.0335866	0.362731
ENSRNOG00000027466	Cd27	-1.97099	0.00213532	0.0336007	0.641863
ENSRNOG00000011636	Dennd6a	-0.437458	0.0021511	0.0338172	0.142562
ENSRNOG00000015052	Star	-0.863197	0.00215743	0.0338848	0.281386
ENSRNOG00000021725	Unc119b	-0.493287	0.00216168	0.0339197	0.160833
ENSRNOG00000008239	Repin1	0.641678	0.00217283	0.0340628	0.20932
ENSRNOG00000050323	Srsf1	-0.367421	0.00218122	0.0341623	0.119901
ENSRNOG00000000782	Trim10	-2.46124	0.0021882	0.0342395	0.803427
ENSRNOG00000007539	Rsad2	2.11813	0.00219469	0.0342769	0.691625
ENSRNOG00000011747	Tmem205	0.520413	0.00219298	0.0342769	0.169916
ENSRNOG00000019657	Mk1	-0.360555	0.00219967	0.0343226	0.117757
ENSRNOG00000049856	Zfp617	-0.685561	0.00220716	0.0344074	0.223978
ENSRNOG00000060707	Atg2a	0.339042	0.00222143	0.0345977	0.110837
ENSRNOG00000055560	LOC120100339	-1.69588	0.00223193	0.0346644	0.554664
ENSRNOG00000067317	Cmtm7	-2.08097	0.00223191	0.0346644	0.680612
ENSRNOG00000070386	Paip2b	-0.411897	0.0022319	0.0346644	0.134717
ENSRNOG00000037082	Mybphl	-2.28909	0.0022428	0.0348008	0.749039
ENSRNOG00000009103	Chrac1	0.705562	0.00224793	0.0348159	0.230926
ENSRNOG00000042847	LOC687707	-1.61499	0.00224696	0.0348159	0.528554
ENSRNOG00000020721	Nme6	0.641673	0.00225132	0.0348361	0.210047
ENSRNOG00000064734		-1.08503	0.00225362	0.0348394	0.355212
ENSRNOG00000039284	Haus4	-0.775163	0.00225738	0.0348654	0.253811
ENSRNOG00000003594	Tmem183a	-0.317016	0.00226841	0.0349999	0.10385
ENSRNOG00000064941	LOC102553278	1.0495	0.00227028	0.0349999	0.34383
ENSRNOG00000003026	Rad23a	0.584582	0.00227696	0.0350384	0.191571
ENSRNOG00000018366	Cracdl	0.861468	0.00227546	0.0350384	0.282291
ENSRNOG00000018369	Prx	-1.05086	0.00227929	0.0350421	0.344409
ENSRNOG00000015078	Ifitm3	-1.30942	0.00231007	0.03545	0.429716
ENSRNOG00000020246	Myl9	-1.21134	0.00230882	0.03545	0.397507
ENSRNOG00000000925	Psph	-0.631734	0.00234094	0.0358909	0.20759
ENSRNOG00000013992	Arfrp1	0.349442	0.00234737	0.0359565	0.114859
ENSRNOG00000018577	Neil1	0.88888	0.00236015	0.0361191	0.292326
ENSRNOG00000048101	Zfp397	0.654769	0.0023666	0.0361847	0.215392
ENSRNOG00000012494	Kctd14	1.11762	0.00237815	0.036295	0.367829
ENSRNOG00000027873	RT1-M1-4	-2.75557	0.00237616	0.036295	0.906832
ENSRNOG00000000082	Hltf	-0.425758	0.00239014	0.0363797	0.140194
ENSRNOG00000004195	Dtl	-1.03294	0.0023882	0.0363797	0.340102
ENSRNOG00000048706	Nox1	1.73369	0.00239022	0.0363797	0.570873
ENSRNOG00000011680	Il16	0.832356	0.00239428	0.0364084	0.274127
ENSRNOG00000013647	Polm	1.02416	0.0024083	0.0365733	0.337491
ENSRNOG00000014398	Scara5	1.7619	0.00241107	0.0365733	0.580665
ENSRNOG00000037302	Rad51	-0.883086	0.00241169	0.0365733	0.291043
ENSRNOG00000021052	Patl1	-0.34199	0.00241716	0.036623	0.112737
ENSRNOG00000007270	Il12rb2	-0.781513	0.00244633	0.0370242	0.257933
ENSRNOG00000014084	Sp1	-0.384846	0.00244806	0.0370242	0.127025
ENSRNOG00000021164	Stip1	-0.41593	0.00245144	0.0370418	0.137304
ENSRNOG00000017849	Apbb3	0.60349	0.00246114	0.0371121	0.199298
ENSRNOG00000018980	Tjap1	-0.360301	0.00245941	0.0371121	0.118978
ENSRNOG00000021000	Naaladl1	-0.642963	0.00246275	0.0371121	0.212348
ENSRNOG00000025115	Exph5	0.737586	0.00246554	0.0371207	0.243626
ENSRNOG00000020239	Capn15	-0.501224	0.00248559	0.0373889	0.165689
ENSRNOG00000058388	Zfp36	-0.789548	0.00250593	0.0376453	0.261213
ENSRNOG00000063018	Ak6	-0.943556	0.00250714	0.0376453	0.31218
ENSRNOG00000024139	Miip	-0.494917	0.00252428	0.0378687	0.163857
ENSRNOG00000001808	Ints13	-0.387996	0.00253223	0.0379501	0.128498
ENSRNOG00000021056	Kcnj14	-0.584114	0.00253424	0.0379501	0.193465
ENSRNOG00000006227	Ifih1	0.908908	0.00253664	0.0379521	0.301069
ENSRNOG00000001868	Crkl	-0.390194	0.00254492	0.0380193	0.129291
ENSRNOG00000012278	Fgf10	3.94322	0.0025487	0.0380193	1.30678
ENSRNOG00000018623	Rev1	-0.363452	0.00255023	0.0380193	0.120455
ENSRNOG00000061097	Lrit3	-2.44865	0.00254863	0.0380193	0.811483
ENSRNOG00000006487	Casp8ap2	-0.474664	0.00256383	0.0381333	0.157398
ENSRNOG00000018796	Herpud1	-0.992587	0.00256279	0.0381333	0.329126
ENSRNOG00000022631	Fgf5	2.13049	0.00256472	0.0381333	0.706491
ENSRNOG00000004666	Prr5l	0.920264	0.00256923	0.0381665	0.305222
ENSRNOG00000005154	Alkal2	1.25603	0.00258062	0.0382	0.416771
ENSRNOG00000030355	Mroh1	-0.407509	0.00257513	0.0382	0.135189
ENSRNOG00000050317	Bltp3b	0.407533	0.00257946	0.0382	0.13522
ENSRNOG00000063808	Akain1	1.40549	0.00258023	0.0382	0.466355
ENSRNOG00000048969	Nom1	0.415191	0.00258744	0.0382672	0.137803
ENSRNOG00000011668	Nfil3	0.513078	0.00261142	0.0385715	0.170451
ENSRNOG00000054257	Adam10	-0.358528	0.00261264	0.0385715	0.119113
ENSRNOG00000037509	Chek2	-1.0724	0.00261683	0.0385993	0.356339
ENSRNOG00000046211	Fbxw4	0.538019	0.00262591	0.0386991	0.178836
ENSRNOG00000011175	Hnrnpa2b1	-0.42896	0.00263638	0.0388193	0.142643
ENSRNOG00000033100	Fth1-ps5	0.44969	0.00264598	0.0389263	0.149591
ENSRNOG00000028636	Xkr5	-1.00528	0.00266193	0.0391266	0.334613
ENSRNOG00000018279	Sfxn1	0.423249	0.00266595	0.0391514	0.140903
ENSRNOG00000025895	Cavin2	-1.02694	0.00267895	0.0393077	0.342043
ENSRNOG00000042504	Zfp964	-0.467279	0.00269481	0.0395058	0.15573
ENSRNOG00000004828	Acvr1c	1.3215	0.00270084	0.0395237	0.440516
ENSRNOG00000005433	Shq1	0.741044	0.00270312	0.0395237	0.247046
ENSRNOG00000007907	Tmem178a	0.426805	0.00270128	0.0395237	0.142276
ENSRNOG00000015859	Chdh	1.24642	0.00272759	0.0398467	0.415905
ENSRNOG00000056940	Cited2	0.690714	0.00273755	0.0399572	0.230563
ENSRNOG00000016776	Extl1	0.754949	0.00274504	0.0400316	0.252075
ENSRNOG00000012396	Rgr	1.19067	0.00276612	0.0403039	0.397872
ENSRNOG00000060689	Parp11	0.525206	0.0027739	0.0403821	0.175552
ENSRNOG00000020470	Slc25a24	0.728393	0.00277835	0.0404118	0.243508
ENSRNOG00000007500	Top1mt	0.447061	0.00279074	0.0405215	0.149524
ENSRNOG00000015442	Sfxn3	0.529717	0.00279003	0.0405215	0.177164
ENSRNOG00000027916	Txndc2	-3.89715	0.00280605	0.0406853	1.30417
ENSRNOG00000032436	Tmod3	-0.57531	0.00280818	0.0406853	0.192541
ENSRNOG00000043295	C10h17orf58	0.590962	0.00280932	0.0406853	0.197787
ENSRNOG00000014966	LOC690000	0.791151	0.0028251	0.0408784	0.26494
ENSRNOG00000066651	Or5a3	-1.13184	0.00282937	0.0409048	0.379089
ENSRNOG00000011657	Kbtbd6	-2.35551	0.00283475	0.0409472	0.789087
ENSRNOG00000007829	Lactb2	0.671891	0.00284455	0.0410533	0.22516
ENSRNOG00000000894	Fry	0.634296	0.00285722	0.0411652	0.212659
ENSRNOG00000042352	Dnase1l2	-1.01711	0.00285551	0.0411652	0.340981
ENSRNOG00000003116	Dph1	0.575355	0.0028726	0.0412155	0.193004
ENSRNOG00000006472	Hspa2	-0.510926	0.00287304	0.0412155	0.171394
ENSRNOG00000010370	Tnip1	0.53471	0.00287263	0.0412155	0.17937
ENSRNOG00000018468	Ldb1	-0.346379	0.00286639	0.0412155	0.116168
ENSRNOG00000062977		1.36959	0.00286601	0.0412155	0.459322
ENSRNOG00000071002	Kcne4	1.88614	0.00288748	0.0413872	0.633045
ENSRNOG00000010515	Trim59	-0.888269	0.00289122	0.0414054	0.29817
ENSRNOG00000005093	Lgr6	0.831366	0.00290149	0.0415169	0.279171
ENSRNOG00000028513	RGD1560523	0.763226	0.00290656	0.0415238	0.256335
ENSRNOG00000038572	Ncapg	-0.430886	0.00290694	0.0415238	0.144719
ENSRNOG00000016675	Kcnn2	0.571328	0.00291803	0.0416466	0.191963
ENSRNOG00000018390	Pld3	0.420806	0.00292667	0.0416989	0.141431
ENSRNOG00000066070	A030014E15Rik	-4.22431	0.00292473	0.0416989	1.41968
ENSRNOG00000009640	Psmf1	0.497255	0.00293821	0.0418277	0.167193
ENSRNOG00000019497	Mrpl17	0.370741	0.00294668	0.0419125	0.124692
ENSRNOG00000002205	Ociad1	0.280045	0.00296585	0.0421351	0.0942513
ENSRNOG00000017116	Zfp532	0.35129	0.00296831	0.0421351	0.11824
ENSRNOG00000033397	Adamts20	-0.573006	0.0029724	0.0421351	0.192894
ENSRNOG00000060818	Snord37l	-1.21484	0.00297202	0.0421351	0.408954
ENSRNOG00000026748	Dennd2a	0.528088	0.00300092	0.0425032	0.177949
ENSRNOG00000017373	Rhobtb2	-0.356096	0.00300639	0.0425448	0.120015
ENSRNOG00000009892	Adamts15	0.861737	0.00301226	0.0425837	0.290491
ENSRNOG00000026328	Gpr137c	0.657145	0.00301423	0.0425837	0.221538
ENSRNOG00000020030	Crlf1	-0.706646	0.00303095	0.0427677	0.238363
ENSRNOG00000027962	Smg7	-0.480934	0.00303237	0.0427677	0.162235
ENSRNOG00000007224	Bmt2	-0.521399	0.00304328	0.0428854	0.17595
ENSRNOG00000005907	Rad18	-0.637628	0.00305652	0.0430357	0.21527
ENSRNOG00000070952		-2.10075	0.00307948	0.0433225	0.709786
ENSRNOG00000014903	Zfyve27	0.352653	0.00308659	0.0433861	0.119181
ENSRNOG00000033824	Gpd2	0.392691	0.00309137	0.0434167	0.132733
ENSRNOG00000009528	Sdcbp2	-1.22853	0.00309825	0.0434769	0.415349
ENSRNOG00000011936	Abhd14a	0.567153	0.00310117	0.0434813	0.191766
ENSRNOG00000005266	Amdhd1	2.18882	0.00314325	0.0439241	0.741125
ENSRNOG00000006797	Zfp280c	-0.750285	0.0031429	0.0439241	0.254041
ENSRNOG00000016123	Rnf144b	0.888247	0.00313949	0.0439241	0.30072
ENSRNOG00000018481	Zpr1	0.363024	0.00313937	0.0439241	0.122903
ENSRNOG00000017379	Or52x1	-3.35774	0.0031483	0.043958	1.13711
ENSRNOG00000004918	Kcna4	0.63536	0.0031677	0.0441655	0.215305
ENSRNOG00000017702	Gpld1	-0.53253	0.00316844	0.0441655	0.180463
ENSRNOG00000010797	Esm1	4.94309	0.00318013	0.0442915	1.67576
ENSRNOG00000013005	Rpa2	-0.665204	0.0032033	0.0445497	0.225682
ENSRNOG00000063051	Cacng6	-0.993233	0.003204	0.0445497	0.33698
ENSRNOG00000007390	Nfkbia	0.561459	0.00321348	0.0446444	0.190548
ENSRNOG00000005054	Prox2	-1.13036	0.00321928	0.0446879	0.383695
ENSRNOG00000051461	Rfwd3	-0.486294	0.00323792	0.0449093	0.16517
ENSRNOG00000058430	Bcdin3d	0.616704	0.00326564	0.0452563	0.209652
ENSRNOG00000002979	Tbx19	-1.56406	0.00328009	0.0453064	0.531959
ENSRNOG00000021303	Drc3	-0.555529	0.00327548	0.0453064	0.188915
ENSRNOG00000022320	Primpol	-1.36113	0.00327223	0.0453064	0.462822
ENSRNOG00000037238	Mrm3	0.70242	0.00327951	0.0453064	0.238899
ENSRNOG00000048580	Trip6	-0.572905	0.00329703	0.0455028	0.194959
ENSRNOG00000015583	Dnal4	0.558365	0.00330169	0.0455296	0.190039
ENSRNOG00000014548	Nedd9	0.65525	0.00331516	0.0456539	0.22311
ENSRNOG00000066340		-3.16943	0.00331616	0.0456539	1.07921
ENSRNOG00000012178	Lmbrd1	0.351419	0.00333281	0.04577	0.119724
ENSRNOG00000013141	Eno2	0.455469	0.00332977	0.04577	0.155157
ENSRNOG00000027459	Zbtb45	0.602789	0.00333277	0.04577	0.205362
ENSRNOG00000012804	C1qc	-2.03332	0.00334012	0.0458202	0.692886
ENSRNOG00000015020	Idh1	-0.338563	0.00334194	0.0458202	0.115377
ENSRNOG00000038328	Gjc2	-1.0952	0.00334995	0.0458924	0.373322
ENSRNOG00000069187	Inip	-0.462526	0.00335465	0.0459192	0.157685
ENSRNOG00000010765	Vcl	0.577042	0.00336912	0.045972	0.196816
ENSRNOG00000014426	Lox	-1.49192	0.0033695	0.045972	0.508865
ENSRNOG00000027259	Faxdc2	-1.25918	0.00336609	0.045972	0.429436
ENSRNOG00000051235	Cfb	-0.588529	0.00336146	0.045972	0.200686
ENSRNOG00000018082	Slc26a2	0.59332	0.0033747	0.0460054	0.202403
ENSRNOG00000028844	Slc9a5	-0.460348	0.00340076	0.0463229	0.15717
ENSRNOG00000034107	C7h8orf33	0.526488	0.00341633	0.0464971	0.179838
ENSRNOG00000004216	Lrr1	-1.65071	0.00342714	0.0466063	0.564042
ENSRNOG00000006330	Elf3	-4.04292	0.00344203	0.0467437	1.38209
ENSRNOG00000013806	Mplkip	0.574678	0.00344283	0.0467437	0.196461
ENSRNOG00000056837	Abr	0.426217	0.00344786	0.046774	0.14573
ENSRNOG00000029242	Plekho2	0.479467	0.00346009	0.0468639	0.163999
ENSRNOG00000036689	P4hb	-0.469805	0.00345867	0.0468639	0.160687
ENSRNOG00000004225	Odf4	3.18663	0.00346459	0.0468801	1.09012
ENSRNOG00000060431	Pfpl	-1.16684	0.00346689	0.0468801	0.399196
ENSRNOG00000026857	Kif7	0.511119	0.0034742	0.0469411	0.174901
ENSRNOG00000042679	Lcor	-0.639008	0.00348334	0.0470264	0.218725
ENSRNOG00000003095	Fgfbp1	2.73708	0.00349885	0.0471978	0.937316
ENSRNOG00000042879	Cep192	-0.373303	0.00350792	0.047282	0.127873
ENSRNOG00000068487	Mzt1	-0.388559	0.00354312	0.0477179	0.133241
ENSRNOG00000024717	Espnl	-2.38897	0.00356212	0.0479353	0.819674
ENSRNOG00000049952	Gucd1	-0.416965	0.00357565	0.0480401	0.143122
ENSRNOG00000053577	Gramd1b	0.534352	0.00357546	0.0480401	0.183414
ENSRNOG00000000513	Mapk14	-0.393242	0.0035871	0.0481421	0.135025
ENSRNOG00000048838	Gjc1	-0.619394	0.003589	0.0481421	0.21269
ENSRNOG00000033386	Itih1	1.50304	0.00359249	0.0481503	0.516174
ENSRNOG00000007596	Rffl	0.463918	0.00362273	0.0485168	0.159462
ENSRNOG00000010475	Casp3	0.682315	0.00362565	0.048517	0.234552
ENSRNOG00000004217	Stk10	-0.457522	0.00364557	0.0487193	0.15737
ENSRNOG00000015623	Guca1b	-1.5221	0.00364659	0.0487193	0.523558
ENSRNOG00000009970	Gsdme	0.48005	0.00365196	0.048752	0.16515
ENSRNOG00000021116	Bnipl	-2.03271	0.0036589	0.0488057	0.699447
ENSRNOG00000006778	Mmp19	1.16516	0.00366568	0.0488183	0.401006
ENSRNOG00000020751	Rdm1	-0.866837	0.00366314	0.0488183	0.298312
ENSRNOG00000037149	Bcl2l15	-2.27478	0.00368541	0.049042	0.783352
ENSRNOG00000033575	Emid1	-1.13774	0.00368975	0.0490608	0.391845
ENSRNOG00000011530	Mindy4	0.506309	0.00369764	0.0490877	0.174417
ENSRNOG00000022354	Pusl1	0.43521	0.00369495	0.0490877	0.149912
ENSRNOG00000065792	Or13c7e	3.85551	0.0037133	0.0492564	1.32878
ENSRNOG00000047046	Plin4	2.12521	0.00371667	0.049262	0.732513
ENSRNOG00000003585	Sytl5	0.98664	0.00372546	0.0492991	0.34016
ENSRNOG00000014011	Dll4	-1.06008	0.00372444	0.0492991	0.365468
ENSRNOG00000015455	Spr	0.564494	0.0037283	0.0492991	0.194634
ENSRNOG00000006705	Mkks	-0.559093	0.0037431	0.0493027	0.192855
ENSRNOG00000007371	Rbmx2	-0.634866	0.00374012	0.0493027	0.218973
ENSRNOG00000011844	Ints12	-0.467962	0.00373507	0.0493027	0.161382
ENSRNOG00000022636	Alpk1	0.828154	0.00374332	0.0493027	0.285667
ENSRNOG00000070046	Cdc45	-0.795941	0.00373942	0.0493027	0.274524
ENSRNOG00000025460	Tmem71	0.903719	0.0037494	0.049344	0.311788
ENSRNOG00000013898	Cdca4	-0.515158	0.00375956	0.0494388	0.177784
ENSRNOG00000004232	G2e3	-0.735488	0.0037722	0.0495661	0.253913
ENSRNOG00000049326	Tmem234	0.694478	0.00378031	0.0496336	0.239811
ENSRNOG00000006860	Itk	1.88923	0.00378792	0.0496946	0.652515
ENSRNOG00000054955	Adgra1	0.686026	0.00380576	0.0498894	0.237065
ENSRNOG00000017297	Cab39	-0.398433	0.00386377	0.0506102	0.13791
ENSRNOG00000031397	Stk32b	0.777221	0.00386766	0.0506215	0.26905
ENSRNOG00000018762	Rsph3	0.772308	0.00387268	0.050644	0.267387
ENSRNOG00000033361	Slc39a5	-0.441819	0.00387543	0.050644	0.152978
ENSRNOG00000019447	Ecel1	0.833632	0.00389294	0.0507144	0.288783
ENSRNOG00000049270	Ppp2r3b	-2.43099	0.00389119	0.0507144	0.84209
ENSRNOG00000062480		-1.1993	0.00389291	0.0507144	0.415457
ENSRNOG00000068687	Ubxn2a	-0.495506	0.0038856	0.0507144	0.171615
ENSRNOG00000009724	Tstd2	0.418608	0.00390413	0.0508205	0.145058
ENSRNOG00000021793	Tlcd5	0.533148	0.00390745	0.0508242	0.184766
ENSRNOG00000014850	Amhr2	-1.53386	0.00392429	0.0510036	0.531818
ENSRNOG00000021602	Zmynd10	-0.627585	0.00394149	0.051149	0.217699
ENSRNOG00000047386	Smg1	-0.366967	0.00394159	0.051149	0.127295
ENSRNOG00000001747	Pak2	-0.365308	0.0039542	0.0511984	0.126764
ENSRNOG00000020072	Pcdhb9	0.594293	0.00395458	0.0511984	0.206226
ENSRNOG00000065741	Il7r	-4.08315	0.00395411	0.0511984	1.41688
ENSRNOG00000013256	Ric8a	0.420371	0.00397373	0.0514065	0.14595
ENSRNOG00000021856	Lat2	-1.96007	0.00398058	0.0514553	0.680652
ENSRNOG00000028100	Pex11g	1.14676	0.00399313	0.0515379	0.398359
ENSRNOG00000037219	Slc6a21	-1.8298	0.00399047	0.0515379	0.635587
ENSRNOG00000063451		-3.82742	0.00399738	0.051553	1.32972
ENSRNOG00000031760	Fmn1	0.899103	0.00401526	0.0517436	0.312518
ENSRNOG00000011521	Filip1	0.927918	0.00401856	0.0517463	0.322563
ENSRNOG00000001285	Atp2a2	-0.384238	0.0040442	0.0520364	0.133662
ENSRNOG00000026874	Zfp956	-0.432716	0.00405084	0.0520418	0.150553
ENSRNOG00000049988	Mbtd1	-0.367225	0.00404829	0.0520418	0.127758
ENSRNOG00000014274	Trit1	0.416499	0.00408182	0.0523995	0.145032
ENSRNOG00000024863	Fam76b	-0.438227	0.00409695	0.0525535	0.15266
ENSRNOG00000013622	RGD1560813	-0.60955	0.00411124	0.0526609	0.212424
ENSRNOG00000022448	Htra2	0.393916	0.00411162	0.0526609	0.137278
ENSRNOG00000001047	Map2k7	-0.30231	0.0041167	0.0526817	0.105368
ENSRNOG00000001255	Mlxip	-0.428728	0.0041227	0.0526817	0.149454
ENSRNOG00000062859	RGD1565622	-1.28273	0.00412106	0.0526817	0.447139
ENSRNOG00000006399	Synj2bp	-0.370132	0.00413848	0.052843	0.129082
ENSRNOG00000003807	Wnt9b	2.09308	0.00414892	0.0528956	0.73016
ENSRNOG00000012140	Cep89	-0.397851	0.00414696	0.0528956	0.138781
ENSRNOG00000016950	Otud1	0.734826	0.00416261	0.0530297	0.256433
ENSRNOG00000002736	Rabgap1l	0.308788	0.00418066	0.0532191	0.10781
ENSRNOG00000015055	Scg2	0.834196	0.00419674	0.0533832	0.291373
ENSRNOG00000005823	Utp20	0.353784	0.00420753	0.0534797	0.123607
ENSRNOG00000025691	Pla2g7	1.50468	0.00422663	0.0536818	0.525976
ENSRNOG00000005303	Tbc1d25	0.398201	0.00424886	0.0538778	0.139276
ENSRNOG00000018391	Cdk2ap2	-0.54832	0.00425173	0.0538778	0.191797
ENSRNOG00000020892	Dpf2	-0.27548	0.0042455	0.0538778	0.0963447
ENSRNOG00000009275	Kpnb1	-0.371889	0.00428945	0.0543146	0.130211
ENSRNOG00000050233	Cchcr1	-0.564907	0.00429313	0.0543202	0.197812
ENSRNOG00000006093	LRRTM1	0.663737	0.00430465	0.0544247	0.232488
ENSRNOG00000029318	Tyrp1	1.78575	0.00431273	0.0544857	0.625628
ENSRNOG00000011831	Nudt18	0.612739	0.00433864	0.0547716	0.214813
ENSRNOG00000035580	Mir3597-3	-3.29088	0.00434198	0.0547725	1.15381
ENSRNOG00000020571	Mpg	0.691522	0.00435899	0.0549456	0.242559
ENSRNOG00000056092	Hephl1	2.16102	0.00437979	0.0551663	0.758403
ENSRNOG00000007346	Tamalin	0.890159	0.00440505	0.0554427	0.3126
ENSRNOG00000005417	Zhx2	0.440513	0.00441581	0.0555363	0.154739
ENSRNOG00000014863	Reck	0.570721	0.00443849	0.0557218	0.200592
ENSRNOG00000017819	Cd14	1.51526	0.00444056	0.0557218	0.532597
ENSRNOG00000051986	Plcg2	-1.08419	0.00443584	0.0557218	0.381034
ENSRNOG00000007041	Abcg2	1.31105	0.00446751	0.056018	0.461132
ENSRNOG00000011323	Lgi3	0.945102	0.00447644	0.0560575	0.332492
ENSRNOG00000024245	Zkscan2	0.590853	0.00447736	0.0560575	0.20787
ENSRNOG00000030776	Sytl2	0.931066	0.00449825	0.0562769	0.327733
ENSRNOG00000004774	Ccdc175	-3.74692	0.00450741	0.0563493	1.31921
ENSRNOG00000003264	Nat9	0.526071	0.00451218	0.0563669	0.18524
ENSRNOG00000005350	Pwp1	0.406763	0.00453382	0.0564265	0.143306
ENSRNOG00000033588	Siglec15	1.37217	0.00452465	0.0564265	0.483319
ENSRNOG00000047656	Gaa	0.490166	0.00453027	0.0564265	0.172675
ENSRNOG00000048145	Sstr1	1.30151	0.00452146	0.0564265	0.458395
ENSRNOG00000048978	Nphp3	-0.708213	0.00453078	0.0564265	0.249491
ENSRNOG00000059362	Has3	-0.811073	0.00456562	0.05678	0.285973
ENSRNOG00000010128	Slc27a2	-1.57529	0.00457151	0.0568111	0.555506
ENSRNOG00000010682	Clcn3	0.383567	0.0045768	0.0568346	0.135278
ENSRNOG00000022402	Luzp1	-0.505194	0.00465887	0.0578107	0.178531
ENSRNOG00000005376	Mad2l1	-0.703301	0.00467651	0.0579437	0.248647
ENSRNOG00000021133	Lsm14a	-0.337893	0.00467497	0.0579437	0.119455
ENSRNOG00000038169	Spin4	-0.852304	0.00468593	0.0580175	0.301395
ENSRNOG00000013517	Phtf2	-0.478025	0.00470116	0.0581419	0.169103
ENSRNOG00000025693	Tdrd6	1.64684	0.00470294	0.0581419	0.582601
ENSRNOG00000007249	Cdkn1b	-0.577606	0.00471004	0.0581868	0.204374
ENSRNOG00000016695	Mmp2	1.01412	0.00472034	0.058228	0.358915
ENSRNOG00000019771	Tbx6	-1.36224	0.00471765	0.058228	0.482089
ENSRNOG00000053084	Fuz	0.490037	0.00478839	0.0590239	0.173714
ENSRNOG00000000692	Ung	-0.732095	0.00479832	0.0591027	0.259583
ENSRNOG00000032441	Pan2	-0.336014	0.00481425	0.0592288	0.119187
ENSRNOG00000032522	RGD1560784	0.512265	0.00481564	0.0592288	0.181711
ENSRNOG00000064025	Hist1h4m	1.39698	0.0048243	0.0592917	0.49564
ENSRNOG00000006956	Adamtsl1	-0.669688	0.00483202	0.059301	0.237644
ENSRNOG00000014429	Arfgap2	0.502786	0.00483412	0.059301	0.178427
ENSRNOG00000028368	Etnk2	0.594434	0.00483568	0.059301	0.210958
ENSRNOG00000020731	Ppfia3	0.482171	0.00484399	0.0593592	0.171151
ENSRNOG00000054891	Cnot6	-0.390146	0.00485373	0.0594351	0.138517
ENSRNOG00000001520	Dlx1	0.47667	0.00488537	0.0597788	0.169362
ENSRNOG00000012036	Pcsk5	0.457095	0.00493836	0.060383	0.162608
ENSRNOG00000010753	Aig1	0.302077	0.00496099	0.0606154	0.107518
ENSRNOG00000042592	Rgs10	0.376402	0.00498899	0.060913	0.134058
ENSRNOG00000017938	Btaf1	-0.373032	0.00500131	0.0610189	0.132896
ENSRNOG00000031335	Ankrd37	-1.21363	0.00505407	0.0616177	0.432887
ENSRNOG00000064154	Rassf10	1.70744	0.00508469	0.0619458	0.609449
ENSRNOG00000003777	Chrne	-1.05661	0.0051007	0.0620744	0.37728
ENSRNOG00000036661	Rab40b	-0.556583	0.00510638	0.0620744	0.198762
ENSRNOG00000046871	LOC681367	0.758184	0.00510604	0.0620744	0.270754
ENSRNOG00000013135	Ptpn12	-0.411629	0.00511799	0.0621252	0.147036
ENSRNOG00000018205	Ttl	-0.468374	0.00511514	0.0621252	0.167295
ENSRNOG00000017577	Bphl	0.55795	0.00512703	0.0621898	0.199343
ENSRNOG00000007152	Bhlhe40	1.08762	0.0051324	0.0622099	0.388629
ENSRNOG00000007496	Mtmr4	-0.503184	0.00514084	0.0622671	0.179832
ENSRNOG00000014584	Odf2	-0.416638	0.00515704	0.0624181	0.148956
ENSRNOG00000006209	Mbd6	0.404278	0.00516757	0.0624551	0.144571
ENSRNOG00000008193	Cd46	0.574886	0.00516664	0.0624551	0.205577
ENSRNOG00000002461	Nid1	-0.59159	0.00517811	0.0625374	0.211604
ENSRNOG00000030101	Traip	-0.667146	0.00523475	0.0631758	0.23893
ENSRNOG00000063630	Dlx6	0.720142	0.00529588	0.0638674	0.258258
ENSRNOG00000012811	Spint1	-1.03735	0.0053518	0.064449	0.37247
ENSRNOG00000013521	Dhfr	-0.704826	0.00535053	0.064449	0.253067
ENSRNOG00000003821	Rptor	0.390382	0.00536971	0.0646181	0.140225
ENSRNOG00000004763	Sirpa	0.545836	0.00538006	0.0646496	0.196108
ENSRNOG00000017502	Sike1	0.377426	0.00537917	0.0646496	0.135599
ENSRNOG00000021712	Rcbtb1	-0.310816	0.00538749	0.0646924	0.111688
ENSRNOG00000050106	Rcc1	-0.517601	0.00540895	0.0649035	0.186079
ENSRNOG00000039832	Gpr12	0.554527	0.00541296	0.0649051	0.199372
ENSRNOG00000016768	Oprl1	0.700589	0.00543177	0.0650839	0.251988
ENSRNOG00000028351	Garin2	-1.50337	0.00543954	0.0651304	0.540824
ENSRNOG00000020068	Ndufaf3	0.471702	0.00550791	0.0658548	0.169938
ENSRNOG00000023407	Mrpl36	0.417617	0.00550694	0.0658548	0.15045
ENSRNOG00000019442	Josd2	0.591267	0.00551362	0.0658715	0.213039
ENSRNOG00000020554	Slc50a1	1.04506	0.00551719	0.0658715	0.376574
ENSRNOG00000005074	Arl6ip6	-0.610984	0.00552785	0.0659517	0.22021
ENSRNOG00000003472	Atp11c	-0.469656	0.00554706	0.0661338	0.169342
ENSRNOG00000037562	Zbtb42	0.884121	0.0055588	0.0662265	0.318863
ENSRNOG00000006689	Chd7	-0.430565	0.00556649	0.066271	0.155311
ENSRNOG00000051051	Pabir1	0.62749	0.0055793	0.0663762	0.226405
ENSRNOG00000048291	Tbcc	0.769789	0.00560262	0.0666063	0.277885
ENSRNOG00000000825	Calhm5	2.14031	0.00561768	0.0667332	0.772871
ENSRNOG00000021424	Cd300lf	1.21721	0.00562127	0.0667332	0.439568
ENSRNOG00000034191	Fmo1	-0.78762	0.00563232	0.0668169	0.284498
ENSRNOG00000006759	Ankrd24	0.47809	0.00563671	0.0668216	0.172708
ENSRNOG00000012791	Ajuba	-0.719239	0.00567885	0.0672735	0.26005
ENSRNOG00000012122	Clvs2	0.468927	0.00569926	0.0674263	0.169618
ENSRNOG00000056024	Bnip2	-0.422082	0.00569981	0.0674263	0.152675
ENSRNOG00000019913	Mta2	-0.306381	0.0057115	0.0675168	0.110851
ENSRNOG00000055138	Cldn16	2.06949	0.00572922	0.0676784	0.74903
ENSRNOG00000024410	Blvrb	0.451713	0.00574136	0.067774	0.163534
ENSRNOG00000015160	Gem	0.859923	0.00575119	0.0678421	0.311381
ENSRNOG00000065853	H3f3a-ps9	-0.559319	0.0057983	0.0683496	0.202727
ENSRNOG00000067648	Hist1h4m	0.698869	0.00580261	0.0683523	0.25333
ENSRNOG00000006440	Ift27	-0.44887	0.00580751	0.0683619	0.162725
ENSRNOG00000020828	Pde4a	0.47921	0.00583109	0.0685699	0.173807
ENSRNOG00000026293	Jun	0.887015	0.00583338	0.0685699	0.321731
ENSRNOG00000014201	Manf	-1.58814	0.00584102	0.0686114	0.576128
ENSRNOG00000002827	Rbfox1	-0.538048	0.00584625	0.0686247	0.195208
ENSRNOG00000043342	Gpr15lg	-2.2309	0.00586348	0.0687787	0.809671
ENSRNOG00000000595	Traf3ip2	0.880119	0.00589254	0.0689262	0.319613
ENSRNOG00000009588	Snph	0.41529	0.00588897	0.0689262	0.150801
ENSRNOG00000023320	Tspan1	0.82747	0.00588372	0.0689262	0.30044
ENSRNOG00000026982	Uqcc6	0.736675	0.0058899	0.0689262	0.267508
ENSRNOG00000010381	Mknk1	0.51862	0.00591088	0.0690839	0.188405
ENSRNOG00000014486	Rfx3	0.488391	0.00591428	0.0690839	0.177436
ENSRNOG00000016108	Phlpp2	-0.430747	0.00593536	0.0692818	0.156559
ENSRNOG00000016910	Ralgps1	-0.338048	0.00596085	0.0694929	0.12293
ENSRNOG00000056041	Ipo8	-0.327757	0.00596176	0.0694929	0.11919
ENSRNOG00000002919	Gfap	1.25988	0.00598132	0.0696724	0.458337
ENSRNOG00000021161	Fermt3	-1.46255	0.00600224	0.0698188	0.532291
ENSRNOG00000058113	LOC120101212	-3.63175	0.00600035	0.0698188	1.32171
ENSRNOG00000070382	Hyal3	0.515435	0.00601249	0.0698895	0.187629
ENSRNOG00000022994	Nlrp5	-3.73532	0.00605378	0.0702843	1.36085
ENSRNOG00000029197	Diablo	-0.811462	0.00605486	0.0702843	0.295637
ENSRNOG00000004341	C13h1orf116	-2.11261	0.00606783	0.070386	0.769875
ENSRNOG00000003741	Nptx1	0.883616	0.00608023	0.070481	0.322085
ENSRNOG00000005234	Gxylt1	-0.374969	0.00608889	0.0705325	0.136702
ENSRNOG00000004306	Zbtb39	-1.33889	0.00615796	0.0711847	0.488779
ENSRNOG00000005908	Dmtf1	-0.436632	0.00615562	0.0711847	0.159391
ENSRNOG00000037514	Qser1	-0.372	0.00615635	0.0711847	0.135799
ENSRNOG00000050658	Tacr2	1.88551	0.00617606	0.0712918	0.688575
ENSRNOG00000062686	Gcnt1	1.58426	0.00617216	0.0712918	0.578517
ENSRNOG00000069265	Purb	0.519216	0.00618001	0.0712918	0.189628
ENSRNOG00000020390	Tmem161a	0.604865	0.00619118	0.0713303	0.220957
ENSRNOG00000020916	Tmub2	0.29592	0.00619188	0.0713303	0.108101
ENSRNOG00000053362	Gabarapl1	0.258859	0.00619722	0.0713427	0.0945722
ENSRNOG00000004179	Nts	-1.18085	0.00621148	0.0714576	0.431535
ENSRNOG00000014543	Tbc1d2b	-0.369034	0.00622277	0.0714891	0.13489
ENSRNOG00000021493	Prdm9	-1.39084	0.00621893	0.0714891	0.508346
ENSRNOG00000007551	Patj	0.737202	0.00623434	0.071567	0.269525
ENSRNOG00000017930	Lpcat1	0.769301	0.0062381	0.071567	0.281281
ENSRNOG00000032860	LOC120094797	-1.63332	0.00625305	0.0716894	0.597365
ENSRNOG00000008629	Secisbp2l	0.297419	0.00631602	0.0723617	0.108909
ENSRNOG00000009935	Xpo1	-0.375436	0.00635057	0.0727077	0.137567
ENSRNOG00000011523	Macroh2a1	-0.299763	0.00639883	0.0732089	0.10994
ENSRNOG00000014464	Tnfsf13b	-3.33156	0.0064031	0.0732089	1.22197
ENSRNOG00000003384	Hs3st3b1	1.42399	0.00641564	0.0733022	0.522424
ENSRNOG00000019826	Sil1	0.635271	0.00642865	0.0733506	0.23312
ENSRNOG00000031328	Zfp110	0.480192	0.00642463	0.0733506	0.176199
ENSRNOG00000061424	Map3k3	-0.386994	0.00643967	0.0734263	0.142042
ENSRNOG00000017628	Tagln	-1.02399	0.00648361	0.073877	0.376155
ENSRNOG00000069246	Abcg3l3	1.07425	0.00648944	0.073893	0.394661
ENSRNOG00000018107	Zfand5	0.321925	0.0064979	0.073939	0.118288
ENSRNOG00000004372	Cbln4	-1.67751	0.00651062	0.0740334	0.616529
ENSRNOG00000010833	Mthfd2	-0.857991	0.0065436	0.0743074	0.315528
ENSRNOG00000022772	Prickle1	0.425815	0.00654294	0.0743074	0.156593
ENSRNOG00000016467	Kctd1	0.397006	0.00656159	0.0744612	0.146049
ENSRNOG00000045697	Ccdc110	1.10044	0.00660954	0.0749037	0.405182
ENSRNOG00000063049	Pnma8c	0.476253	0.00660725	0.0749037	0.17535
ENSRNOG00000015477	Nkx3-1	1.84779	0.00662932	0.0750769	0.680608
ENSRNOG00000007002	Lif	2.06837	0.0066365	0.0751074	0.761956
ENSRNOG00000021916	Slc16a12	-1.31643	0.00664142	0.0751123	0.484997
ENSRNOG00000008015	Fos	1.05804	0.00666689	0.0753493	0.389982
ENSRNOG00000010896	Tprn	-0.422525	0.00668391	0.0754907	0.155787
ENSRNOG00000046282	Mir6326	-1.82078	0.00669948	0.0755645	0.671522
ENSRNOG00000056216	Casp7	0.730373	0.00669919	0.0755645	0.269367
ENSRNOG00000000247	Mfsd11	-0.417716	0.0067082	0.0755662	0.154082
ENSRNOG00000000387	Dna2	-0.3879	0.00672156	0.0755662	0.143119
ENSRNOG00000004713	Kcnj16	1.03458	0.00673577	0.0755662	0.381815
ENSRNOG00000004807	Arf2	-0.408421	0.00672497	0.0755662	0.1507
ENSRNOG00000016984	Atg13	0.292822	0.00673286	0.0755662	0.108061
ENSRNOG00000024455	Gnptg	0.28405	0.00673518	0.0755662	0.104829
ENSRNOG00000029514	Slc26a9	2.19368	0.00672368	0.0755662	0.809407
ENSRNOG00000055531	Saa4	-0.478859	0.00671455	0.0755662	0.176656
ENSRNOG00000027747	Ninl	-0.407765	0.00675417	0.075688	0.150537
ENSRNOG00000048088	Mest	0.34584	0.00675567	0.075688	0.12768
ENSRNOG00000005981	Nt5c3a	-0.388241	0.00676614	0.0757545	0.143361
ENSRNOG00000020772	Dhx8	0.286135	0.00677668	0.0757711	0.105678
ENSRNOG00000033256	LOC691141	-1.03618	0.00677645	0.0757711	0.382688
ENSRNOG00000011677	Slc39a10	-0.445917	0.00678558	0.0758199	0.164716
ENSRNOG00000010595	Rbm45	0.378286	0.00679167	0.0758372	0.139749
ENSRNOG00000003434	Ro60	-0.376153	0.00679779	0.0758389	0.138977
ENSRNOG00000018709	Patz1	0.38238	0.00680088	0.0758389	0.141285
ENSRNOG00000053040	AC094643,2	-0.497163	0.00682317	0.0760368	0.18377
ENSRNOG00000036603	Ifit1bl	0.719724	0.00684441	0.0762227	0.266138
ENSRNOG00000007283	Erlec1	0.314345	0.00686211	0.0762816	0.116275
ENSRNOG00000017073	Car9	-2.33019	0.00686338	0.0762816	0.861946
ENSRNOG00000019465	Gnai3	-0.350098	0.00685633	0.0762816	0.129486
ENSRNOG00000022368	Ddx49	0.50178	0.00687452	0.0763547	0.185648
ENSRNOG00000004874	Flrt3	0.644661	0.00689902	0.0764943	0.238615
ENSRNOG00000024526	Ttc34	0.670144	0.00689212	0.0764943	0.248017
ENSRNOG00000025448	Limd2	0.443217	0.00690081	0.0764943	0.164058
ENSRNOG00000019955	Ogdhl	0.749093	0.00691521	0.0766032	0.27735
ENSRNOG00000001506	Tmem35a	0.441684	0.00695546	0.0768165	0.163649
ENSRNOG00000005392	Ngfr	-1.04046	0.00695032	0.0768165	0.385468
ENSRNOG00000006120	Shh	1.17836	0.00694379	0.0768165	0.436506
ENSRNOG00000046181	Anks4b	-0.930131	0.0069487	0.0768165	0.344583
ENSRNOG00000047896	Kctd10	-0.368202	0.00695743	0.0768165	0.136428
ENSRNOG00000004563	Sec24a	-0.299797	0.00696284	0.0768254	0.111093
ENSRNOG00000033378	Rnf123	0.317034	0.00697498	0.0769087	0.117506
ENSRNOG00000020845	Tyrobp	-2.48666	0.00702962	0.0774092	0.922543
ENSRNOG00000042601	Zglp1	-1.10966	0.00702608	0.0774092	0.411656
ENSRNOG00000059428	LOC100125366	1.30828	0.00704557	0.0775337	0.485503
ENSRNOG00000019979	B3galt6	0.445012	0.00707494	0.0778057	0.16523
ENSRNOG00000011922	Stt3b	-0.365459	0.00709163	0.0779381	0.135732
ENSRNOG00000005964	Nr4a3	0.530247	0.00710906	0.077998	0.196994
ENSRNOG00000008637	Strada	0.326534	0.00711115	0.077998	0.121316
ENSRNOG00000009580	Lca5	0.685195	0.00710713	0.077998	0.254551
ENSRNOG00000026813	Ak6	-0.9406	0.00711574	0.077998	0.349486
ENSRNOG00000009285	Eipr1	0.422088	0.00714647	0.0782703	0.156914
ENSRNOG00000051619	Asb2	1.37091	0.00714994	0.0782703	0.509673
ENSRNOG00000005365	Kcnip1	-0.484631	0.00716215	0.0783527	0.180213
ENSRNOG00000002978	Faslg	-1.38677	0.00717853	0.0784806	0.515825
ENSRNOG00000001469	Eln	-0.758843	0.00719147	0.0785084	0.282324
ENSRNOG00000009739	Washc5	0.34824	0.00719985	0.0785084	0.12958
ENSRNOG00000011054	Laptm5	-1.92457	0.00719696	0.0785084	0.716095
ENSRNOG00000013840	Ankrd2	-2.73788	0.00718898	0.0785084	1.01857
ENSRNOG00000009035	Malsu1	0.531997	0.00722928	0.0787082	0.198056
ENSRNOG00000012386	Zbtb38	0.472428	0.00722501	0.0787082	0.175866
ENSRNOG00000020902	G6pc3	0.516851	0.00723998	0.0787082	0.192453
ENSRNOG00000023440	Phex	-1.21303	0.0072328	0.0787082	0.451623
ENSRNOG00000029956	Zfp654	-0.712975	0.0072417	0.0787082	0.265488
ENSRNOG00000007993	Sh3tc1	1.61995	0.0072669	0.0789308	0.603478
ENSRNOG00000015294	Paxx	0.370517	0.00727746	0.0789943	0.138053
ENSRNOG00000007988	Timm22	0.424205	0.00731328	0.0793316	0.158154
ENSRNOG00000011723	Slc44a3	1.46246	0.00732226	0.0793452	0.545323
ENSRNOG00000030294	Eml4	-0.293031	0.00732403	0.0793452	0.109269
ENSRNOG00000032948	Tyk2	-0.377506	0.00733185	0.0793594	0.140788
ENSRNOG00000047611	Top1	-0.324742	0.00733482	0.0793594	0.121116
ENSRNOG00000033527	Pappa	1.25034	0.00736323	0.0796152	0.466554
ENSRNOG00000007319	Trib3	2.0435	0.00737564	0.0796979	0.762672
ENSRNOG00000000893	Tmem248	0.32162	0.00738278	0.0797016	0.120049
ENSRNOG00000004132	Lasp1	-0.35185	0.00738551	0.0797016	0.131339
ENSRNOG00000016873	Msrb2	0.899799	0.00743463	0.08018	0.336157
ENSRNOG00000000248	Srsf2	-0.553622	0.00744966	0.0802166	0.206881
ENSRNOG00000058652	Akp3	-1.70196	0.00745242	0.0802166	0.636028
ENSRNOG00000063901		-2.10428	0.00744972	0.0802166	0.786342
ENSRNOG00000012108	Thsd1	-0.643444	0.00746838	0.0803281	0.240522
ENSRNOG00000023455	Pomgnt1	0.390557	0.00747238	0.0803281	0.146001
ENSRNOG00000065944	Sc5d	-0.322625	0.00750959	0.0806762	0.120682
ENSRNOG00000006462	Ero1a	-0.4546	0.00752177	0.0807552	0.170083
ENSRNOG00000037310	Riiad1	-0.863167	0.00752936	0.0807849	0.322984
ENSRNOG00000037275	Tlcd2	1.81338	0.00753981	0.0808452	0.678658
ENSRNOG00000060401	LOC108348213	1.77282	0.00755342	0.0809392	0.663629
ENSRNOG00000011167	Wdhd1	-0.671187	0.00756484	0.0809579	0.251296
ENSRNOG00000038600	Dnaaf3	-0.624927	0.00756443	0.0809579	0.233975
ENSRNOG00000005902	Ccdc34	-0.547225	0.0075723	0.0809698	0.20491
ENSRNOG00000050512	Mir3568	-1.93922	0.00757564	0.0809698	0.726185
ENSRNOG00000029979	RGD1563815	-2.75603	0.0076144	0.0813321	1.03272
ENSRNOG00000025634	Zfhx2	0.449609	0.00762533	0.0813969	0.168505
ENSRNOG00000004821	Sntb1	0.767847	0.00763612	0.0814601	0.287826
ENSRNOG00000005574	Adamts8	-0.948299	0.00765873	0.0816492	0.3556
ENSRNOG00000059919	Mtg2	0.345292	0.00766747	0.0816904	0.129499
ENSRNOG00000011391	Rbsn	0.350423	0.00768195	0.081789	0.131454
ENSRNOG00000020857	Ppfia1	-0.265066	0.00768651	0.081789	0.0994417
ENSRNOG00000010897	Nek6	0.34328	0.00769738	0.0818526	0.128808
ENSRNOG00000067369	Chml	0.632513	0.00770988	0.0819334	0.237384
ENSRNOG00000012759	Col19a1	-0.604001	0.00773689	0.0820464	0.226783
ENSRNOG00000017444	Nrsn1	0.346293	0.00774013	0.0820464	0.130029
ENSRNOG00000026310	Marchf1	0.452825	0.00773874	0.0820464	0.170026
ENSRNOG00000060245	Aff1-as1	3.64197	0.00772769	0.0820464	1.36724
ENSRNOG00000003882	Cep350	-0.373047	0.00775787	0.0821823	0.140115
ENSRNOG00000021153	Fkbp2	-0.530176	0.0077845	0.0824122	0.199219
ENSRNOG00000021098	Rasgrp2	-0.406402	0.00782393	0.0827773	0.152807
ENSRNOG00000001419	Cldn15	-1.16607	0.00785613	0.0829826	0.438672
ENSRNOG00000003191	Gprasp3	0.35214	0.00785967	0.0829826	0.132481
ENSRNOG00000018780	Sh3rf2	2.92522	0.00785655	0.0829826	1.10046
ENSRNOG00000037931	Plaur	1.54665	0.00786318	0.0829826	0.581909
ENSRNOG00000004756	Syt2	-0.877562	0.00787325	0.0830365	0.330226
ENSRNOG00000010993	Dpm1	0.477583	0.00789037	0.0831646	0.179764
ENSRNOG00000007726	Mcam	0.551594	0.00790039	0.0832178	0.207655
ENSRNOG00000029212	Vcan	-0.524093	0.00791955	0.0833671	0.197363
ENSRNOG00000001555	Btg3	0.468485	0.00797496	0.0836426	0.176578
ENSRNOG00000004328	Deptor	0.69025	0.00796261	0.0836426	0.260113
ENSRNOG00000004505	Nfic	-0.358259	0.00797573	0.0836426	0.135034
ENSRNOG00000008839	Pparg	-2.2762	0.0079712	0.0836426	0.85788
ENSRNOG00000013186	G3bp1	-0.313606	0.00796877	0.0836426	0.118191
ENSRNOG00000066766		1.4975	0.00796729	0.0836426	0.564358
ENSRNOG00000009837	Tmem131l	-0.398075	0.00798983	0.0837128	0.150076
ENSRNOG00000028380	Ccdc66	0.501333	0.00799243	0.0837128	0.189012
ENSRNOG00000001843	Bcl6	0.675956	0.0080345	0.0840363	0.255018
ENSRNOG00000002618	Ivns1abp	-0.324389	0.00803814	0.0840363	0.12239
ENSRNOG00000068418	Gbp6	1.00847	0.00803839	0.0840363	0.380488
ENSRNOG00000016454	Nasp	-0.405523	0.00806155	0.0842258	0.153058
ENSRNOG00000007457	Serping1	-1.40327	0.0080945	0.0844645	0.529914
ENSRNOG00000024594	Fhdc1	-0.440843	0.00808994	0.0844645	0.166463
ENSRNOG00000007141	Preb	0.321867	0.00812035	0.0846287	0.121596
ENSRNOG00000017404	Pcmtd2	-0.424101	0.00811576	0.0846287	0.160206
ENSRNOG00000008598	Btbd7	-0.31206	0.00815261	0.084912	0.117951
ENSRNOG00000003343	Canx	-0.261175	0.00817253	0.0850665	0.0987484
ENSRNOG00000018502	Mon1a	-0.361158	0.00819197	0.0852158	0.136593
ENSRNOG00000007887	Elk4	-0.360827	0.00820899	0.0853398	0.136504
ENSRNOG00000014603	Sgcg	3.35052	0.00822861	0.0854906	1.26792
ENSRNOG00000062541	Fzd1	0.531168	0.00826197	0.085784	0.201111
ENSRNOG00000003147	Sqstm1	0.559672	0.00827162	0.0858309	0.211935
ENSRNOG00000021682	Dcakd	0.537233	0.00828397	0.0859058	0.203477
ENSRNOG00000004951	Kif16b	0.655155	0.0082979	0.0859968	0.248193
ENSRNOG00000008529	Foxs1	-1.9713	0.00830573	0.0860247	0.746879
ENSRNOG00000000231	Kctd17	0.317932	0.00833784	0.0863039	0.120517
ENSRNOG00000011501	Atp1b3	-0.314656	0.00834513	0.0863259	0.119288
ENSRNOG00000006534	Crbn	0.314969	0.008355	0.0863746	0.119425
ENSRNOG00000066036	Mis12	-0.423826	0.00836142	0.0863875	0.160716
ENSRNOG00000004000	Tefm	0.711995	0.00836935	0.0864161	0.270023
ENSRNOG00000042747	Fam72a	-0.779701	0.0083788	0.0864603	0.295743
ENSRNOG00000009572	Hgfac	-1.55985	0.00838541	0.0864752	0.591718
ENSRNOG00000002471	Polq	-0.911588	0.00839629	0.0864796	0.345861
ENSRNOG00000055293	Ptprb	-0.824297	0.00839401	0.0864796	0.312732
ENSRNOG00000066094	LOC691135	-0.764929	0.00840134	0.0864796	0.29024
ENSRNOG00000006729	Slc24a4	0.75473	0.00842576	0.0866775	0.286478
ENSRNOG00000015546	MGC116121	0.359825	0.00851279	0.0874825	0.136762
ENSRNOG00000034221	Cfap126	-0.604074	0.00851446	0.0874825	0.229602
ENSRNOG00000008291	Thumpd2	0.437047	0.00852768	0.0875645	0.16615
ENSRNOG00000000999	Smurf1	-0.468723	0.0085552	0.0876974	0.178267
ENSRNOG00000004499	Gpr135	0.959903	0.00855636	0.0876974	0.365081
ENSRNOG00000019675	Pycard	-2.17297	0.00855281	0.0876974	0.826405
ENSRNOG00000043007	Rcn3	-0.855092	0.00856542	0.0877366	0.325262
ENSRNOG00000005807	Ptpn7	1.09054	0.00859289	0.0879641	0.414993
ENSRNOG00000001404	Agfg2	0.491356	0.00860834	0.0880683	0.187024
ENSRNOG00000016239	Ptgr3	0.593102	0.00865714	0.0884594	0.225917
ENSRNOG00000019970	mrpl11	0.4666	0.00865564	0.0884594	0.177728
ENSRNOG00000007118	Eva1a	2.07707	0.00866671	0.0885031	0.791288
ENSRNOG00000046214	Cyp27b1	-0.861961	0.00867278	0.088511	0.328405
ENSRNOG00000001971	Bbx	-0.660508	0.00869253	0.0886108	0.251726
ENSRNOG00000011292	Col1a2	-1.3029	0.00869315	0.0886108	0.496553
ENSRNOG00000003399	Hnrnph1	-0.394064	0.00870435	0.0886303	0.150208
ENSRNOG00000060063	Naa10	0.433635	0.00870566	0.0886303	0.165295
ENSRNOG00000019219	Vamp1	0.546426	0.00871239	0.0886448	0.20831
ENSRNOG00000001007	Baiap2l1	-1.00572	0.00877062	0.089183	0.383737
ENSRNOG00000012682	Nr5a1	-2.38143	0.00879319	0.0893583	0.908947
ENSRNOG00000011459	Rhbdf2	0.788361	0.00880189	0.0893924	0.300941
ENSRNOG00000014202	Snx20	1.50179	0.00881084	0.089429	0.573353
ENSRNOG00000020694	Icam5	0.449481	0.00883036	0.0895727	0.171652
ENSRNOG00000010406	Cel	-1.42201	0.00883983	0.0896145	0.543128
ENSRNOG00000022603	Astl	-3.68037	0.00888331	0.0900007	1.4066
ENSRNOG00000011407	Prag1	0.438336	0.00889286	0.0900429	0.16755
ENSRNOG00000002746	Fstl1	-0.670348	0.00895477	0.0903983	0.256467
ENSRNOG00000012960	Uap1l1	0.960338	0.0089607	0.0903983	0.367446
ENSRNOG00000014520	Ing1	-0.567039	0.0089557	0.0903983	0.216945
ENSRNOG00000016870	Pcif1	0.366827	0.00895169	0.0903983	0.140337
ENSRNOG00000018860	Mtg1	0.465948	0.00897119	0.0903983	0.178309
ENSRNOG00000018878	Ssh3	-0.683606	0.00895418	0.0903983	0.261537
ENSRNOG00000021025	Ppp2r5b	0.422484	0.00896353	0.0903983	0.161658
ENSRNOG00000058654	Mex3a	-0.371385	0.00897032	0.0903983	0.14212
ENSRNOG00000027006	LOC100911361	-0.767861	0.00900665	0.090701	0.293997
ENSRNOG00000006827	Tmem198b	0.814587	0.00904852	0.091037	0.312076
ENSRNOG00000056434	Scarna18b	0.957456	0.00905091	0.091037	0.366824
ENSRNOG00000014367	Ephb6	0.28921	0.00910746	0.0915507	0.110894
ENSRNOG00000000801	Msl3l2	0.725916	0.00912753	0.0916424	0.278423
ENSRNOG00000001171	Coq5	0.392068	0.00912419	0.0916424	0.15037
ENSRNOG00000015257	Coro2b	0.274574	0.00914201	0.0917327	0.105334
ENSRNOG00000015262	Slc34a1	1.23067	0.00915649	0.0917878	0.472216
ENSRNOG00000027836	Kcnmb3	-2.78665	0.00915847	0.0917878	1.06929
ENSRNOG00000020877	Pyy	-2.05681	0.00916559	0.0918041	0.789314
ENSRNOG00000024264	Amz1	-0.433994	0.00917789	0.0918722	0.166578
ENSRNOG00000001875	Smpd4	0.327732	0.00920673	0.0920225	0.125844
ENSRNOG00000003924	Pi4k2b	-0.449559	0.00921491	0.0920225	0.172643
ENSRNOG00000011931	Smarca2	0.441382	0.00921098	0.0920225	0.169493
ENSRNOG00000035566	Mir298	-3.00665	0.00921475	0.0920225	1.15463
ENSRNOG00000050386	Pfn4	3.05587	0.00923305	0.0921487	1.17384
ENSRNOG00000011439	Grk5	-0.477918	0.00926088	0.0922613	0.183654
ENSRNOG00000015269	Atf7	-0.402896	0.0092604	0.0922613	0.154824
ENSRNOG00000034240	Bcor	0.430605	0.00925193	0.0922613	0.165452
ENSRNOG00000019103	Cln3	0.52645	0.00927394	0.0923364	0.202342
ENSRNOG00000005814	Katnbl1	-0.416176	0.00931841	0.0926834	0.160059
ENSRNOG00000015101	Mak	-0.796488	0.00931987	0.0926834	0.306331
ENSRNOG00000069554	LOC100912568	0.983252	0.00936034	0.0930306	0.378377
ENSRNOG00000017329	Tmem129	-0.359078	0.00937857	0.0931564	0.138217
ENSRNOG00000023497	Foxe1	1.28827	0.00942205	0.0934219	0.496186
ENSRNOG00000033389	Susd2	1.47984	0.00941395	0.0934219	0.569906
ENSRNOG00000037765	Lims1	-0.378307	0.00942095	0.0934219	0.145705
ENSRNOG00000024402	Focad	0.450395	0.00943454	0.0934902	0.173503
ENSRNOG00000014703	Tonsl	-0.505276	0.00945063	0.0935943	0.194688
ENSRNOG00000014193	Lig1	-0.51866	0.00946462	0.0936227	0.199884
ENSRNOG00000065861	Samd1	-0.539342	0.0094647	0.0936227	0.207855
ENSRNOG00000010085	Cldn10	-0.841008	0.0094786	0.0936606	0.324176
ENSRNOG00000011044	Clmn	0.776881	0.00947972	0.0936606	0.299462
ENSRNOG00000015495	Slc25a37	-0.598936	0.00949924	0.093798	0.230933
ENSRNOG00000010735	Nfyc	-0.366201	0.00952356	0.0939813	0.141245
ENSRNOG00000042983	Nudt21	-0.310643	0.00952905	0.0939813	0.119825
ENSRNOG00000008027	Cavin4	-0.679731	0.00955572	0.0941552	0.262292
ENSRNOG00000019742	Stat3	0.545145	0.00959338	0.0941552	0.210468
ENSRNOG00000021669	Mybl1	-0.839137	0.00959089	0.0941552	0.323961
ENSRNOG00000024545	Ccdc18	-0.845092	0.00959407	0.0941552	0.326274
ENSRNOG00000029543	Cish	-0.877002	0.00957427	0.0941552	0.338502
ENSRNOG00000043150	Arfgap1	2.06535	0.00958967	0.0941552	0.797344
ENSRNOG00000049452	Nebl	0.433257	0.00959734	0.0941552	0.16728
ENSRNOG00000051615	Hmgn2	-0.326918	0.00959405	0.0941552	0.126217
ENSRNOG00000066573	C4a	-0.479842	0.00958761	0.0941552	0.185242
ENSRNOG00000008439	Gprc5d	-1.84876	0.0096055	0.0941801	0.713884
ENSRNOG00000007814	Kdm3a	-0.881968	0.00963535	0.094287	0.340706
ENSRNOG00000008749	Col5a1	-0.382974	0.00963113	0.094287	0.147935
ENSRNOG00000010238	Chmp4c	1.74875	0.00964212	0.094287	0.675609
ENSRNOG00000023453	Lrba	-0.399532	0.00964459	0.094287	0.15436
ENSRNOG00000049989	Wdcp	-0.443808	0.00962847	0.094287	0.171428
ENSRNOG00000000635	Arid5b	0.749432	0.0096649	0.0943608	0.289625
ENSRNOG00000023393	Nup214	0.390358	0.00966906	0.0943608	0.150866
ENSRNOG00000062986	Ccbe1	0.79544	0.00966277	0.0943608	0.307396
ENSRNOG00000005342	Rassf5	-0.74919	0.00968063	0.0943907	0.289594
ENSRNOG00000020906	Pola2	-0.650749	0.00968617	0.0943907	0.251562
ENSRNOG00000025140	Zfat	0.534831	0.00968905	0.0943907	0.206759
ENSRNOG00000012216	Tgfbi	1.19236	0.00970965	0.0945018	0.461082
ENSRNOG00000025643	Ccdc13	0.581199	0.00971175	0.0945018	0.224755
ENSRNOG00000021628	Wdr89	-0.565768	0.00972532	0.0945788	0.218828
ENSRNOG00000028328	Tyw3	0.751535	0.00973607	0.0946282	0.290722
ENSRNOG00000007632	Mss51	-0.622743	0.00974391	0.0946495	0.240926
ENSRNOG00000004249	Tlr7	-4.25959	0.00977979	0.0947133	1.64875
ENSRNOG00000005918	C8h11orf71	0.913882	0.00975834	0.0947133	0.353632
ENSRNOG00000017419	Map3k4	0.392504	0.00976872	0.0947133	0.151903
ENSRNOG00000021026	Zfp687	0.403265	0.00976701	0.0947133	0.156064
ENSRNOG00000025590	Arl14epl	-2.72783	0.00978446	0.0947133	1.05593
ENSRNOG00000058007	Nde1	-0.70315	0.00978355	0.0947133	0.272181
ENSRNOG00000034093	Hsc70-ps1	-2.25985	0.00979781	0.0947877	0.874932
ENSRNOG00000015085	Dmpk	-1.22066	0.00983874	0.094914	0.472858
ENSRNOG00000017720	Mxd1	-0.464498	0.00983923	0.094914	0.179938
ENSRNOG00000019950	Peli3	0.533482	0.00983494	0.094914	0.20665
ENSRNOG00000030413	Tas2r137	-2.22962	0.00982577	0.094914	0.863556
ENSRNOG00000066151	Fem1a	0.35596	0.00982676	0.094914	0.137869
ENSRNOG00000005727	Galnt3	0.684151	0.00986645	0.0950701	0.265126
ENSRNOG00000006929	Hnrnpll	-0.325909	0.00986678	0.0950701	0.126299
ENSRNOG00000002667	Lamc2	-1.11232	0.00989271	0.0952651	0.431206
ENSRNOG00000007136	Anxa7	0.460163	0.0099024	0.0953035	0.178412
ENSRNOG00000013961	Ghitm	0.304778	0.00991761	0.0953401	0.118191
ENSRNOG00000022099	Trim72	-1.34396	0.0099123	0.0953401	0.521142
ENSRNOG00000067022	Apela	2.38653	0.00993285	0.0954318	0.925673
ENSRNOG00000017346	Myt1	0.420686	0.0099462	0.0955052	0.163202
ENSRNOG00000014434	Chd1	-0.320479	0.00995958	0.0955788	0.12435
ENSRNOG00000024028	Sprr1a	2.92748	0.00997604	0.0956819	1.13615
ENSRNOG00000002212	Hsd17b13	1.3911	0.0099929	0.0957665	0.540006
ENSRNOG00000055527	Arap3	1.13647	0.00999631	0.0957665	0.441185
ENSRNOG00000015280	Actr8	0.350686	0.0100031	0.0957763	0.13615
ENSRNOG00000000054	Abhd8	-0.374125	0.0100204	0.0958871	0.145284
ENSRNOG00000002943	Mrpl55	0.364682	0.0100291	0.0958903	0.141634
ENSRNOG00000022472	Snap47	0.356894	0.0100322	0.0958903	0.138615
ENSRNOG00000010849	Adprs	0.365861	0.0100403	0.0959131	0.142113
ENSRNOG00000046155	LOC498675	-0.936985	0.0101178	0.0965985	0.364334
ENSRNOG00000029558	Pabpn1l	-2.24954	0.0101324	0.0966826	0.874871
ENSRNOG00000021890	Nob1	0.345639	0.0101607	0.0968979	0.134474
ENSRNOG00000052424	RGD1306556	0.492447	0.0101815	0.0970407	0.191643
ENSRNOG00000000156	Megf6	-0.844352	0.0102268	0.0974168	0.328789
ENSRNOG00000009166	Ddx24	0.396915	0.0102403	0.0974901	0.154586
ENSRNOG00000008340	C8h15orf61	0.704011	0.0102852	0.0977505	0.274352
ENSRNOG00000023172	Dnajb3	1.11103	0.0102819	0.0977505	0.432948
ENSRNOG00000061367	Atp7a	-0.434573	0.0102822	0.0977505	0.169346
ENSRNOG00000030291	AC095947,1	-0.680689	0.0102993	0.0978289	0.265312
ENSRNOG00000003232	Nherf1	0.662493	0.0103547	0.0982892	0.258407
ENSRNOG00000015318	Heyl	0.896483	0.0103595	0.0982892	0.349698
ENSRNOG00000012802	Tenm3	-0.366582	0.010375	0.0983806	0.143024
ENSRNOG00000009649	Slitrk5	0.352924	0.0104561	0.0990928	0.137841
ENSRNOG00000027405	Ccp110	-0.353949	0.0105066	0.0995155	0.138332
ENSRNOG00000010023	Slc33a1	-0.387523	0.0105476	0.0998469	0.151534
ENSRNOG00000010162	Tex38	2.34761	0.0105937	0.10017	0.918534
ENSRNOG00000028752	Tmem81	-0.863922	0.0105887	0.10017	0.337999
ENSRNOG00000017589	Gnat1	-1.14259	0.0106119	0.100285	0.447159
ENSRNOG00000063031	Fam131a	0.357572	0.0106199	0.100305	0.139952
ENSRNOG00000007329	Frmd6	0.79888	0.0106435	0.10042	0.312772
ENSRNOG00000022953	Ccdc163	-0.70335	0.0106441	0.10042	0.275373
ENSRNOG00000005502	Ankib1	-0.32942	0.0106576	0.10049	0.128996
ENSRNOG00000018149	Smarca5	-0.276562	0.0106763	0.10061	0.108323
ENSRNOG00000015389	Stag1	-0.322251	0.0106854	0.100639	0.126233
ENSRNOG00000059961	Rapgef3	0.338623	0.0106928	0.100652	0.132659
ENSRNOG00000004420	Rad21	-0.269128	0.0107594	0.101222	0.105523
ENSRNOG00000009431	Tbc1d4	-0.6584	0.010838	0.101904	0.258411
ENSRNOG00000029813	AABR07035218,1	-0.371244	0.0109034	0.102404	0.145827
ENSRNOG00000054360	Tspan11	-0.673178	0.0108999	0.102404	0.264417
ENSRNOG00000006622	Cry1	-0.484515	0.0109527	0.102809	0.190439
ENSRNOG00000038973	Acd	0.295897	0.010965	0.102809	0.11632
ENSRNOG00000042213	Zscan25	0.469551	0.0109608	0.102809	0.184576
ENSRNOG00000066176	Prrg3	0.442617	0.0110329	0.103388	0.174145
ENSRNOG00000047741	E2f2	-1.0014	0.011042	0.103415	0.394041
ENSRNOG00000058780	Igfbp1	-2.52026	0.0110511	0.103443	0.991807
ENSRNOG00000007443	Jag1	0.850912	0.0110588	0.103456	0.334895
ENSRNOG00000023322	Ostc	-0.354699	0.011075	0.103492	0.139627
ENSRNOG00000027445	LOC120102490	1.21199	0.0110718	0.103492	0.477082
ENSRNOG00000002039	Evi5	-0.422636	0.0110955	0.103545	0.166413
ENSRNOG00000008424	Aagab	-0.294186	0.0110992	0.103545	0.115841
ENSRNOG00000014460	Hivep1	-0.437659	0.011096	0.103545	0.17233
ENSRNOG00000069466	Vom2r80	1.63457	0.0111441	0.103906	0.644002
ENSRNOG00000064612	Gcnt4	1.0883	0.0111569	0.103968	0.428845
ENSRNOG00000057716	AABR07025986,2	-1.69936	0.0111712	0.104043	0.669751
ENSRNOG00000003600	Pnpt1	0.348312	0.0112427	0.10465	0.137398
ENSRNOG00000019704	Resp18	-0.574146	0.0112544	0.104701	0.226514
ENSRNOG00000009821	Slitrk3	0.453983	0.0112843	0.104921	0.179173
ENSRNOG00000042482	Tatdn2	-0.324663	0.0112926	0.104939	0.128147
ENSRNOG00000000699	Selplg	-3.07307	0.0113077	0.105007	1.21319
ENSRNOG00000007447	Pla2g4b	-0.403259	0.0113124	0.105007	0.159209
ENSRNOG00000035499	Mir124-2	-3.40077	0.0113204	0.105023	1.34277
ENSRNOG00000031475	Col16a1	0.637003	0.0113327	0.105079	0.251554
ENSRNOG00000019667	Ppfibp2	0.65569	0.0113568	0.105244	0.25901
ENSRNOG00000013850	Hes5	-0.797913	0.0114082	0.105603	0.315388
ENSRNOG00000036659	Fn3k	0.897721	0.0114043	0.105603	0.354822
ENSRNOG00000009153	Cidec	1.43158	0.0114217	0.10567	0.565948
ENSRNOG00000012806	Rbbp6	-0.316802	0.0114366	0.105749	0.125264
ENSRNOG00000002218	Stbd1	1.05588	0.0114888	0.105997	0.417762
ENSRNOG00000005107	Recql5	0.375944	0.0114804	0.105997	0.148728
ENSRNOG00000007574	Padi2	-0.545687	0.0114805	0.105997	0.215881
ENSRNOG00000014212	Mettl21a	0.646687	0.0114874	0.105997	0.255859
ENSRNOG00000002440	Ralb	-0.366824	0.0114983	0.106026	0.145152
ENSRNOG00000013317	RGD1565222	0.650576	0.0116139	0.107034	0.25779
ENSRNOG00000001757	Tm4sf19	1.01074	0.0116568	0.10737	0.400713
ENSRNOG00000005695	Mgp	1.07246	0.011666	0.107395	0.425229
ENSRNOG00000008716	Nefh	-0.476842	0.0116865	0.107525	0.189113
ENSRNOG00000018233	Gas6	0.694932	0.0117424	0.107979	0.275789
ENSRNOG00000014718	Acsl3	0.29357	0.0117857	0.108318	0.116565
ENSRNOG00000016011	Plekhg1	0.70978	0.0118104	0.108486	0.28191
ENSRNOG00000004560	Cacna1b	0.381163	0.0118274	0.108583	0.15142
ENSRNOG00000028187	Sp9	1.00558	0.0118377	0.108617	0.399524
ENSRNOG00000009347	Arhgap25	1.6422	0.0118579	0.108743	0.652614
ENSRNOG00000019918	Coasy	0.379732	0.0118712	0.108805	0.15093
ENSRNOG00000012937	Wwp2	0.29469	0.0118823	0.108831	0.117144
ENSRNOG00000015983	Maip1	0.575287	0.011887	0.108831	0.228699
ENSRNOG00000004602	Rnf145	0.583662	0.0119348	0.109209	0.232159
ENSRNOG00000033729	LOC102556967	0.607962	0.011978	0.109544	0.241947
ENSRNOG00000013679	Sema4d	0.319756	0.0119902	0.109595	0.127269
ENSRNOG00000006740	Castor1	-1.18488	0.012007	0.109689	0.4717
ENSRNOG00000015033	Mxd4	-0.497171	0.0120966	0.110447	0.19813
ENSRNOG00000055078	Cyp4b1	2.09486	0.0121367	0.110754	0.835223
ENSRNOG00000054264	Nfatc3	-0.476487	0.0121447	0.110765	0.189994
ENSRNOG00000008986	Diaph3	-0.687255	0.0121667	0.110846	0.274105
ENSRNOG00000042467	Ttc4	0.308843	0.0121635	0.110846	0.123174
ENSRNOG00000000158	Cdo1	-0.380054	0.012239	0.111101	0.151707
ENSRNOG00000002216	Srd5a3	0.419029	0.0122412	0.111101	0.167269
ENSRNOG00000003908	Cep128	-0.625725	0.0122306	0.111101	0.249748
ENSRNOG00000009536	Pgp	-0.580298	0.0122387	0.111101	0.231639
ENSRNOG00000012385	Naa15	-0.248136	0.0122297	0.111101	0.0990387
ENSRNOG00000018735	Cd74	-1.66057	0.01224	0.111101	0.662864
ENSRNOG00000033051	Slc22a15	0.423747	0.0122242	0.111101	0.16912
ENSRNOG00000031743	Gbp2	0.797526	0.0122653	0.111198	0.318447
ENSRNOG00000065432	Rap2b	0.275335	0.0122589	0.111198	0.109932
ENSRNOG00000018835	Notch2	0.543351	0.0122896	0.111348	0.217018
ENSRNOG00000022229	Sdad1	0.345579	0.0122952	0.111348	0.138035
ENSRNOG00000025764	Mt1	1.10361	0.0123017	0.111348	0.440851
ENSRNOG00000002669	Cluh	0.328992	0.012328	0.111405	0.131459
ENSRNOG00000022101	Crabp2	-0.703458	0.0123271	0.111405	0.281086
ENSRNOG00000037247	Rras	0.703806	0.0123257	0.111405	0.281221
ENSRNOG00000019390	Klhl40	-1.58621	0.0123635	0.111665	0.634081
ENSRNOG00000007949	Rgn	-2.49173	0.0123755	0.111713	0.996191
ENSRNOG00000005641	Fbxl4	0.640682	0.0124145	0.112005	0.256259
ENSRNOG00000026178	Adpgk	0.623265	0.0124674	0.112327	0.249443
ENSRNOG00000046257	Ctdspl	-0.40424	0.0124703	0.112327	0.16179
ENSRNOG00000070706	Hist1h4m	1.46387	0.0124621	0.112327	0.585835
ENSRNOG00000018177	Dhrs2	-1.42628	0.0124845	0.112394	0.570937
ENSRNOG00000049088	Ttc32	-0.857145	0.0124939	0.112418	0.343149
ENSRNOG00000069221	Kctd16	0.773441	0.0125181	0.112575	0.309724
ENSRNOG00000013166	Wnt4	0.490491	0.0125576	0.112775	0.196505
ENSRNOG00000022500	Rwdd4	-0.296731	0.0125564	0.112775	0.118877
ENSRNOG00000060775	Lmo7	0.459129	0.0125605	0.112775	0.183946
ENSRNOG00000015585	Suv39h2	-0.40733	0.0125806	0.11278	0.163231
ENSRNOG00000016779	Fam120a	-0.304825	0.012576	0.11278	0.122147
ENSRNOG00000021681	Eea1	-0.366512	0.0125813	0.11278	0.146875
ENSRNOG00000068476	Zfp101	-0.748637	0.0126049	0.112931	0.300086
ENSRNOG00000008012	Abcb1a	2.13292	0.0126125	0.112939	0.855041
ENSRNOG00000053200	Dock10	0.663565	0.0126407	0.11313	0.266093
ENSRNOG00000026212	Micall1	0.441547	0.0126659	0.113295	0.177113
ENSRNOG00000025290	Map3k15	-1.139	0.0126937	0.113483	0.457016
ENSRNOG00000020822	Atp8b2	0.324511	0.0127166	0.113628	0.130241
ENSRNOG00000010994	Has1	-1.28079	0.0127506	0.11387	0.514236
ENSRNOG00000009068	Phlda3	0.842553	0.0127968	0.114195	0.33846
ENSRNOG00000015419	Spem1	-0.540432	0.0128006	0.114195	0.217104
ENSRNOG00000065659	Ep300	-0.352813	0.0128421	0.114505	0.141799
ENSRNOG00000016396	Fbxo11	-0.237108	0.0128609	0.114529	0.095316
ENSRNOG00000022844	Pdzrn4	0.585943	0.0128722	0.114529	0.235575
ENSRNOG00000053764	Snord33	-1.538	0.0128719	0.114529	0.618345
ENSRNOG00000061167	LOC120094546	-0.91308	0.0128649	0.114529	0.367069
ENSRNOG00000000934	Piwil1	3.35421	0.0128894	0.11462	1.3488
ENSRNOG00000032381	Naglu	0.555324	0.0129025	0.114676	0.22334
ENSRNOG00000065112		-1.02914	0.0129202	0.114772	0.413979
ENSRNOG00000004500	Myc	0.777511	0.0129577	0.11479	0.312891
ENSRNOG00000008155	Dus4l	0.505758	0.0129702	0.11479	0.203558
ENSRNOG00000008209	St3gal1	-0.519079	0.01293	0.11479	0.208827
ENSRNOG00000012727	Trpc7	0.829312	0.0129566	0.11479	0.333733
ENSRNOG00000021945	Ccdc184	0.312446	0.012969	0.11479	0.125752
ENSRNOG00000026211	Mri1	0.404047	0.0129596	0.11479	0.162602
ENSRNOG00000049336	Lime1	-0.378275	0.0129514	0.11479	0.152217
ENSRNOG00000042255	Efcab3	-1.00214	0.0129888	0.114894	0.403426
ENSRNOG00000050697	Ctsz	-1.20445	0.0130006	0.114932	0.484933
ENSRNOG00000059500	Cdkn1c	-0.988296	0.0130069	0.114932	0.397932
ENSRNOG00000005387	Rbm3	-0.346349	0.0130233	0.114955	0.139481
ENSRNOG00000046258	B3gnt5	-0.648703	0.0130209	0.114955	0.261237
ENSRNOG00000022392	Hspb8	1.03213	0.0130308	0.114961	0.415692
ENSRNOG00000012575	Fat2	1.55298	0.013115	0.115582	0.626041
ENSRNOG00000032656	Ptprt	-0.473944	0.0131108	0.115582	0.191049
ENSRNOG00000004103	Trappc6b	0.351114	0.0131464	0.115798	0.141591
ENSRNOG00000020930	Atxn7l3	-0.286667	0.0131817	0.115927	0.115646
ENSRNOG00000023465	Depp1	1.96863	0.0131766	0.115927	0.794134
ENSRNOG00000025528	Efr3a	0.601123	0.0131819	0.115927	0.242504
ENSRNOG00000029706	AABR07029262,1	2.24443	0.0132078	0.116094	0.9057
ENSRNOG00000000239	Ccl7	2.04074	0.0132209	0.116149	0.823623
ENSRNOG00000010448	Ptbp1	-0.370415	0.0132838	0.11645	0.149598
ENSRNOG00000018491	Chchd5	0.420595	0.0132719	0.11645	0.169842
ENSRNOG00000024507	Smg5l1	0.685097	0.0132667	0.11645	0.276636
ENSRNOG00000050111	Cenpo	-0.567596	0.0132825	0.11645	0.229229
ENSRNOG00000066556	Fgf23	1.71186	0.01329	0.11645	0.691409
ENSRNOG00000007029	Dnaja1	-0.311785	0.013311	0.116572	0.125956
ENSRNOG00000007984	Amer1	-0.375712	0.0133211	0.1166	0.151799
ENSRNOG00000003674	Pir	1.04509	0.0133655	0.116927	0.422449
ENSRNOG00000021088	Tmod4	-0.891608	0.0133744	0.116944	0.360444
ENSRNOG00000020587	Efemp2	0.498133	0.0133906	0.117024	0.201412
ENSRNOG00000012991	Adgra2	0.493386	0.0134164	0.117166	0.199548
ENSRNOG00000060610	LOC120098792	-2.21199	0.0134208	0.117166	0.894672
ENSRNOG00000003220	H3f3b	-0.369408	0.0134648	0.117443	0.149483
ENSRNOG00000018137	Tubgcp2	0.285583	0.0134716	0.117443	0.115572
ENSRNOG00000018867	Klhdc7a	2.31183	0.0134736	0.117443	0.935587
ENSRNOG00000020144	Rusf1	0.43463	0.0135109	0.117706	0.175963
ENSRNOG00000019490	Slc20a2	0.612467	0.0135418	0.117866	0.248043
ENSRNOG00000058584	LOC120097204	-2.46784	0.0135433	0.117866	0.999469
ENSRNOG00000006611	Nostrin	-2.22568	0.0135642	0.117987	0.901595
ENSRNOG00000016103	Nkd2	-0.598959	0.0135835	0.118093	0.242681
ENSRNOG00000009552	Serinc3	0.292054	0.0136087	0.118251	0.118364
ENSRNOG00000016885	Klf6	0.56829	0.0136429	0.118486	0.230401
ENSRNOG00000019306	Syt12	0.547834	0.0136837	0.118754	0.222203
ENSRNOG00000046480	Zfp764l1	0.90081	0.0136879	0.118754	0.365388
ENSRNOG00000004117	Kcnv1	0.586627	0.0137238	0.118822	0.238039
ENSRNOG00000004749	Slc30a1	0.279584	0.0137224	0.118822	0.113447
ENSRNOG00000013596	Dimt1	-0.328059	0.0137242	0.118822	0.133119
ENSRNOG00000054515	Fgd6	-0.514771	0.0137223	0.118822	0.208878
ENSRNOG00000043412	Rps12l4	2.93546	0.0137391	0.11889	1.19133
ENSRNOG00000019294	Stk16	0.276837	0.013784	0.119217	0.112405
ENSRNOG00000002759	Lias	0.401775	0.0137934	0.119236	0.163151
ENSRNOG00000014456	Coq10b	-0.473236	0.0138266	0.119461	0.192236
ENSRNOG00000013588	Glra1	3.13847	0.0138362	0.119483	1.27503
ENSRNOG00000013318	Ccdc150	-0.779027	0.0138453	0.119499	0.316517
ENSRNOG00000014127	Rnf151	1.63792	0.0138929	0.119849	0.665817
ENSRNOG00000002152	Dcun1d4	-0.322995	0.0139166	0.119991	0.13133
ENSRNOG00000015253	Hsf4	-1.04185	0.0139528	0.120241	0.42378
ENSRNOG00000002353	Rab3gap2	0.279024	0.0139951	0.120544	0.113545
ENSRNOG00000023778	Gcnt2	1.22184	0.0140393	0.120862	0.497442
ENSRNOG00000019568	Jund	0.714434	0.0141405	0.121671	0.291169
ENSRNOG00000009664	Ankrd42	0.470241	0.0141517	0.121705	0.19167
ENSRNOG00000028946	Cdc42ep4	-0.520486	0.0141637	0.121745	0.212176
ENSRNOG00000009465	Sfrp2	-0.591985	0.0142232	0.122194	0.241471
ENSRNOG00000013798	Fnbp1l	-0.316853	0.0142829	0.122643	0.129324
ENSRNOG00000012697	Spaca9	0.746668	0.0142911	0.122651	0.30478
ENSRNOG00000043419	Hist3h2ba	0.289704	0.0143099	0.12275	0.118276
ENSRNOG00000051836	Zfp92	0.683855	0.0143221	0.122791	0.279229
ENSRNOG00000014693	Btbd6	0.388119	0.0143451	0.122925	0.158513
ENSRNOG00000025406	Iqgap2	0.425423	0.0143642	0.123026	0.173782
ENSRNOG00000021099	Lysmd1	0.332868	0.0143868	0.123156	0.136005
ENSRNOG00000023318	Tigd3	-0.573739	0.0144162	0.123345	0.234493
ENSRNOG00000017164	Afap1l2	0.771545	0.0144274	0.123378	0.315374
ENSRNOG00000019147	Stom	-0.583913	0.0144393	0.123417	0.238708
ENSRNOG00000018648	Mppe1	0.690156	0.014455	0.123487	0.282185
ENSRNOG00000003033	Plcd3	1.00068	0.0145051	0.123812	0.409359
ENSRNOG00000015953	Oaz2	0.207911	0.0145077	0.123812	0.0850545
ENSRNOG00000011964	Abcd4	0.568032	0.0145167	0.123825	0.232399
ENSRNOG00000014964	Hp	-0.641195	0.0145448	0.124001	0.262406
ENSRNOG00000060753	Esyt1	-0.596809	0.0145565	0.124038	0.24427
ENSRNOG00000054224	Bloc1s4	0.499022	0.0146086	0.124358	0.204355
ENSRNOG00000063715	LOC108349446	-0.511596	0.014609	0.124358	0.209505
ENSRNOG00000002572	Cacybp	-0.343434	0.0146392	0.124553	0.140683
ENSRNOG00000013862	Dusp2	0.813619	0.0146681	0.124672	0.333386
ENSRNOG00000028768	Gbp4	2.44247	0.0146675	0.124672	1.00081
ENSRNOG00000000827	Ier3	2.04903	0.0147394	0.124711	0.840208
ENSRNOG00000001048	Ankrd61	0.514979	0.014714	0.124711	0.211114
ENSRNOG00000005185	Nxph3	-0.617258	0.0147182	0.124711	0.253053
ENSRNOG00000006104	Tg	-1.21686	0.0147067	0.124711	0.498812
ENSRNOG00000006174	Grid2	-0.496945	0.014725	0.124711	0.203744
ENSRNOG00000011208	Rapsn	-1.21041	0.0147068	0.124711	0.496166
ENSRNOG00000020526	Mau2	0.340033	0.0147474	0.124711	0.139442
ENSRNOG00000027400	Vwc2l	1.09959	0.0147091	0.124711	0.450751
ENSRNOG00000042826	Zfp52	-0.69138	0.014745	0.124711	0.283517
ENSRNOG00000070268	Pnrc2	-0.579881	0.0147366	0.124711	0.237775
ENSRNOG00000007159	Ccl2	2.21005	0.0148074	0.125043	0.906853
ENSRNOG00000015440	Wrn	-0.4918	0.014809	0.125043	0.201804
ENSRNOG00000022533	Micall2	1.24281	0.0148017	0.125043	0.509935
ENSRNOG00000059947	Sdc1	-0.510144	0.0148328	0.125181	0.209381
ENSRNOG00000056407	Cfap73	-1.87062	0.0149245	0.125891	0.768471
ENSRNOG00000008766	Grin2b	0.457694	0.0149593	0.126121	0.188091
ENSRNOG00000022615	Tp53i13	-0.472628	0.0149734	0.126176	0.194256
ENSRNOG00000018584	LOC100359583	-0.468203	0.0150018	0.126352	0.192491
ENSRNOG00000060329	Emb	0.570146	0.0150274	0.126504	0.234462
ENSRNOG00000006444	Fkbp4	-0.405323	0.0150412	0.126557	0.166705
ENSRNOG00000015411	Apobec1	1.22132	0.0150544	0.126604	0.502379
ENSRNOG00000003719	Atpaf2	0.379724	0.0150666	0.126635	0.156215
ENSRNOG00000004159	Flii	0.275963	0.0151028	0.126635	0.113569
ENSRNOG00000010657		-0.909283	0.0150917	0.126635	0.374164
ENSRNOG00000019486	Trpv1	-0.747267	0.0150875	0.126635	0.307483
ENSRNOG00000037421	Zfp951	0.76258	0.0151035	0.126635	0.313833
ENSRNOG00000048660	Haspin	-0.637919	0.0150741	0.126635	0.262454
ENSRNOG00000037853	Rarres1	-0.939192	0.0151789	0.127203	0.386804
ENSRNOG00000021794	Znhit2	0.688519	0.0152185	0.127407	0.283675
ENSRNOG00000054757	Adcy6	-0.255524	0.0152129	0.127407	0.105272
[truncated: 18,267 more rows]

## Sheet: TABLE_S4
Table S4. Differentially expressed genes in 24-hour compared to 4-hour MMF-treated neurons
Ensembl ID	Gene symbol	log2FC	pval	padj	lfcSE
ENSRNOG00000018385	Chrm1	1.00221	7.48622e-08	0.00149941	0.186315
ENSRNOG00000003950	Lvrn	-0.886548	7.02987e-05	0.205297	0.223016
ENSRNOG00000010213	Fgd5	0.854251	3.63011e-05	0.205297	0.206848
ENSRNOG00000010438	Cpt1b	-0.638666	5.94275e-05	0.205297	0.159067
ENSRNOG00000020009	Npas4	-2.88934	4.1778e-05	0.205297	0.705161
ENSRNOG00000028708	Ntsr1	1.00063	3.58521e-05	0.205297	0.242125
ENSRNOG00000060407	Cacna1i	0.482228	7.17499e-05	0.205297	0.121456
ENSRNOG00000001874	Slc7a4	0.737197	0.000111858	0.224041	0.19082
ENSRNOG00000007393	Ndrg1	0.524123	0.000104334	0.224041	0.135073
ENSRNOG00000024119	Ghsr	1.83527	0.000102715	0.224041	0.47251
ENSRNOG00000008000	Syt13	0.647921	0.000162929	0.271942	0.17184
ENSRNOG00000061484	Adamts2	0.64238	0.000149729	0.271942	0.169425
ENSRNOG00000050983	Hpcal4	0.470486	0.000206647	0.318379	0.12679
ENSRNOG00000071169	LOC102551936	-4.7806	0.000314474	0.4499	1.32681
ENSRNOG00000010555	Phyhip	0.58477	0.00034433	0.459772	0.163369
ENSRNOG00000058317	Pnck	0.411645	0.000531399	0.665212	0.118821
ENSRNOG00000013166	Wnt4	0.760626	0.000652804	0.769118	0.223145
ENSRNOG00000002460	Serpinb2	-5.33581	0.000713133	0.76947	1.57655
ENSRNOG00000046667	Fosb	-2.50659	0.000729938	0.76947	0.742016
ENSRNOG00000009385	Pik3cg	-2.14378	0.000795154	0.796307	0.639079
ENSRNOG00000013967	Blnk	-2.51483	0.000924659	0.841818	0.759194
ENSRNOG00000027240	Kndc1	0.504046	0.000892748	0.841818	0.151715
ENSRNOG00000018982	Entpd3	0.954427	0.000980965	0.85425	0.289578
ENSRNOG00000001915	Chodl	0.579531	0.00108884	0.900881	0.177416
ENSRNOG00000023935	Nrsn2	0.82774	0.00112447	0.900881	0.254113
ENSRNOG00000017922	Tpbgl	1.64917	0.00126924	0.977757	0.511713
ENSRNOG00000000001	Arsj	0.167369	0.771053	0.994421	0.575157
ENSRNOG00000000007	Gad1	-0.157751	0.309517	0.994421	0.155231
ENSRNOG00000000008	Alx4	0.197383	0.870229	0.994421	1.20821
ENSRNOG00000000009	Tmco5b	2.23028	0.00988524	0.994421	0.864512
ENSRNOG00000000010	Cbln1	0.326449	0.231327	0.994421	0.272734
ENSRNOG00000000012	Tcf15	0.158917	0.629484	0.994421	0.329394
ENSRNOG00000000017	Steap1	-0.130838	0.776637	0.994421	0.461178
ENSRNOG00000000024	Hebp1	0.332002	0.00838284	0.994421	0.125937
ENSRNOG00000000033	Tmcc2	0.423199	0.0044481	0.994421	0.148778
ENSRNOG00000000034	Nuak2	0.0447402	0.892189	0.994421	0.3301
ENSRNOG00000000035	Tmed11	-1.12439	0.497168	0.994421	1.65606
ENSRNOG00000000036	Klhdc8a	0.188857	0.319168	0.994421	0.189583
ENSRNOG00000000040	RGD1304622	-0.1113	0.825254	0.994421	0.504093
ENSRNOG00000000041	Slc26a1	0.472834	0.074101	0.994421	0.264746
ENSRNOG00000000042	Xpr1	-0.150141	0.231794	0.994421	0.125562
ENSRNOG00000000043	Idua	0.0414214	0.843239	0.994421	0.20946
ENSRNOG00000000044	Tmem175	0.158603	0.270135	0.994421	0.143825
ENSRNOG00000000047	Cd82	0.149886	0.365988	0.994421	0.165801
ENSRNOG00000000048	Gak	0.120317	0.550232	0.994421	0.201397
ENSRNOG00000000053	Crp	0.725753	0.690078	0.994421	1.82008
ENSRNOG00000000054	Abhd8	0.223963	0.212335	0.994421	0.179577
ENSRNOG00000000055	Fcrl6	-1.79558	0.163551	0.994421	1.28879
ENSRNOG00000000062	Pcgf3	-0.0670718	0.672929	0.994421	0.158889
ENSRNOG00000000064	Atp5me	0.323443	0.208913	0.994421	0.257404
ENSRNOG00000000065	Pde6b	1.62154	0.333988	0.994421	1.67842
ENSRNOG00000000066	Fbxo28	-0.067869	0.672224	0.994421	0.16041
ENSRNOG00000000068	Ppp2r5a	-0.0404505	0.847928	0.994421	0.21094
ENSRNOG00000000070	Dr1	-0.0258349	0.87413	0.994421	0.163084
ENSRNOG00000000073	Tmed5	-0.144918	0.584037	0.994421	0.264692
ENSRNOG00000000075	Mtf2	-0.312384	0.123265	0.994421	0.202687
ENSRNOG00000000081	Antxr2	-0.057264	0.745321	0.994421	0.176297
ENSRNOG00000000082	Hltf	-0.0876892	0.621782	0.994421	0.177751
ENSRNOG00000000091	Smad9	0.208735	0.558375	0.994421	0.356655
ENSRNOG00000000095	Gpr89b	-0.0451642	0.782815	0.994421	0.163845
ENSRNOG00000000096	Pdzk1	-0.200304	0.256114	0.994421	0.176382
ENSRNOG00000000097	Cd160	-0.582539	0.171034	0.994421	0.425556
ENSRNOG00000000104	Thoc3	-0.0560418	0.700093	0.994421	0.145489
ENSRNOG00000000105	Cplx2	0.224537	0.143492	0.994421	0.153486
ENSRNOG00000000108	Aga	0.0954932	0.742202	0.994421	0.290307
ENSRNOG00000000111	Coprs	0.130298	0.576046	0.994421	0.233021
ENSRNOG00000000112	Champ1	-0.0556837	0.746499	0.994421	0.172257
ENSRNOG00000000113	Elac1	0.195383	0.265713	0.994421	0.175548
ENSRNOG00000000121	Pigv	0.17618	0.467838	0.994421	0.242671
ENSRNOG00000000122	Ak2	-0.157421	0.553611	0.994421	0.265754
ENSRNOG00000000123	Rnf19b	-0.0904744	0.670035	0.994421	0.212331
ENSRNOG00000000129	Phf24	0.128806	0.466066	0.994421	0.176714
ENSRNOG00000000130	Dnajb5	0.0338278	0.830498	0.994421	0.158027
ENSRNOG00000000133	Txndc15	0.110842	0.446288	0.994421	0.145535
ENSRNOG00000000137	Ly86	-1.12439	0.497168	0.994421	1.65606
ENSRNOG00000000138	Glis1	0.301703	0.386897	0.994421	0.348685
ENSRNOG00000000142	Plxdc2	0.215351	0.487836	0.994421	0.310414
ENSRNOG00000000145	Pik3r3	-0.194934	0.107748	0.994421	0.121198
ENSRNOG00000000150	Dnajc1	-0.207823	0.345408	0.994421	0.22026
ENSRNOG00000000151	Ldlrap1	-0.0983178	0.872383	0.994421	0.612065
ENSRNOG00000000155	Cog3	-0.179027	0.185455	0.994421	0.135202
ENSRNOG00000000156	Megf6	-0.0762405	0.809618	0.994421	0.316456
ENSRNOG00000000157	Atg12	-0.112508	0.404886	0.994421	0.135076
ENSRNOG00000000158	Cdo1	0.0311913	0.858433	0.994421	0.174869
ENSRNOG00000000164	Lamp2	0.0524577	0.822251	0.994421	0.233507
ENSRNOG00000000165	Pfkfb1	-0.131466	0.774315	0.994421	0.458492
ENSRNOG00000000166	Apex2	-0.0888406	0.682359	0.994421	0.217084
ENSRNOG00000000168	Gatm	0.156936	0.620261	0.994421	0.316735
ENSRNOG00000000169	Spata5l1	-0.0439451	0.858765	0.994421	0.246957
ENSRNOG00000000170	Slc30a4	-0.124934	0.377938	0.994421	0.141696
ENSRNOG00000000172	Sqor	-0.228744	0.683511	0.994421	0.561091
ENSRNOG00000000175	Mier2	-0.0721886	0.59923	0.994421	0.137369
ENSRNOG00000000177	Plpp2	0.697861	0.0694265	0.994421	0.384362
ENSRNOG00000000184	Tmprss6	-0.128455	0.476197	0.994421	0.180304
ENSRNOG00000000185	Mpst	0.156529	0.452691	0.994421	0.208445
ENSRNOG00000000186	Tst	0.330605	0.299729	0.994421	0.318805
ENSRNOG00000000190	Ep300	0.725753	0.690078	0.994421	1.82008
ENSRNOG00000000195	LOC108348048	-0.111972	0.756335	0.994421	0.360856
ENSRNOG00000000196	Cyp19a1	0.158979	0.755718	0.994421	0.51101
ENSRNOG00000000199	RGD1559995	-1.69854	0.274806	0.994421	1.55536
ENSRNOG00000000204	Syncrip	-0.21003	0.177425	0.994421	0.155725
ENSRNOG00000000219	Ano10	0.188131	0.235883	0.994421	0.158715
ENSRNOG00000000221	Abhd5	-0.184459	0.276871	0.994421	0.169637
ENSRNOG00000000230	Lmf1	0.283087	0.147232	0.994421	0.195317
ENSRNOG00000000231	Kctd17	0.202565	0.321561	0.994421	0.204352
ENSRNOG00000000233	Grm6	0.645754	0.0188152	0.994421	0.274886
ENSRNOG00000000239	Ccl7	-2.43292	0.0192367	0.994421	1.0393
ENSRNOG00000000246	Amz2	0.0415643	0.774126	0.994421	0.144832
ENSRNOG00000000247	Mfsd11	-0.0436923	0.746319	0.994421	0.135062
ENSRNOG00000000248	Srsf2	0.0402316	0.810014	0.994421	0.167347
ENSRNOG00000000249	Mettl23	0.0443721	0.828841	0.994421	0.205247
ENSRNOG00000000250	Jmjd6	-0.159333	0.570048	0.994421	0.280525
ENSRNOG00000000251	St6galnac1	2.20146	0.165703	0.994421	1.58819
ENSRNOG00000000257	Smpd3	0.256572	0.128296	0.994421	0.168703
ENSRNOG00000000258	Prmt7	0.0210416	0.895799	0.994421	0.160659
ENSRNOG00000000274	Phyhipl	0.0492924	0.771213	0.994421	0.169513
ENSRNOG00000000275	Fam13c	0.187507	0.245513	0.994421	0.161461
ENSRNOG00000000277	Tet1	-0.168774	0.520439	0.994421	0.262615
ENSRNOG00000000279	Rtn4ip1	0.0724328	0.757739	0.994421	0.234827
ENSRNOG00000000281	Prodh	0.474981	0.298997	0.994421	0.457334
ENSRNOG00000000282	Gsc2	2.2572	0.136714	0.994421	1.5168
ENSRNOG00000000288	Scarf2	0.696951	0.015766	0.994421	0.288678
ENSRNOG00000000299	Foxo3	0.053894	0.767389	0.994421	0.182202
ENSRNOG00000000302	Sesn1	0.0481866	0.721565	0.994421	0.135216
ENSRNOG00000000303	Cep57l1	-0.165024	0.478238	0.994421	0.232711
ENSRNOG00000000304	Cd164	-0.140676	0.569311	0.994421	0.247205
ENSRNOG00000000306	Smpd2	-0.191146	0.519979	0.994421	0.297098
ENSRNOG00000000307	Mical1	-0.0648653	0.813015	0.994421	0.274228
ENSRNOG00000000308	Zbtb24	0.0246074	0.87913	0.994421	0.161814
ENSRNOG00000000312	Fig4	0.178301	0.165091	0.994421	0.128445
ENSRNOG00000000314	Sec63	-0.170885	0.43801	0.994421	0.220338
ENSRNOG00000000316	Sobp	0.271822	0.196745	0.994421	0.210571
ENSRNOG00000000322	Atg5	-0.0994625	0.492851	0.994421	0.145035
ENSRNOG00000000323	Prdm1	-0.232427	0.858638	0.994421	1.30497
ENSRNOG00000000327	Hace1	-0.1258	0.419745	0.994421	0.155912
ENSRNOG00000000335	Ermap	0.155382	0.867607	0.994421	0.93211
ENSRNOG00000000340	Rtraf	-0.120674	0.335908	0.994421	0.125404
ENSRNOG00000000341	Nid2	-0.597923	0.355127	0.994421	0.64662
ENSRNOG00000000373	Ctnna3	1.19228	0.270914	0.994421	1.08295
ENSRNOG00000000376	LOC108349010	1.65598	0.260206	0.994421	1.4708
ENSRNOG00000000383	Mypn	4.16652	0.2608	0.994421	3.70521
ENSRNOG00000000384	Atoh7	-0.413265	0.618485	0.994421	0.829852
ENSRNOG00000000386	Pbld1	0.93781	0.231313	0.994421	0.783477
ENSRNOG00000000387	Dna2	-0.127965	0.377409	0.994421	0.144973
ENSRNOG00000000392	Supv3l1	-0.281268	0.0349302	0.994421	0.133355
ENSRNOG00000000394	Srgn	-1.21735	0.281635	0.994421	1.13068
ENSRNOG00000000395	Kifbp	0.0306673	0.799146	0.994421	0.120522
ENSRNOG00000000396	Ddx50	-0.128943	0.431607	0.994421	0.163957
ENSRNOG00000000397	Ccar1	-0.276823	0.0693002	0.994421	0.152397
ENSRNOG00000000398	Zup1	-0.20399	0.35396	0.994421	0.220069
ENSRNOG00000000405	Vgll2	-0.91696	0.814159	0.994421	3.90089
ENSRNOG00000000406	Ros1	1.00599	0.192066	0.994421	0.771171
ENSRNOG00000000407	Dcbld1	0.0304306	0.873736	0.994421	0.191489
ENSRNOG00000000408	Gopc	0.0562101	0.596796	0.994421	0.106255
ENSRNOG00000000410	Nepn	-0.227933	0.793976	0.994421	0.8728
ENSRNOG00000000411	Nus1	-0.0238843	0.876382	0.994421	0.15354
ENSRNOG00000000412	Slc35f1	-0.109203	0.532848	0.994421	0.175099
ENSRNOG00000000414	Cep85l	-0.097732	0.632298	0.994421	0.204249
ENSRNOG00000000415	Asf1a	-0.0527424	0.765245	0.994421	0.176632
ENSRNOG00000000417	Numa1	-0.0426999	0.825778	0.994421	0.193985
ENSRNOG00000000420	Nelfe	0.114898	0.375937	0.994421	0.129769
ENSRNOG00000000421	Skic2	0.152047	0.406012	0.994421	0.182984
ENSRNOG00000000422	Dxo	0.0935779	0.719621	0.994421	0.260688
ENSRNOG00000000428	Cyp21a1	0.745522	0.467953	0.994421	1.02715
ENSRNOG00000000431	Atf6b	0.209331	0.36001	0.994421	0.228691
ENSRNOG00000000432	Fkbpl	0.0942	0.700523	0.994421	0.24492
ENSRNOG00000000433	Prrt1	0.451755	0.0278857	0.994421	0.205447
ENSRNOG00000000435	Ppt2	0.0868266	0.643941	0.994421	0.187857
ENSRNOG00000000436	Egfl8	-0.203702	0.524151	0.994421	0.319802
ENSRNOG00000000437	Agpat1	0.253614	0.208151	0.994421	0.201494
ENSRNOG00000000438	Rnf5	0.240372	0.183105	0.994421	0.180561
ENSRNOG00000000439	Ager	-0.33032	0.18041	0.994421	0.2466
ENSRNOG00000000440	Pbx2	-0.0283024	0.818413	0.994421	0.123276
ENSRNOG00000000441	Gpsm3	-0.193859	0.660523	0.994421	0.441401
ENSRNOG00000000442	Notch4	0.184914	0.452482	0.994421	0.246131
ENSRNOG00000000446	Btnl7	-2.10475	0.210647	0.994421	1.68139
ENSRNOG00000000451	RT1-Ba	-0.236039	0.894304	0.994421	1.7766
ENSRNOG00000000454	RT1-DOb	0.242645	0.576866	0.994421	0.434874
ENSRNOG00000000456	Psmb8	-0.195358	0.734731	0.994421	0.57655
ENSRNOG00000000457	Tap1	0.166928	0.498184	0.994421	0.246442
ENSRNOG00000000459	Psmb9	0.259359	0.192482	0.994421	0.199006
ENSRNOG00000000461	Brd2	-0.0496303	0.721054	0.994421	0.139001
ENSRNOG00000000463	Col11a2	-0.363319	0.0295243	0.994421	0.166935
ENSRNOG00000000466	Hsd17b8	0.13921	0.83876	0.994421	0.684148
ENSRNOG00000000467	Ring1	0.222923	0.21159	0.994421	0.178452
ENSRNOG00000000474	Rgl2	-0.0267987	0.801127	0.994421	0.106391
ENSRNOG00000000476	Zbtb22	-1.25191	0.175365	0.994421	0.923805
ENSRNOG00000000477	Daxx	-0.0952701	0.498709	0.994421	0.140823
ENSRNOG00000000478	AA926063	1.62615	0.332813	0.994421	1.67911
ENSRNOG00000000479	Kifc1	0.028522	0.869601	0.994421	0.17374
ENSRNOG00000000480	Phf1	0.111178	0.488139	0.994421	0.160367
ENSRNOG00000000481	Cuta	0.264292	0.120743	0.994421	0.170328
ENSRNOG00000000483	Syngap1	0.219318	0.167566	0.994421	0.158918
ENSRNOG00000000485	Bak1	0.0833866	0.647847	0.994421	0.182563
ENSRNOG00000000486	Ggnbp1	0.352489	0.298041	0.994421	0.338722
ENSRNOG00000000487	Grm4	0.384249	0.157765	0.994421	0.27201
ENSRNOG00000000488	Hmga1	-0.20551	0.556809	0.994421	0.349752
ENSRNOG00000000490	Rps10l1	-0.0343497	0.801096	0.994421	0.136347
ENSRNOG00000000491	Spdef	-0.452768	0.304562	0.994421	0.440994
ENSRNOG00000000495	Bltp3a	-0.164932	0.375573	0.994421	0.186136
ENSRNOG00000000498	Anks1a	0.0482871	0.770814	0.994421	0.165759
ENSRNOG00000000500	Scube3	0.0651118	0.780349	0.994421	0.233489
ENSRNOG00000000501	Zfp523	-0.0629931	0.700103	0.994421	0.163542
ENSRNOG00000000502	Def6	0.733175	0.15413	0.994421	0.514475
ENSRNOG00000000503	Ppard	0.0982931	0.61165	0.994421	0.193597
ENSRNOG00000000504	Fance	0.0356742	0.825842	0.994421	0.162128
ENSRNOG00000000505	Rpl10a	0.0243208	0.855232	0.994421	0.133303
ENSRNOG00000000506	Tead3	-0.133861	0.740307	0.994421	0.403868
ENSRNOG00000000507	Tulp1	-1.12439	0.497168	0.994421	1.65606
ENSRNOG00000000508	Armc12	0.725753	0.690078	0.994421	1.82008
ENSRNOG00000000510	Clps	0.725753	0.690078	0.994421	1.82008
ENSRNOG00000000511	Srpk1	-0.0867241	0.459629	0.994421	0.117281
ENSRNOG00000000512	Slc26a8	-0.103616	0.577515	0.994421	0.186019
ENSRNOG00000000513	Mapk14	-0.0700691	0.623987	0.994421	0.142938
ENSRNOG00000000515	Mapk13	-2.04419	0.252229	0.994421	1.78539
ENSRNOG00000000516	Pxt1	-1.15711	0.501163	0.994421	1.7202
ENSRNOG00000000517	Kctd20	-0.14197	0.240529	0.994421	0.120963
ENSRNOG00000000519	Stk38	-0.0700537	0.596815	0.994421	0.13243
ENSRNOG00000000520	Srsf3	-0.278037	0.0535021	0.994421	0.143998
ENSRNOG00000000521	Cdkn1a	-0.0361163	0.864099	0.994421	0.211011
ENSRNOG00000000522	Cpne5	0.343088	0.0506994	0.994421	0.175581
ENSRNOG00000000523	Ppil1	-0.079526	0.690509	0.994421	0.199732
ENSRNOG00000000524	RGD735065	0.122324	0.297232	0.994421	0.11735
ENSRNOG00000000525	Pi16	0.420043	0.05304	0.994421	0.217122
ENSRNOG00000000527	Mtch1	0.197323	0.311432	0.994421	0.19494
ENSRNOG00000000528	Fgd2	-0.742746	0.358148	0.994421	0.8083
ENSRNOG00000000529	Pim1	0.076689	0.82974	0.994421	0.356635
ENSRNOG00000000536	Mdga1	0.171771	0.691998	0.994421	0.433607
ENSRNOG00000000542	Dnah8	0.266667	0.35337	0.994421	0.287334
ENSRNOG00000000543	Frk	-1.03139	0.172174	0.994421	0.755459
ENSRNOG00000000546	Nt5dc1	-0.168588	0.54577	0.994421	0.279067
ENSRNOG00000000547	Tspyl4	-0.0432171	0.757584	0.994421	0.140017
ENSRNOG00000000551	Fam241b	0.183746	0.417668	0.994421	0.226714
ENSRNOG00000000552	Col13a1	1.18091	0.265695	0.994421	1.06099
ENSRNOG00000000556	Nodal	0.347691	0.818185	0.994421	1.51249
ENSRNOG00000000557	Ppa1	-0.0655024	0.542389	0.994421	0.107521
ENSRNOG00000000559	Npffr1	0.997684	0.372751	0.994421	1.11932
ENSRNOG00000000560	Lrrc20	0.167861	0.345085	0.994421	0.177788
ENSRNOG00000000563	Adamts14	0.191121	0.662818	0.994421	0.438325
ENSRNOG00000000564	Tbata	1.98975	0.182354	0.994421	1.49208
ENSRNOG00000000565	Sgpl1	-0.228145	0.0551611	0.994421	0.118974
ENSRNOG00000000566	Pcbd1	1.24407	0.415934	0.994421	1.52929
ENSRNOG00000000567	Unc5b	0.126429	0.763033	0.994421	0.419332
ENSRNOG00000000568	Slc29a3	0.339201	0.237686	0.994421	0.287266
ENSRNOG00000000569	Vsir	0.33588	0.497281	0.994421	0.494833
ENSRNOG00000000571	Psap	0.192528	0.261746	0.994421	0.171552
ENSRNOG00000000572	Chst3	-0.250685	0.285665	0.994421	0.234794
ENSRNOG00000000574	AC096404,1	1.62615	0.332813	0.994421	1.67911
ENSRNOG00000000576	Anapc16	-0.0427173	0.746304	0.994421	0.132041
ENSRNOG00000000579	Marcks	0.0747591	0.678004	0.994421	0.180061
ENSRNOG00000000580	Calhm4	-0.236039	0.894304	0.994421	1.7766
ENSRNOG00000000581	Cdc40	-0.0273187	0.833981	0.994421	0.130338
ENSRNOG00000000582	Ddo	0.514781	0.260271	0.994421	0.457278
ENSRNOG00000000583	Cdk19	-0.0759221	0.575825	0.994421	0.135698
ENSRNOG00000000585	Amd1	-0.0773348	0.57149	0.994421	0.136668
ENSRNOG00000000587	Rpf2	-0.0589397	0.734235	0.994421	0.173608
ENSRNOG00000000588	Slc16a10	0.522774	0.234373	0.994421	0.439613
ENSRNOG00000000589	RGD1310495	0.22983	0.486661	0.994421	0.330391
ENSRNOG00000000590	Naglt1	-0.236039	0.894304	0.994421	1.7766
ENSRNOG00000000593	Rev3l	-0.145114	0.385074	0.994421	0.16707
ENSRNOG00000000595	Traf3ip2	0.397267	0.153677	0.994421	0.278459
ENSRNOG00000000597	Ccn6	0.834413	0.166247	0.994421	0.602742
ENSRNOG00000000598	Tube1	-0.372887	0.030512	0.994421	0.172363
ENSRNOG00000000599	Lama4	0.191388	0.455539	0.994421	0.256479
ENSRNOG00000000604	Hdac2	-0.114383	0.372696	0.994421	0.128313
ENSRNOG00000000605	Hs3st5	0.355721	0.16452	0.994421	0.255909
ENSRNOG00000000606	Pcdh15	0.221099	0.368416	0.994421	0.245817
ENSRNOG00000000610	Cisd1	0.212369	0.268346	0.994421	0.191863
ENSRNOG00000000611	Ube2d1	-0.0268024	0.898991	0.994421	0.211148
ENSRNOG00000000613	Tfam	-0.102982	0.563576	0.994421	0.178312
ENSRNOG00000000614	Bicc1	0.117414	0.575275	0.994421	0.209555
ENSRNOG00000000618	Mdga2	0.0938767	0.533691	0.994421	0.150835
ENSRNOG00000000632	Cdk1	-0.148517	0.544106	0.994421	0.244829
ENSRNOG00000000633	Rhobtb1	0.0431603	0.881923	0.994421	0.29058
ENSRNOG00000000634	Cabcoco1	0.656131	0.197657	0.994421	0.509317
ENSRNOG00000000635	Arid5b	0.333589	0.240812	0.994421	0.284399
ENSRNOG00000000638	Zfp365	0.0326832	0.899706	0.994421	0.259323
ENSRNOG00000000640	Egr2	-0.711702	0.0921176	0.994421	0.422543
ENSRNOG00000000641	Nrbf2	0.125044	0.521498	0.994421	0.195065
ENSRNOG00000000648	Jmjd1c	-0.314456	0.11627	0.994421	0.200211
ENSRNOG00000000653	Nr5a2	2.19867	0.582085	0.994421	3.9951
ENSRNOG00000000655	Ptprc	-1.03156	0.430684	0.994421	1.30905
ENSRNOG00000000657	Nek7	-0.0230115	0.878925	0.994421	0.151061
ENSRNOG00000000658	Acacb	0.535601	0.357153	0.994421	0.581667
ENSRNOG00000000661	Hps4	0.0577922	0.731225	0.994421	0.168246
ENSRNOG00000000662	Srrd	-0.0299153	0.889236	0.994421	0.2148
ENSRNOG00000000663	Tfip11	-0.0671903	0.695235	0.994421	0.171509
ENSRNOG00000000664	Tpst2	0.0848662	0.732093	0.994421	0.247898
ENSRNOG00000000665	Pitpnb	-0.0591821	0.588076	0.994421	0.109267
ENSRNOG00000000691	Foxn4	0.265988	0.760943	0.994421	0.874261
[truncated: 19,737 more rows]

## Sheet: TABLE_S5
Table S5. Differentially expressed genes in 24-hour compared to 4-hour CBD-treated neurons
[truncated: 20,073 more rows]

[truncated: 6 more sheets: TABLE_S6, TABLE_S7, TABLE_S8, TABLE_S9, TABLE_S10, TABLE_S11]
