# Supplementary material for: Neuroprotective and Anti-Inflammatory Effects of Dimethyl Fumarate, Monomethyl Fumarate, and Cannabidiol in Neurons and Microglia
Source: Int J Mol Sci. 2024 Dec 5;25(23):13082. doi: 10.3390/ijms252313082 (PMC11642486; doi:10.3390/ijms252313082)
Supplement: Supplementary file 1 [file ijms-25-13082-s001.zip › TABLES S12-S21.xlsx]

## Sheet: TABLE_S12
Table S12. Differentially expressed genes in 4-hour DMSO-treated compared to LPS-treated microglia cells
Ensembl ID	Gene symbol	log2FC	pval	padj	lfcSE
ENSMUSG00000008496	Pou2f2	-3.18993	2.37227e-135	2.97601e-131	0.12883
ENSMUSG00000026981	Il1rn	-2.64039	6.39769e-49	4.01295e-45	0.179612
ENSMUSG00000042349	Ikbke	-2.17397	1.55227e-47	6.49106e-44	0.150105
ENSMUSG00000024401	Tnf	-2.39751	3.46104e-47	1.08547e-43	0.166173
ENSMUSG00000058427	Cxcl2	-5.621	7.9225e-47	1.98776e-43	0.391148
ENSMUSG00000018930	Ccl4	-3.07472	1.53317e-45	3.20559e-42	0.217082
ENSMUSG00000035164	Zc3h12c	-1.94636	2.83065e-36	5.07293e-33	0.154757
ENSMUSG00000042677	Zc3h12a	-2.68228	7.30366e-31	1.14531e-27	0.232214
ENSMUSG00000023030	Slc11a2	-1.1962	1.18724e-29	1.65488e-26	0.105776
ENSMUSG00000030156	Cd69	-2.80533	2.00358e-29	2.51349e-26	0.24908
ENSMUSG00000027399	Il1a	-5.8469	4.88113e-27	5.5667e-24	0.542995
ENSMUSG00000035356	Nfkbiz	-2.86655	5.8137e-27	6.07774e-24	0.266612
ENSMUSG00000020400	Tnip1	-1.63463	4.28006e-26	4.13025e-23	0.154705
ENSMUSG00000071637	Cebpd	-2.63383	1.82617e-24	1.63638e-21	0.258017
ENSMUSG00000021200	Asb2	-3.48322	9.75779e-24	8.16077e-21	0.346794
ENSMUSG00000015837	Sqstm1	-1.13065	1.61243e-23	1.26425e-20	0.113129
ENSMUSG00000044103	Il36g	-3.412	3.42587e-22	2.52809e-19	0.352227
ENSMUSG00000027995	Tlr2	-1.51258	4.61354e-22	3.21538e-19	0.156638
ENSMUSG00000000982	Ccl3	-2.94983	5.05105e-21	3.33502e-18	0.313541
ENSMUSG00000050578	Mmp13	-4.94311	1.60384e-20	1.00601e-17	0.532326
ENSMUSG00000033545	Znrf1	-1.17652	4.69951e-20	2.8074e-17	0.128291
ENSMUSG00000049723	Mmp12	-2.82805	5.80997e-20	3.313e-17	0.309151
ENSMUSG00000063234	Gpr84	-2.07766	1.40537e-19	7.66539e-17	0.229528
ENSMUSG00000020841	Cpd	-1.71307	1.25763e-18	6.57373e-16	0.194459
ENSMUSG00000030142	Clec4e	-2.08198	3.6679e-18	1.84055e-15	0.239621
ENSMUSG00000026984	Il36a	-5.30157	5.74376e-18	2.74747e-15	0.613782
ENSMUSG00000028525	Pde4b	-1.63749	5.91324e-18	2.74747e-15	0.189651
ENSMUSG00000047945	Marcksl1	-2.16698	1.36308e-17	6.10707e-15	0.253798
ENSMUSG00000027398	Il1b	-6.61431	2.77498e-17	1.20042e-14	0.782234
ENSMUSG00000031257	Nox1	-2.8802	2.9243e-17	1.22284e-14	0.34087
ENSMUSG00000038067	Csf3	-5.94608	3.1228e-17	1.26373e-14	0.704356
ENSMUSG00000022126	Acod1	-3.7556	3.35144e-17	1.31387e-14	0.445313
ENSMUSG00000053113	Socs3	-1.91074	1.02689e-16	3.90375e-14	0.230165
ENSMUSG00000032487	Ptgs2	-2.59689	1.15804e-16	4.27284e-14	0.313356
ENSMUSG00000035385	Ccl2	-2.95357	2.67706e-16	9.59536e-14	0.360762
ENSMUSG00000066152	Slc31a2	-1.73546	4.27687e-16	1.49037e-13	0.213452
ENSMUSG00000020806	Rhbdf2	-1.01856	7.91147e-16	2.68242e-13	0.126442
ENSMUSG00000037820	Tgm2	-1.49239	1.55918e-15	5.14736e-13	0.187201
ENSMUSG00000047180	Neurl3	-1.06881	2.84733e-15	9.15892e-13	0.135337
ENSMUSG00000047878	A4galt	-4.43534	2.97868e-14	9.11402e-12	0.583655
ENSMUSG00000062515	Fabp4	-2.25721	2.97502e-14	9.11402e-12	0.297025
ENSMUSG00000035373	Ccl7	-3.76619	1.3591e-13	4.05951e-11	0.508927
ENSMUSG00000046245	Pilra	-1.16079	1.99855e-13	5.83066e-11	0.157954
ENSMUSG00000011179	Odc1	-0.974016	3.31166e-13	9.442e-11	0.133774
ENSMUSG00000027219	Slc28a2	-1.61977	1.35256e-12	3.77065e-10	0.228496
ENSMUSG00000035235	Trim13	-1.16353	1.41551e-12	3.86033e-10	0.164281
ENSMUSG00000019122	Ccl9	-1.58397	2.7581e-12	7.36177e-10	0.226621
ENSMUSG00000026482	Rgl1	-1.19685	3.03443e-12	7.93061e-10	0.171564
ENSMUSG00000049848	Ceacam19	-1.71559	3.14037e-12	8.03998e-10	0.246094
ENSMUSG00000024754	Cemip2	-1.45586	3.53492e-12	8.8691e-10	0.209337
ENSMUSG00000029379	Cxcl3	-3.29635	5.48071e-12	1.34815e-09	0.478249
ENSMUSG00000032220	Myo1e	-1.36135	7.39055e-12	1.78297e-09	0.19874
ENSMUSG00000060477	Irak2	-1.66963	7.7321e-12	1.83017e-09	0.243976
ENSMUSG00000027737	Slc7a11	-1.20435	1.15965e-11	2.69404e-09	0.177498
ENSMUSG00000035342	Lzts2	1.18848	1.56884e-11	3.57838e-09	0.176297
ENSMUSG00000006818	Sod2	-1.03522	2.63548e-11	5.90394e-09	0.155308
ENSMUSG00000041153	Osgin2	-1.09733	4.95415e-11	1.09035e-08	0.166963
ENSMUSG00000026166	Ccl20	-8.05478	5.37569e-11	1.14302e-08	1.22784
ENSMUSG00000027533	Fabp5	-0.747051	5.34285e-11	1.14302e-08	0.113861
ENSMUSG00000112023	Lilrb4b	-1.5263	9.48874e-11	1.98394e-08	0.235727
ENSMUSG00000079227	Ccr5	-1.26626	1.00164e-10	2.05992e-08	0.195813
ENSMUSG00000029254	Stap1	-1.47521	1.04273e-10	2.07636e-08	0.228339
ENSMUSG00000036067	Slc2a6	-0.822796	1.02783e-10	2.07636e-08	0.127313
ENSMUSG00000044562	Rasip1	-1.76927	1.14146e-10	2.23745e-08	0.274436
ENSMUSG00000022895	Ets2	-1.16832	1.46803e-10	2.8333e-08	0.182303
ENSMUSG00000024772	Ehd1	-1.48917	2.30501e-10	4.38126e-08	0.234903
ENSMUSG00000024867	Pip5k1b	-0.899951	2.34898e-10	4.3982e-08	0.142024
ENSMUSG00000038459	Abhd17c	-0.938636	2.54295e-10	4.69136e-08	0.148416
ENSMUSG00000026582	Sele	-4.08146	3.02806e-10	5.50536e-08	0.648125
ENSMUSG00000032691	Nlrp3	-1.19501	4.29235e-10	7.6925e-08	0.191416
ENSMUSG00000028163	Nfkb1	-1.32521	5.86441e-10	1.03618e-07	0.213949
ENSMUSG00000035329	Fbxo33	-0.84453	1.07315e-09	1.86981e-07	0.13849
ENSMUSG00000041731	Pgm5	-3.47493	1.49541e-09	2.56986e-07	0.574857
ENSMUSG00000020641	Rsad2	-3.02988	1.55688e-09	2.63933e-07	0.501771
ENSMUSG00000021701	Plk2	-3.5745	1.77586e-09	2.97043e-07	0.594058
ENSMUSG00000043613	Mmp3	-4.90936	1.86776e-09	3.08303e-07	0.817014
ENSMUSG00000028517	Plpp3	-2.20984	2.20887e-09	3.59874e-07	0.369436
ENSMUSG00000033066	Gas7	-1.05401	2.78161e-09	4.47375e-07	0.177323
ENSMUSG00000023106	Denr	-0.813047	3.10005e-09	4.92279e-07	0.137195
ENSMUSG00000020638	Cmpk2	-3.51217	4.04437e-09	6.34207e-07	0.597068
ENSMUSG00000026872	Zeb2	-0.813975	4.54964e-09	6.96039e-07	0.138836
ENSMUSG00000095115	Itpripl2	-0.88333	4.5343e-09	6.96039e-07	0.150651
ENSMUSG00000020901	Pik3r5	-0.978943	5.06806e-09	7.6601e-07	0.167486
ENSMUSG00000060519	Tor3a	-1.39377	5.28514e-09	7.89311e-07	0.238743
ENSMUSG00000022419	Deptor	0.741026	5.42588e-09	8.00796e-07	0.127028
ENSMUSG00000000555	Itga5	-1.37939	5.55344e-09	8.10093e-07	0.236616
ENSMUSG00000020092	Pald1	0.890451	5.94348e-09	8.57023e-07	0.153042
ENSMUSG00000040552	C3ar1	-1.44678	6.36571e-09	9.07476e-07	0.249151
ENSMUSG00000029063	Nadk	-0.689376	9.13194e-09	1.28719e-06	0.119973
ENSMUSG00000047786	Lix1	-1.4931	9.94701e-09	1.3865e-06	0.260502
ENSMUSG00000047562	Mmp10	-7.20871	1.56048e-08	2.15124e-06	1.2748
ENSMUSG00000024900	Cpt1a	0.887057	2.01214e-08	2.74373e-06	0.158094
ENSMUSG00000046223	Plaur	-1.12146	2.04859e-08	2.7634e-06	0.19998
ENSMUSG00000024778	Fas	-2.71818	2.5766e-08	3.43866e-06	0.488177
ENSMUSG00000069792	Wfdc17	-1.87139	3.16821e-08	4.1837e-06	0.338291
ENSMUSG00000079071	Slc28a2b	-1.89453	3.4133e-08	4.46041e-06	0.343286
ENSMUSG00000016283	H2-M2	-3.60405	3.55915e-08	4.46495e-06	0.653921
ENSMUSG00000021322	Aoah	-1.33649	3.51808e-08	4.46495e-06	0.242404
ENSMUSG00000025969	Nrp2	-0.886217	3.55141e-08	4.46495e-06	0.160785
ENSMUSG00000036931	Nfkbid	-0.984924	3.55407e-08	4.46495e-06	0.178697
ENSMUSG00000026177	Slc11a1	-1.01845	3.81037e-08	4.73278e-06	0.185192
ENSMUSG00000050565	Tor1aip2	-0.716879	3.97889e-08	4.89364e-06	0.130537
ENSMUSG00000035004	Igsf6	-0.892268	5.22568e-08	6.36467e-06	0.163916
ENSMUSG00000017652	Cd40	-1.78423	6.612e-08	7.97573e-06	0.330326
ENSMUSG00000025044	Msr1	-1.25475	6.68066e-08	7.98179e-06	0.232379
ENSMUSG00000021109	Hif1a	-0.662684	6.7918e-08	8.03803e-06	0.122797
ENSMUSG00000030966	Trim21	-1.68702	7.76536e-08	9.10434e-06	0.31401
ENSMUSG00000031770	Herpud1	-1.09781	7.97282e-08	9.26102e-06	0.20452
ENSMUSG00000044701	Il27	-2.35724	1.06073e-07	1.22081e-05	0.443424
ENSMUSG00000034959	Rubcnl	1.406	1.202e-07	1.37082e-05	0.265624
ENSMUSG00000066682	Pilrb2	-1.14392	1.23838e-07	1.39959e-05	0.216334
ENSMUSG00000019838	Slc16a10	-0.582605	1.38582e-07	1.54946e-05	0.110612
ENSMUSG00000032578	Cish	-1.78448	1.39568e-07	1.54946e-05	0.338879
ENSMUSG00000033538	Casp4	-2.21909	1.44812e-07	1.59357e-05	0.421957
ENSMUSG00000050737	Ptges	-1.33792	1.50862e-07	1.6457e-05	0.254768
ENSMUSG00000025026	Add3	0.797934	1.57863e-07	1.70723e-05	0.152186
ENSMUSG00000034394	Lif	-1.16396	1.79927e-07	1.92921e-05	0.223025
ENSMUSG00000022358	Fbxo32	1.17613	1.88881e-07	2.00806e-05	0.225747
ENSMUSG00000023367	Tmem176a	-0.885592	2.01105e-07	2.10238e-05	0.170361
ENSMUSG00000051439	Cd14	-0.992217	1.99467e-07	2.10238e-05	0.190817
ENSMUSG00000015396	Cd83	-2.77265	2.12508e-07	2.20323e-05	0.534431
ENSMUSG00000089715	Cbx6	0.61219	2.19513e-07	2.25721e-05	0.118138
ENSMUSG00000017631	Abr	-0.936744	2.27048e-07	2.3157e-05	0.180989
ENSMUSG00000099974	Bcl2a1d	-2.18737	2.33072e-07	2.35797e-05	0.423023
ENSMUSG00000030029	Lrig1	-1.58372	2.40493e-07	2.41359e-05	0.306628
ENSMUSG00000069874	Irgm2	-2.33223	2.71368e-07	2.70183e-05	0.453536
ENSMUSG00000034459	Ifit1	-3.10572	2.74726e-07	2.70651e-05	0.604224
ENSMUSG00000102037	Bcl2a1a	-2.21157	2.76152e-07	2.70651e-05	0.430347
ENSMUSG00000041827	Oasl1	-1.74771	2.8667e-07	2.78781e-05	0.340552
ENSMUSG00000028599	Tnfrsf1b	-1.75578	2.9419e-07	2.81726e-05	0.342449
ENSMUSG00000046879	Irgm1	-1.96548	2.9357e-07	2.81726e-05	0.38332
ENSMUSG00000013089	Etv5	0.601183	3.15778e-07	3.00109e-05	0.117561
ENSMUSG00000036368	Rmdn2	-1.14826	3.23988e-07	3.05597e-05	0.224756
ENSMUSG00000018500	Adora2b	-1.75852	3.83398e-07	3.58935e-05	0.346368
ENSMUSG00000020407	Upp1	-2.10337	4.39983e-07	4.08858e-05	0.416443
ENSMUSG00000028494	Plin2	-0.566296	5.10712e-07	4.68937e-05	0.112757
ENSMUSG00000052485	Tmem171	-1.01876	5.12111e-07	4.68937e-05	0.202871
ENSMUSG00000021133	Susd6	-0.681312	5.42521e-07	4.93183e-05	0.135973
ENSMUSG00000031278	Acsl4	-0.706539	5.8198e-07	5.25247e-05	0.14139
ENSMUSG00000037405	Icam1	-0.96014	6.46766e-07	5.79549e-05	0.192927
ENSMUSG00000059588	Calcrl	-0.749656	6.61277e-07	5.88349e-05	0.150763
ENSMUSG00000016496	Cd274	-1.16954	7.63414e-07	6.74439e-05	0.236535
ENSMUSG00000030203	Dusp16	-1.00345	8.09024e-07	7.09734e-05	0.203408
ENSMUSG00000023341	Mx2	-2.97608	8.20617e-07	7.14905e-05	0.603619
ENSMUSG00000049988	Lrrc25	-2.0876	8.89952e-07	7.69962e-05	0.424781
ENSMUSG00000029265	Dr1	-0.645688	9.72962e-07	8.36014e-05	0.131853
ENSMUSG00000000386	Mx1	-3.29714	9.98283e-07	8.40501e-05	0.673989
ENSMUSG00000020589	Cyria	-1.20161	9.85735e-07	8.40501e-05	0.245503
ENSMUSG00000064302	Clasp1	-0.528841	9.91706e-07	8.40501e-05	0.108075
ENSMUSG00000026864	Hspa5	-0.608406	1.06749e-06	8.92779e-05	0.124705
ENSMUSG00000031639	Tlr3	-1.09515	1.1062e-06	9.19024e-05	0.224797
ENSMUSG00000029512	Ulk1	0.774785	1.11434e-06	9.19695e-05	0.159084
ENSMUSG00000014778	Fhod1	0.71296	1.21751e-06	9.98277e-05	0.146918
ENSMUSG00000034855	Cxcl10	-2.95156	1.28972e-06	0.000105062	0.609658
ENSMUSG00000046079	Lrrc8d	-0.614463	1.33095e-06	0.000107721	0.127085
ENSMUSG00000034614	Pik3ip1	1.54416	1.54902e-06	0.000124567	0.321379
ENSMUSG00000027544	Nfatc2	0.697683	2.06401e-06	0.000164924	0.146972
ENSMUSG00000024525	Impa2	0.60383	2.15183e-06	0.000169778	0.127427
ENSMUSG00000037926	Ssh2	0.675479	2.13968e-06	0.000169778	0.142513
ENSMUSG00000026466	Tor1aip1	-0.625056	2.20363e-06	0.000172778	0.132041
ENSMUSG00000005043	Sgsh	1.07889	2.21744e-06	0.000172782	0.227973
ENSMUSG00000043953	Ccrl2	-2.007	2.24297e-06	0.000173691	0.424294
ENSMUSG00000050721	Plekho2	-0.70929	2.26949e-06	0.000174667	0.150025
ENSMUSG00000031834	Pik3r2	0.528376	2.3933e-06	0.000183073	0.112015
ENSMUSG00000062232	Rapgef2	-1.3956	2.50986e-06	0.000190825	0.296473
ENSMUSG00000029484	Anxa3	-0.767277	2.5956e-06	0.000196156	0.163234
ENSMUSG00000066684	Pilrb1	-1.1681	2.62473e-06	0.000197169	0.248627
ENSMUSG00000038872	Zfhx3	0.866721	2.68029e-06	0.000200144	0.184648
ENSMUSG00000042129	Rassf4	-1.19205	3.28489e-06	0.00024384	0.256236
ENSMUSG00000035314	Gdpd5	-1.05668	3.3288e-06	0.000245646	0.227272
ENSMUSG00000034947	Tmem106a	-0.919897	3.528e-06	0.000258823	0.198364
ENSMUSG00000025746	Il6	-3.49446	3.72669e-06	0.00027181	0.755384
ENSMUSG00000014599	Csf1	-1.38715	3.76927e-06	0.000273327	0.300008
ENSMUSG00000020868	Xylt2	-0.909805	4.01914e-06	0.00028977	0.197338
ENSMUSG00000016559	H3f3b	-0.656572	4.06338e-06	0.000291286	0.142482
ENSMUSG00000030474	Siglece	-1.10574	4.11822e-06	0.00029354	0.2401
ENSMUSG00000036918	Ttc7	0.715712	4.19593e-06	0.00029739	0.155541
ENSMUSG00000031453	Rasa3	0.72852	4.53521e-06	0.000317718	0.158885
ENSMUSG00000038037	Socs1	-2.39354	4.55873e-06	0.000317718	0.522135
ENSMUSG00000078853	Igtp	-1.95657	4.51619e-06	0.000317718	0.426631
ENSMUSG00000031833	Mast3	0.616343	4.70941e-06	0.000326406	0.134651
ENSMUSG00000001138	Cnnm3	0.72981	4.80166e-06	0.000329163	0.159582
ENSMUSG00000042745	Id1	-1.02108	4.79738e-06	0.000329163	0.223261
ENSMUSG00000036390	Gadd45a	-1.99424	5.01627e-06	0.000342006	0.43694
ENSMUSG00000015709	Arnt2	-2.76951	5.08388e-06	0.000344742	0.607176
ENSMUSG00000020099	Unc5b	0.950616	5.18609e-06	0.000349782	0.2086
ENSMUSG00000021025	Nfkbia	-1.5157	5.43924e-06	0.000364894	0.333335
ENSMUSG00000028268	Gbp3	-2.45369	5.57383e-06	0.000369404	0.540229
ENSMUSG00000045382	Cxcr4	1.08722	5.59479e-06	0.000369404	0.239415
ENSMUSG00000072845	Tmprss11a	-1.15153	5.54718e-06	0.000369404	0.253475
ENSMUSG00000024921	Smarca2	0.645965	5.70258e-06	0.000374549	0.142373
ENSMUSG00000041895	Wipi1	0.716005	6.07302e-06	0.000396802	0.158274
ENSMUSG00000000253	Gmpr	-2.02824	6.40145e-06	0.000416094	0.449454
ENSMUSG00000022026	Olfm4	-1.56421	6.48484e-06	0.000417191	0.346837
ENSMUSG00000029826	Zc3hav1	-0.515137	6.45315e-06	0.000417191	0.114196
ENSMUSG00000024737	Slc15a3	-1.38433	6.66784e-06	0.000426776	0.307355
ENSMUSG00000025314	Ptprj	-1.30183	6.70326e-06	0.000426865	0.28911
ENSMUSG00000029822	Osbpl3	-0.935665	6.94377e-06	0.000439948	0.208138
ENSMUSG00000031666	Rbl2	0.73968	7.02888e-06	0.000443102	0.164636
ENSMUSG00000000385	Tmprss2	-2.45053	7.60757e-06	0.000477185	0.54749
ENSMUSG00000021930	Spryd7	-0.786826	7.93887e-06	0.000495488	0.176149
ENSMUSG00000072620	Slfn2	-2.10818	8.13833e-06	0.000505423	0.472527
ENSMUSG00000027580	Helz2	-1.53147	8.37375e-06	0.000516524	0.343734
ENSMUSG00000072872	Rybp	-0.65371	8.39944e-06	0.000516524	0.146745
ENSMUSG00000022747	St3gal6	-1.54139	8.61153e-06	0.000526983	0.346429
ENSMUSG00000105504	Gbp5	-3.87932	8.76398e-06	0.00053371	0.872616
ENSMUSG00000028270	Gbp2	-2.78947	8.96272e-06	0.000543175	0.628147
ENSMUSG00000039735	Fnbp1l	-0.894193	9.09197e-06	0.00054836	0.201499
ENSMUSG00000109372	Gm19410	-2.29915	1.01085e-05	0.000606755	0.520777
ENSMUSG00000025854	Fam20c	-1.94551	1.02571e-05	0.000612741	0.44099
ENSMUSG00000006219	Fblim1	0.861291	1.04262e-05	0.00061989	0.195386
ENSMUSG00000027660	Skil	-0.843341	1.04839e-05	0.000620382	0.191366
ENSMUSG00000005370	Msh6	0.555451	1.07056e-05	0.000630525	0.12617
ENSMUSG00000032402	Smad3	0.835508	1.08983e-05	0.000637623	0.189951
ENSMUSG00000041645	Ddx24	-0.505189	1.09278e-05	0.000637623	0.114869
ENSMUSG00000021458	Aopep	-0.886139	1.14369e-05	0.000664242	0.201944
ENSMUSG00000027800	Tm4sf1	-1.42764	1.18047e-05	0.000679313	0.325859
ENSMUSG00000038604	Ripor1	0.741888	1.17879e-05	0.000679313	0.169324
ENSMUSG00000022724	Riox2	-0.750228	1.27299e-05	0.00072921	0.171886
ENSMUSG00000021733	Slc4a7	-0.984093	1.30964e-05	0.000746795	0.225788
ENSMUSG00000079481	Nhsl2	1.08699	1.32728e-05	0.000753428	0.249565
ENSMUSG00000011008	Mcoln2	-1.1991	1.3495e-05	0.00076259	0.275533
ENSMUSG00000027340	Slc23a2	-0.665461	1.3718e-05	0.000771712	0.153038
ENSMUSG00000022797	Tfrc	-1.25173	1.42463e-05	0.000797446	0.288416
ENSMUSG00000027611	Procr	-0.913596	1.43025e-05	0.000797446	0.210546
ENSMUSG00000024696	Lpxn	-0.799947	1.4715e-05	0.000816814	0.184621
ENSMUSG00000051413	Plagl2	-0.700731	1.48255e-05	0.000819324	0.161784
ENSMUSG00000017929	B4galt5	-0.492055	1.51376e-05	0.000832901	0.113726
ENSMUSG00000030762	Aqp8	-2.26103	1.61181e-05	0.000882978	0.524258
ENSMUSG00000045502	Hcar2	-2.06389	1.62788e-05	0.000887901	0.478791
ENSMUSG00000030560	Ctsc	-0.604514	1.66095e-05	0.000902016	0.140383
ENSMUSG00000058755	Osm	-0.931448	1.74234e-05	0.000942142	0.216838
ENSMUSG00000022500	Litaf	-0.530543	1.77121e-05	0.00095364	0.123614
ENSMUSG00000024063	Lbh	1.43281	1.80846e-05	0.000969533	0.334198
ENSMUSG00000040264	Gbp2b	-2.94322	1.81632e-05	0.000969606	0.68665
ENSMUSG00000040350	Trim7	1.19579	1.87743e-05	0.000997983	0.279457
ENSMUSG00000036606	Plxnb2	0.380331	1.90109e-05	0.00100629	0.0889414
ENSMUSG00000030595	Nfkbib	-0.835859	2.07917e-05	0.00109593	0.196386
ENSMUSG00000026880	Stom	-0.649826	2.11272e-05	0.00110896	0.152806
ENSMUSG00000042265	Trem1	-1.11002	2.29419e-05	0.00119919	0.262159
ENSMUSG00000031015	Swap70	-1.01469	2.3513e-05	0.00122395	0.239958
ENSMUSG00000024299	Adamts10	0.897308	2.37154e-05	0.00122938	0.212296
ENSMUSG00000029915	Clec5a	-0.758713	2.48717e-05	0.00128401	0.179962
ENSMUSG00000069793	Slfn9	-0.813795	2.51299e-05	0.00129203	0.193134
ENSMUSG00000045322	Tlr9	-1.60102	2.58237e-05	0.00132228	0.380517
ENSMUSG00000029521	Chek2	0.727068	2.68033e-05	0.00135683	0.17315
ENSMUSG00000063382	Bcl9l	0.637216	2.68229e-05	0.00135683	0.151758
ENSMUSG00000112148	Lilrb4a	-1.14911	2.67805e-05	0.00135683	0.273648
ENSMUSG00000038633	Degs1	-0.494718	2.70127e-05	0.00136094	0.117866
ENSMUSG00000020227	Irak3	-0.933482	2.80002e-05	0.00140505	0.222833
ENSMUSG00000006529	Itih1	-2.78934	2.90983e-05	0.00145434	0.66724
ENSMUSG00000033740	St18	-1.64086	2.98294e-05	0.00148284	0.393042
ENSMUSG00000046668	Cxxc5	1.13792	2.9905e-05	0.00148284	0.272608
ENSMUSG00000028965	Tnfrsf9	-1.50463	3.02836e-05	0.0014957	0.360707
ENSMUSG00000020826	Nos2	-4.2824	3.04507e-05	0.00149805	1.02694
ENSMUSG00000022885	St6gal1	0.776216	3.08928e-05	0.00151387	0.186287
ENSMUSG00000021929	Kpna3	-0.570827	3.18434e-05	0.00155438	0.137223
ENSMUSG00000054263	Lifr	1.10816	3.19875e-05	0.00155536	0.266459
ENSMUSG00000004568	Arhgef18	1.60085	3.34479e-05	0.00162009	0.385875
ENSMUSG00000054520	Sh3bp2	-0.484168	3.42396e-05	0.00165206	0.116857
ENSMUSG00000024014	Pim1	-1.65028	3.46206e-05	0.00166404	0.398549
ENSMUSG00000025429	Pstpip2	-1.22665	3.49636e-05	0.00167412	0.296401
ENSMUSG00000039497	Dse	-0.626111	3.51352e-05	0.00167594	0.151332
ENSMUSG00000002346	Slc25a42	0.826667	3.74223e-05	0.0017731	0.200509
ENSMUSG00000021175	Cdca7l	0.514877	3.74548e-05	0.0017731	0.12489
ENSMUSG00000025888	Casp1	-0.855883	3.77516e-05	0.00177376	0.207697
ENSMUSG00000026875	Traf1	-2.73868	3.77453e-05	0.00177376	0.664589
ENSMUSG00000027318	Adam33	-1.32318	3.79766e-05	0.00177767	0.321203
ENSMUSG00000002699	Lcp2	-1.00892	3.81465e-05	0.00177899	0.244976
ENSMUSG00000020838	Slc6a4	-3.14627	4.17262e-05	0.00192937	0.767813
ENSMUSG00000052681	Rap1b	-0.777975	4.16638e-05	0.00192937	0.18984
ENSMUSG00000089929	Bcl2a1b	-1.67765	4.18324e-05	0.00192937	0.409471
ENSMUSG00000021360	Gcnt2	-1.17328	4.29872e-05	0.00197537	0.286808
ENSMUSG00000066026	Dhrs3	-1.20935	4.3177e-05	0.00197684	0.2957
ENSMUSG00000041135	Ripk2	-0.803472	4.37525e-05	0.00199591	0.196606
ENSMUSG00000029810	Tmem176b	-0.799664	4.4059e-05	0.00200261	0.195752
ENSMUSG00000056602	Fry	1.00462	4.56059e-05	0.00206544	0.246408
ENSMUSG00000002233	Rhoc	-1.39812	4.64892e-05	0.00209437	0.343299
ENSMUSG00000043336	Filip1l	-1.08787	4.65786e-05	0.00209437	0.267148
ENSMUSG00000020205	Phlda1	-1.21025	4.75084e-05	0.00212855	0.297537
ENSMUSG00000003617	Cp	-1.42612	4.84328e-05	0.00215457	0.350995
ENSMUSG00000033581	Igf2bp2	-0.763715	4.82647e-05	0.00215457	0.187928
ENSMUSG00000039501	Znfx1	-1.18428	5.05109e-05	0.00223908	0.29218
ENSMUSG00000029313	Aff1	-0.658072	5.08354e-05	0.00224553	0.162417
ENSMUSG00000056501	Cebpb	-0.895679	5.23065e-05	0.0023024	0.221425
ENSMUSG00000027951	Adar	-0.801502	5.29163e-05	0.00231458	0.198276
ENSMUSG00000033083	Tbc1d4	1.04063	5.29522e-05	0.00231458	0.257442
ENSMUSG00000038390	Gpr162	0.911476	5.33372e-05	0.00232332	0.225585
ENSMUSG00000064043	Trerf1	0.648274	5.6677e-05	0.00246025	0.161013
ENSMUSG00000038886	Man2a2	0.566245	5.87116e-05	0.00253978	0.140929
ENSMUSG00000018171	Vmp1	-0.880897	5.90288e-05	0.00254473	0.219311
ENSMUSG00000028803	Nipal3	0.919118	5.99519e-05	0.00256993	0.229035
ENSMUSG00000053175	Bcl3	-1.8199	6.00232e-05	0.00256993	0.453532
ENSMUSG00000028565	Nfia	0.723961	6.10358e-05	0.0026044	0.180594
ENSMUSG00000046805	Mpeg1	-0.50073	6.37453e-05	0.00271079	0.12523
ENSMUSG00000028126	Pip5k1a	-0.488714	6.50318e-05	0.00275616	0.122369
ENSMUSG00000039908	Slc26a11	0.90465	6.5337e-05	0.00275977	0.226579
ENSMUSG00000068245	Phf11d	-1.74345	6.56399e-05	0.00276327	0.436785
ENSMUSG00000006273	Atp6v1b2	-0.385803	6.71685e-05	0.00281816	0.096787
ENSMUSG00000037242	Clic4	-0.463689	6.8265e-05	0.00284513	0.116439
ENSMUSG00000041620	Mmp1b	-5.06519	6.81305e-05	0.00284513	1.27179
ENSMUSG00000043252	Tmem64	0.554988	7.06563e-05	0.00293505	0.139653
ENSMUSG00000036030	Prtg	1.07886	7.13582e-05	0.00295442	0.271635
ENSMUSG00000032411	Tfdp2	0.762857	7.25496e-05	0.00299386	0.192264
ENSMUSG00000040723	Rcsd1	0.523521	7.34994e-05	0.00302311	0.132047
ENSMUSG00000016528	Mapkapk2	-0.879339	7.45355e-05	0.00305571	0.221981
ENSMUSG00000079164	Tlr5	1.4754	7.52268e-05	0.00307401	0.37266
ENSMUSG00000000957	Mmp14	-1.53262	7.56051e-05	0.00307944	0.38723
ENSMUSG00000032712	Resf1	-0.586194	7.88826e-05	0.00320253	0.148487
ENSMUSG00000041642	Kif21b	1.41804	8.09891e-05	0.00326691	0.359775
ENSMUSG00000047875	Gpr157	1.19181	8.0923e-05	0.00326691	0.302362
ENSMUSG00000026822	Lcn2	-3.54044	8.14593e-05	0.00327534	0.898574
ENSMUSG00000073008	Gpr174	-0.711781	8.20345e-05	0.00328793	0.18073
ENSMUSG00000037692	Ahdc1	0.655576	8.32473e-05	0.00332592	0.166607
ENSMUSG00000002111	Spi1	-0.921221	8.35548e-05	0.0033276	0.234171
ENSMUSG00000047735	Samd9l	-1.18058	9.17039e-05	0.00364059	0.301819
ENSMUSG00000045551	Fpr1	-1.81247	9.20143e-05	0.00364138	0.463459
ENSMUSG00000045827	Serpinb9	-1.01514	9.3233e-05	0.00367801	0.259789
ENSMUSG00000032194	Kank2	0.695841	9.59851e-05	0.00377471	0.178397
ENSMUSG00000058503	Fam133b	-0.571726	9.82961e-05	0.00385351	0.146794
ENSMUSG00000061451	Tmem151a	2.58732	9.92069e-05	0.0038771	0.664689
ENSMUSG00000022965	Ifngr2	-0.624589	0.000100688	0.00392277	0.160607
ENSMUSG00000003545	Fosb	1.60856	0.000101394	0.00393806	0.413807
ENSMUSG00000073490	Ifi207	-1.79804	0.000107049	0.00414486	0.464128
ENSMUSG00000047888	Tnrc6b	0.631522	0.000107966	0.00416747	0.163102
ENSMUSG00000074738	Fndc10	0.629376	0.000109195	0.00420199	0.162663
ENSMUSG00000017009	Sdc4	-0.96022	0.000113454	0.00435253	0.248771
ENSMUSG00000042918	Mamstr	-2.30562	0.000115111	0.00440265	0.597882
ENSMUSG00000017002	Slpi	-1.06957	0.000116918	0.00445555	0.277631
ENSMUSG00000025915	Sgk3	-0.593015	0.000117205	0.00445555	0.153954
ENSMUSG00000031951	Tmem231	1.33717	0.000118379	0.00448662	0.347366
ENSMUSG00000062488	Ifit3b	-2.9755	0.000121382	0.00458656	0.774202
ENSMUSG00000025375	Aatk	0.84289	0.000125745	0.00473716	0.219809
ENSMUSG00000030107	Usp18	-1.90712	0.00012678	0.00476183	0.4976
ENSMUSG00000018334	Ksr1	-0.960692	0.000127414	0.00477136	0.250741
ENSMUSG00000025938	Slco5a1	0.734338	0.000128772	0.00480786	0.191793
ENSMUSG00000001542	Ell2	-0.962841	0.000131178	0.00488317	0.251773
ENSMUSG00000041923	Nol4	-1.84415	0.00013451	0.00499238	0.483007
ENSMUSG00000020120	Plek	-0.948925	0.000136211	0.00504062	0.248739
ENSMUSG00000029714	Gigyf1	0.393469	0.000137386	0.00506913	0.103196
ENSMUSG00000046034	Otulin	-0.528687	0.000141364	0.00520064	0.138917
ENSMUSG00000030447	Cyfip1	-0.44017	0.000150117	0.0055065	0.116113
ENSMUSG00000038332	Sesn1	0.715944	0.00015404	0.00563391	0.18918
ENSMUSG00000001700	Gramd2b	-0.783556	0.000157408	0.00574035	0.20734
ENSMUSG00000021180	Rps6ka5	0.710197	0.000158479	0.00576266	0.188013
ENSMUSG00000023079	Gtf2ird1	0.657303	0.0001621	0.00587729	0.17427
ENSMUSG00000021367	Edn1	-2.24877	0.000163535	0.00591225	0.596561
ENSMUSG00000024736	Tmem132a	-1.25297	0.000167625	0.00604269	0.332936
ENSMUSG00000020538	Srebf1	0.420012	0.000170268	0.00607522	0.111721
ENSMUSG00000025058	Tasl	-0.752805	0.000169894	0.00607522	0.200212
ENSMUSG00000035944	Ttc38	0.825019	0.000170464	0.00607522	0.219467
ENSMUSG00000040430	Pitpnc1	0.808627	0.000169025	0.00607522	0.214985
ENSMUSG00000056917	Sipa1	0.408861	0.000173121	0.00615241	0.108875
ENSMUSG00000000958	Slc7a7	-0.79985	0.00017461	0.00618779	0.213113
ENSMUSG00000035692	Isg15	-2.36324	0.000178576	0.00631053	0.630611
ENSMUSG00000067629	Syngap1	0.647181	0.000184403	0.00649812	0.173067
ENSMUSG00000045932	Ifit2	-2.30094	0.000190766	0.00670354	0.616719
ENSMUSG00000005374	Tbl2	0.537115	0.00019434	0.00681004	0.144143
ENSMUSG00000024079	Eif2ak2	-0.894217	0.000197576	0.00690414	0.240245
ENSMUSG00000049577	Zfpm1	0.947833	0.000200916	0.00699118	0.25494
ENSMUSG00000052595	A1cf	-5.29083	0.000201181	0.00699118	1.42321
ENSMUSG00000030327	Necap1	-0.438503	0.000205289	0.00711423	0.118118
ENSMUSG00000034898	Filip1	1.74195	0.000213593	0.00736135	0.470496
ENSMUSG00000049562	Ap5b1	-0.496384	0.000213161	0.00736135	0.134053
ENSMUSG00000025017	Pik3ap1	-0.490398	0.000216107	0.00742128	0.132561
ENSMUSG00000026944	Abca2	0.426893	0.000216516	0.00742128	0.11541
ENSMUSG00000005986	Ankrd13d	0.863187	0.000223449	0.00763804	0.233868
ENSMUSG00000037235	Mxd4	0.883808	0.000225342	0.00768182	0.239594
ENSMUSG00000054072	Iigp1	-5.10585	0.000228006	0.00775159	1.38528
ENSMUSG00000033065	Pfkm	0.535819	0.000229702	0.00778814	0.145449
ENSMUSG00000035673	Sbno2	-0.465987	0.000235361	0.00786191	0.126707
ENSMUSG00000039304	Tnfsf10	-2.02733	0.000235082	0.00786191	0.551205
ENSMUSG00000039699	Batf2	-1.53596	0.000232727	0.00786191	0.417318
ENSMUSG00000053411	Cbx7	0.772301	0.000234732	0.00786191	0.209958
ENSMUSG00000057963	Itpk1	0.526667	0.000234088	0.00786191	0.143152
ENSMUSG00000062345	Serpinb2	-5.73002	0.000235638	0.00786191	1.55818
ENSMUSG00000041483	Zfp281	-0.461427	0.000238146	0.0079245	0.125569
ENSMUSG00000045658	Pid1	-0.683332	0.000245452	0.00814601	0.186348
ENSMUSG00000049516	Spty2d1	-0.498975	0.000252373	0.00835361	0.136338
ENSMUSG00000031504	Rab20	-0.812807	0.000254014	0.0083858	0.222189
ENSMUSG00000078921	Tgtp2	-2.06427	0.000255322	0.00840685	0.564493
ENSMUSG00000025795	Rassf3	0.509823	0.000258523	0.00848999	0.139537
ENSMUSG00000022150	Dab2	-0.486329	0.000268083	0.00877852	0.133448
ENSMUSG00000026791	Slc2a8	0.844682	0.000268709	0.00877852	0.231818
ENSMUSG00000019943	Atp2b1	-0.751792	0.000270675	0.00881491	0.206431
ENSMUSG00000079339	Ifit1bl1	-2.54684	0.000271228	0.00881491	0.699425
ENSMUSG00000034343	Ube2f	-0.542305	0.00027282	0.00882095	0.148992
ENSMUSG00000069135	Cep43	-0.499209	0.00027224	0.00882095	0.137131
ENSMUSG00000019923	Zwint	-0.397975	0.000276691	0.00890024	0.109448
ENSMUSG00000022364	Tbc1d31	0.654601	0.00027617	0.00890024	0.18
ENSMUSG00000044350	Lacc1	-0.733815	0.000279595	0.00897063	0.201958
ENSMUSG00000046417	Lrrc75a	0.715539	0.000284121	0.00909261	0.197153
ENSMUSG00000052331	Ankrd44	0.500154	0.000288607	0.00921266	0.137962
ENSMUSG00000078920	Ifi47	-0.99847	0.000289868	0.00922942	0.275502
ENSMUSG00000063268	Parp10	-1.03472	0.000301557	0.0095773	0.286311
ENSMUSG00000050592	Fam78a	0.623129	0.00031155	0.00986967	0.172827
ENSMUSG00000039960	Rhou	-3.08626	0.000324998	0.0102698	0.858604
ENSMUSG00000021572	Cep72	0.804113	0.000337545	0.0106395	0.224322
ENSMUSG00000058515	Or8d1b	-1.59317	0.000339341	0.0106693	0.444616
ENSMUSG00000020435	Osbp2	-1.81113	0.000341183	0.0107003	0.505643
ENSMUSG00000070327	Rnf213	-1.22815	0.000349109	0.0109216	0.343458
ENSMUSG00000061024	Rrs1	-0.474168	0.000354968	0.0110773	0.132765
ENSMUSG00000021403	Serpinb9b	-2.1875	0.000358324	0.0111543	0.612914
ENSMUSG00000032816	Igdcc4	2.16774	0.000364066	0.011305	0.608088
ENSMUSG00000031799	Tpm4	-0.775149	0.000366779	0.0113472	0.217561
ENSMUSG00000050395	Tnfsf15	-2.69683	0.000367234	0.0113472	0.756987
ENSMUSG00000028634	Hivep3	-1.18662	0.00037249	0.0114813	0.333429
ENSMUSG00000034586	Hid1	1.11887	0.000377229	0.0115989	0.314685
ENSMUSG00000040528	Milr1	-0.389743	0.000379234	0.011632	0.109659
ENSMUSG00000025981	Coq10b	-0.653487	0.000386108	0.0118139	0.184112
ENSMUSG00000017314	Mpp2	-2.05104	0.00039242	0.0119488	0.578552
ENSMUSG00000026605	Cenpf	0.392593	0.000392274	0.0119488	0.110738
ENSMUSG00000022246	Rai14	-0.458201	0.000401755	0.0121819	0.129474
ENSMUSG00000030144	Clec4d	-0.788054	0.000402018	0.0121819	0.222692
ENSMUSG00000022148	Fyb	-0.901255	0.000404815	0.0121838	0.254813
ENSMUSG00000027416	Otor	-2.74609	0.000404993	0.0121838	0.776433
ENSMUSG00000030515	Tarsl2	0.578809	0.000404572	0.0121838	0.16364
ENSMUSG00000052144	Ppp4r2	-0.643377	0.000407035	0.0122159	0.181977
ENSMUSG00000049225	Pdp1	0.601492	0.000412519	0.012326	0.170301
ENSMUSG00000070462	Tlnrd1	-0.439177	0.000412667	0.012326	0.124348
ENSMUSG00000006445	Epha2	0.563435	0.000416286	0.0124045	0.159634
ENSMUSG00000039232	Stx11	-2.23906	0.000417985	0.0124256	0.634571
ENSMUSG00000023032	Slc4a8	0.840608	0.000420041	0.0124572	0.238324
ENSMUSG00000053819	Camk2d	-2.07307	0.000422429	0.0124985	0.587994
ENSMUSG00000013846	St3gal1	-0.888725	0.000433462	0.0127948	0.252563
ENSMUSG00000040253	Gbp7	-1.58561	0.000435399	0.0128218	0.45076
ENSMUSG00000031792	Usb1	-0.542746	0.000437415	0.012851	0.154346
ENSMUSG00000021690	Jmy	0.496447	0.000440122	0.0129003	0.141246
ENSMUSG00000044162	Tnip3	-1.21119	0.000441748	0.0129176	0.344696
ENSMUSG00000056069	Otulinl	0.523903	0.000442771	0.0129176	0.149125
ENSMUSG00000054293	P2ry10b	-0.734622	0.000447887	0.0130365	0.209286
ENSMUSG00000064289	Tank	-0.481823	0.00045185	0.0131214	0.137358
ENSMUSG00000031822	Gse1	0.779892	0.000454614	0.0131712	0.222435
ENSMUSG00000045392	Or5m3b	-4.10295	0.000456928	0.0132077	1.17066
ENSMUSG00000034575	Tent4a	-0.588949	0.000458559	0.0132244	0.168085
ENSMUSG00000034300	Fam53c	-0.522408	0.000464643	0.0133692	0.149244
ENSMUSG00000024750	Zfand5	-0.553716	0.00047375	0.0136	0.158423
ENSMUSG00000090946	Ccdc71l	-0.605359	0.00047814	0.0136947	0.173321
ENSMUSG00000054519	Zfp867	-0.810143	0.000484245	0.0138379	0.232178
ENSMUSG00000003283	Hck	-1.27668	0.000486596	0.0138698	0.366019
ENSMUSG00000015340	Cybb	-0.917887	0.000492915	0.0138698	0.263414
ENSMUSG00000021215	Net1	0.476516	0.000493021	0.0138698	0.136752
ENSMUSG00000025265	Fgd1	1.10778	0.000494203	0.0138698	0.317974
ENSMUSG00000026979	Psd4	-0.444447	0.000490011	0.0138698	0.127489
ENSMUSG00000033565	Rbfox2	0.548958	0.000489441	0.0138698	0.157454
ENSMUSG00000071064	Zfp827	-1.07145	0.000487647	0.0138698	0.307231
ENSMUSG00000078606	Gvin2	-1.72039	0.000493191	0.0138698	0.493738
ENSMUSG00000090215	Trim34b	-1.89888	0.000500353	0.014011	0.545567
ENSMUSG00000049037	Clec4a1	-2.13564	0.000502379	0.0140364	0.613781
ENSMUSG00000027514	Zbp1	-3.45942	0.000504485	0.0140639	0.994555
ENSMUSG00000042671	Rgs8	-1.12194	0.000510373	0.0141965	0.322837
ENSMUSG00000032198	Dock6	0.491626	0.000511966	0.0142093	0.141499
ENSMUSG00000033068	Entpd6	0.548645	0.000516433	0.0143017	0.158016
ENSMUSG00000074151	Nlrc5	-0.507483	0.000518451	0.0143259	0.146205
ENSMUSG00000034041	Lyl1	0.572109	0.000522266	0.0143996	0.164917
ENSMUSG00000030591	Psmd8	-0.390521	0.000531554	0.0146236	0.112726
ENSMUSG00000005102	Eif2ak4	0.475219	0.000536776	0.0146457	0.137279
ENSMUSG00000026628	Atf3	-1.30109	0.000537029	0.0146457	0.375867
ENSMUSG00000043279	Trim56	-0.459227	0.000534199	0.0146457	0.13261
ENSMUSG00000075033	Nxpe3	0.525721	0.000536125	0.0146457	0.151854
ENSMUSG00000029840	Mtpn	-0.401528	0.000542895	0.0147416	0.116094
ENSMUSG00000049502	Dtx3l	-1.06	0.000542817	0.0147416	0.306476
ENSMUSG00000020272	Stk10	-0.447006	0.000548367	0.014858	0.129344
ENSMUSG00000108900	Ccdc194	-0.91821	0.000552266	0.0149314	0.265837
ENSMUSG00000004043	Stat5a	0.559686	0.000556955	0.0150214	0.162145
ENSMUSG00000074652	Myh7b	0.798134	0.000557991	0.0150214	0.231259
ENSMUSG00000020057	Dram1	-1.38772	0.000568468	0.0152707	0.402677
ENSMUSG00000040820	Hlcs	0.52622	0.000571691	0.0153245	0.152762
ENSMUSG00000019718	L3hypdh	0.57394	0.000581107	0.0155437	0.166829
ENSMUSG00000002871	Tpra1	0.623125	0.000583415	0.0155722	0.181183
ENSMUSG00000031503	Col4a2	-2.25296	0.000584908	0.0155789	0.655212
ENSMUSG00000114797	Gm49336	-0.376073	0.000588874	0.0156513	0.109429
ENSMUSG00000046733	Gprc5a	-1.19263	0.000591826	0.0156965	0.347165
ENSMUSG00000002307	Daxx	-1.00637	0.000609206	0.0161234	0.293618
ENSMUSG00000001627	Ifrd1	-0.55567	0.000630812	0.0166601	0.162571
ENSMUSG00000040026	Saa3	-2.20408	0.000654385	0.0172463	0.646737
ENSMUSG00000020836	Coro6	0.904528	0.000664078	0.0174651	0.265725
ENSMUSG00000038417	Fig4	0.934164	0.000667727	0.0175243	0.274552
ENSMUSG00000058470	Gm8369	-1.93246	0.000680659	0.0178264	0.56883
ENSMUSG00000022537	Tmem44	0.995689	0.000687839	0.017977	0.293334
ENSMUSG00000036661	Dennd3	0.799848	0.000697234	0.0181846	0.235897
ENSMUSG00000049401	Ogfr	-0.703066	0.000708742	0.0184464	0.207628
ENSMUSG00000047250	Ptgs1	0.539677	0.000717953	0.0186475	0.159543
ENSMUSG00000050272	Dscam	0.508976	0.000723636	0.0187562	0.150564
ENSMUSG00000019975	Ikbip	0.632508	0.000735048	0.0190127	0.187345
ENSMUSG00000042228	Lyn	-0.764148	0.000737022	0.0190246	0.226386
ENSMUSG00000104713	Gbp6	-3.80917	0.00075805	0.0195272	1.1311
ENSMUSG00000027346	Gpcpd1	-0.687359	0.000762284	0.019596	0.204198
ENSMUSG00000019850	Tnfaip3	-1.29839	0.000772577	0.0197909	0.386145
ENSMUSG00000052593	Adam17	-0.564631	0.000773022	0.0197909	0.167931
ENSMUSG00000022971	Ifnar2	-0.492696	0.000779678	0.0198399	0.14664
ENSMUSG00000025911	Adhfe1	-0.67544	0.000779614	0.0198399	0.201028
ENSMUSG00000027339	Rassf2	0.573278	0.000777045	0.0198399	0.170576
ENSMUSG00000066150	Slc31a1	-0.471958	0.000794703	0.0201813	0.140688
ENSMUSG00000025577	Cbx2	0.612554	0.000798111	0.0202269	0.182664
ENSMUSG00000053931	Cnn3	-2.19612	0.000799853	0.0202302	0.655001
ENSMUSG00000074896	Ifit3	-2.86172	0.000813242	0.0205274	0.854692
ENSMUSG00000026170	Cyp27a1	0.424242	0.000824255	0.0207636	0.126847
ENSMUSG00000022180	Slc7a8	-0.4635	0.000863114	0.0216555	0.139117
ENSMUSG00000039936	Pik3cd	0.395576	0.000862366	0.0216555	0.118722
ENSMUSG00000036046	5031439G07Rik	0.315119	0.000868146	0.0217383	0.0946274
ENSMUSG00000036402	Gng12	-0.448528	0.000885471	0.0221279	0.134912
ENSMUSG00000035208	Slfn8	-0.94127	0.000889838	0.0221929	0.28324
ENSMUSG00000030109	Slc6a12	-0.878075	0.000894822	0.0222729	0.264348
ENSMUSG00000024235	Map3k8	-1.14608	0.000900798	0.0223772	0.345224
ENSMUSG00000000275	Trim25	-0.614773	0.000904687	0.0224294	0.185251
ENSMUSG00000030287	Itpr2	0.598687	0.000934321	0.0230729	0.180895
ENSMUSG00000032501	Trib1	-0.782298	0.000933424	0.0230729	0.236354
ENSMUSG00000072825	Cep170b	0.509492	0.000967411	0.0238432	0.154399
ENSMUSG00000063455	D630045J12Rik	0.758381	0.000977047	0.0240334	0.230018
ENSMUSG00000054203	Ifi205	-2.98467	0.00098316	0.0241365	0.905734
ENSMUSG00000002222	Rmnd5a	0.479456	0.000990979	0.0242809	0.145595
ENSMUSG00000004837	Grap	-0.763315	0.00104296	0.0255049	0.232812
ENSMUSG00000043263	Ifi209	-2.33319	0.00104972	0.0256202	0.712023
ENSMUSG00000031422	Morf4l2	-0.37076	0.0010573	0.0256554	0.113215
ENSMUSG00000058318	Phf21a	0.474006	0.00105586	0.0256554	0.144726
ENSMUSG00000059824	Dbp	0.796798	0.0010545	0.0256554	0.243255
ENSMUSG00000040033	Stat2	-1.41553	0.00106931	0.0258967	0.432669
ENSMUSG00000055567	Unc80	-3.85359	0.00107184	0.0259079	1.17812
ENSMUSG00000050549	Fam241a	-0.972688	0.00107656	0.0259721	0.297484
ENSMUSG00000018916	Csf2	-2.15156	0.00109864	0.0264539	0.659186
ENSMUSG00000037573	Tob1	0.642824	0.00110266	0.0264997	0.197008
ENSMUSG00000057554	Lgals8	-0.583061	0.00111906	0.0268425	0.178922
ENSMUSG00000039637	Coro7	0.446455	0.00115033	0.0275399	0.137332
ENSMUSG00000024169	Ift140	0.591974	0.00115299	0.027551	0.182131
ENSMUSG00000034413	Neurl1b	0.912381	0.00116628	0.0278155	0.280992
ENSMUSG00000022791	Tnk2	0.493615	0.0011715	0.027887	0.152081
ENSMUSG00000060260	Pwwp2b	0.56294	0.00118824	0.028232	0.173657
ENSMUSG00000039621	Prex1	0.613068	0.0011946	0.0283294	0.189209
ENSMUSG00000020653	Klf11	0.927913	0.0012264	0.0290287	0.287042
ENSMUSG00000028271	Gtf2b	-0.478978	0.00123797	0.0292474	0.148291
ENSMUSG00000048537	Phldb1	0.4967	0.00125298	0.0295463	0.153942
ENSMUSG00000105096	Gbp10	-2.06573	0.00125952	0.0296449	0.640529
ENSMUSG00000004364	Cul3	-0.33771	0.00126691	0.0297284	0.104769
ENSMUSG00000025141	Myadml2	1.90301	0.00126781	0.0297284	0.590416
ENSMUSG00000079363	Gbp4	-2.42153	0.00127767	0.0299036	0.751805
ENSMUSG00000029474	Rnf34	-0.682184	0.00128226	0.0299552	0.211864
ENSMUSG00000032898	Fbxo21	0.526607	0.00130196	0.030359	0.163769
ENSMUSG00000038615	Nfe2l1	-0.32388	0.0013146	0.03054	0.10081
ENSMUSG00000045659	Plekha7	1.37116	0.00131442	0.03054	0.426778
ENSMUSG00000067297	Ifit1bl2	-1.95679	0.00131715	0.0305428	0.609171
ENSMUSG00000036555	Iqce	0.581557	0.00132279	0.0306169	0.181115
ENSMUSG00000034422	Parp14	-1.6461	0.00134166	0.0309965	0.513297
ENSMUSG00000039153	Runx2	0.677778	0.00134636	0.031048	0.211415
ENSMUSG00000066406	Akap13	-0.53651	0.00135833	0.0312666	0.167484
ENSMUSG00000064120	Mocs1	-0.609629	0.00137033	0.0314849	0.19046
ENSMUSG00000005514	Por	-0.405876	0.00137515	0.0315379	0.126844
ENSMUSG00000047843	Bri3	-0.566414	0.00138556	0.0317188	0.177135
ENSMUSG00000026048	Ercc5	0.520987	0.00139274	0.0318251	0.163005
ENSMUSG00000032009	Sesn3	0.92584	0.00139788	0.0318844	0.28977
ENSMUSG00000090210	Itga10	0.85917	0.00141725	0.0322675	0.269238
ENSMUSG00000029605	Oas1b	-1.65669	0.00142043	0.0322812	0.519262
ENSMUSG00000006920	Ezh1	0.527485	0.00142467	0.0322923	0.165376
ENSMUSG00000033863	Klf9	0.453527	0.00142606	0.0322923	0.142202
ENSMUSG00000027562	Car2	-0.832095	0.00142959	0.0323139	0.260959
ENSMUSG00000054702	Ap1s3	-0.47971	0.00144177	0.0325306	0.150561
ENSMUSG00000021591	Glrx	-0.930379	0.00145344	0.032735	0.292221
ENSMUSG00000021880	Rnase6	-1.34063	0.00146249	0.0328797	0.421312
ENSMUSG00000007458	M6pr	-0.45627	0.00147345	0.033067	0.143487
ENSMUSG00000031153	Gripap1	-0.392194	0.00148823	0.0333389	0.123449
ENSMUSG00000087403	Kantr	0.692774	0.00149185	0.0333604	0.21811
ENSMUSG00000040274	Cdk6	-0.477761	0.00150201	0.033528	0.150509
ENSMUSG00000031530	Dusp4	-0.451399	0.00154274	0.0343759	0.142554
ENSMUSG00000057342	Sphk2	-0.469402	0.00157333	0.0349954	0.148507
ENSMUSG00000002100	Mybpc3	-1.08831	0.00160534	0.0356442	0.344956
ENSMUSG00000021725	Parp8	-0.632185	0.00163478	0.0362338	0.200717
ENSMUSG00000074785	Plxnc1	0.454303	0.00165705	0.0366625	0.144422
ENSMUSG00000018986	Slfn3	-0.721149	0.0016724	0.0369371	0.229448
ENSMUSG00000041797	Abca9	0.587677	0.00168221	0.0370884	0.187083
ENSMUSG00000034792	Gna15	0.739125	0.00172113	0.03788	0.235799
ENSMUSG00000051339	2900026A02Rik	0.608424	0.00173936	0.0382142	0.194294
ENSMUSG00000029490	Slc49a3	-1.14022	0.00175074	0.0383968	0.364339
ENSMUSG00000000730	Dnmt3l	-0.688588	0.00177585	0.0388797	0.220322
ENSMUSG00000031207	Msn	-0.299609	0.00178463	0.0390039	0.0959083
ENSMUSG00000045326	Fndc7	-1.45002	0.00179203	0.0390974	0.46435
ENSMUSG00000031898	Dpep3	-1.50731	0.00180047	0.0392134	0.482909
ENSMUSG00000043587	Pxylp1	0.798409	0.00182678	0.0397175	0.256144
ENSMUSG00000022672	Prkdc	0.626521	0.00185394	0.0400304	0.20128
ENSMUSG00000024151	Msh2	0.428799	0.00184746	0.0400304	0.137713
ENSMUSG00000038301	Snx10	-0.54839	0.00184787	0.0400304	0.176124
ENSMUSG00000058325	Dock1	0.372035	0.00185365	0.0400304	0.11952
ENSMUSG00000023805	Synj2	0.42744	0.00186055	0.0401041	0.137368
ENSMUSG00000031429	Psmd10	-0.617285	0.00187045	0.0401707	0.19848
ENSMUSG00000040483	Xaf1	-1.78341	0.00187084	0.0401707	0.573443
ENSMUSG00000099398	Ms4a14	-2.31556	0.00187324	0.0401707	0.744644
ENSMUSG00000030921	Trim30a	-1.30644	0.00188296	0.0402414	0.420333
ENSMUSG00000075122	Cd80	-0.550613	0.00188019	0.0402414	0.17713
ENSMUSG00000044359	P2ry4	1.93574	0.0018892	0.0403061	0.623
ENSMUSG00000056529	Ptafr	-1.20838	0.00191808	0.0408528	0.389471
ENSMUSG00000022479	Vdr	1.77837	0.00195912	0.0416561	0.574343
ENSMUSG00000030987	Stim1	0.549062	0.00197262	0.0418723	0.177442
ENSMUSG00000035064	Eef2k	0.594834	0.00198244	0.0420097	0.192325
ENSMUSG00000039646	Vasn	1.25153	0.00199299	0.042091	0.404858
ENSMUSG00000078794	Dact3	1.50451	0.00199225	0.042091	0.48668
ENSMUSG00000021556	Golm1	0.66428	0.0020128	0.042438	0.215093
ENSMUSG00000028538	St3gal3	-0.499706	0.00203227	0.0427532	0.161954
ENSMUSG00000036943	Rab8b	-0.386094	0.00203457	0.0427532	0.125146
ENSMUSG00000002799	Jag2	0.540752	0.00203958	0.0427868	0.175318
ENSMUSG00000019841	Rev3l	0.495691	0.00204578	0.0427883	0.160756
ENSMUSG00000031995	St14	0.40816	0.00204647	0.0427883	0.132373
ENSMUSG00000028337	Coro2a	0.488927	0.00205309	0.0428396	0.158617
ENSMUSG00000032245	Cln6	0.363099	0.00205732	0.0428396	0.117819
ENSMUSG00000045664	Cdc42ep2	-1.33957	0.00205917	0.0428396	0.434705
ENSMUSG00000020134	Peli1	-0.546268	0.0020924	0.0433155	0.177545
ENSMUSG00000027291	Vps39	0.629562	0.00208603	0.0433155	0.204556
ENSMUSG00000078763	Slfn1	-2.38244	0.00209127	0.0433155	0.774286
ENSMUSG00000005103	Wdr1	-0.517315	0.00211301	0.0436223	0.168294
ENSMUSG00000075595	Zfp652	0.575615	0.00211418	0.0436223	0.187271
ENSMUSG00000026475	Rgs16	-2.58705	0.00212092	0.0436895	0.841931
ENSMUSG00000007379	Dennd2c	0.542954	0.00213994	0.044009	0.176853
ENSMUSG00000003546	Klc4	0.494989	0.00215255	0.0441959	0.161322
ENSMUSG00000040557	Mettl27	0.757127	0.00217557	0.0445956	0.247011
ENSMUSG00000024913	Lrp5	0.338496	0.00218474	0.0447105	0.110479
ENSMUSG00000017386	Traf4	0.484836	0.00218979	0.0447138	0.158277
ENSMUSG00000022906	Parp9	-1.20764	0.00219203	0.0447138	0.39428
ENSMUSG00000035829	Ppp1r26	0.637507	0.00219929	0.0447892	0.208206
ENSMUSG00000043535	Setx	0.492529	0.00222759	0.0452192	0.161058
ENSMUSG00000092120	Vmn2r90	-2.41474	0.00222762	0.0452192	0.789628
ENSMUSG00000029998	Pcyox1	0.538048	0.00224919	0.0455833	0.176109
ENSMUSG00000028680	Plk3	-0.599091	0.00226419	0.0458133	0.196218
ENSMUSG00000040364	Sec1	-0.959236	0.0022788	0.0460348	0.314373
ENSMUSG00000025104	Hdgfl3	0.549669	0.00228711	0.0461014	0.180209
ENSMUSG00000062825	Actg1	-0.914225	0.00228945	0.0461014	0.299759
ENSMUSG00000025225	Nfkb2	-0.77158	0.00232042	0.0466501	0.253324
ENSMUSG00000056091	St3gal5	0.389007	0.00233927	0.0469539	0.12782
ENSMUSG00000036053	Fmnl2	-0.889547	0.00235851	0.0472645	0.292525
ENSMUSG00000021182	Ccdc88c	0.497572	0.00237191	0.0473903	0.163717
ENSMUSG00000028071	Sh2d2a	-2.21466	0.00237235	0.0473903	0.728705
ENSMUSG00000052336	Cx3cr1	-0.831563	0.00242095	0.0482842	0.274167
ENSMUSG00000018932	Map2k3	-0.412422	0.00247955	0.0489593	0.136301
ENSMUSG00000022389	Tef	0.440202	0.00248992	0.0489593	0.145542
ENSMUSG00000026923	Notch1	-0.826546	0.00246869	0.0489593	0.273044
ENSMUSG00000027881	Prpf38b	-0.293511	0.00248627	0.0489593	0.0970283
ENSMUSG00000034271	Jdp2	-0.743735	0.00247471	0.0489593	0.245748
ENSMUSG00000042688	Mapk6	-0.509694	0.00246375	0.0489593	0.16834
ENSMUSG00000061666	Gdpd1	-1.16557	0.00248836	0.0489593	0.385344
ENSMUSG00000062783	Csprs	-1.07463	0.00247889	0.0489593	0.355143
ENSMUSG00000074818	Pdzd7	4.23499	0.00247697	0.0489593	1.39947
ENSMUSG00000034120	Srsf2	-0.324212	0.0025173	0.0494202	0.10731
ENSMUSG00000062785	Kcnc3	0.526748	0.00252204	0.049436	0.17438
ENSMUSG00000039531	Zup1	-0.596906	0.00253787	0.0496687	0.19773
ENSMUSG00000030157	Clec2d	-1.92536	0.00254334	0.0496982	0.637931
ENSMUSG00000035441	Myo1d	-0.701626	0.0026005	0.0505787	0.23299
ENSMUSG00000040943	Tet2	-0.626425	0.00259448	0.0505787	0.20797
ENSMUSG00000063354	Slc39a4	-0.59924	0.00259766	0.0505787	0.198969
ENSMUSG00000054619	Tmt1a	0.580395	0.00260639	0.0506148	0.192777
ENSMUSG00000036186	Dipk1b	0.861355	0.00261605	0.0507238	0.286204
ENSMUSG00000031289	Il13ra2	-3.58708	0.00262426	0.0508045	1.19226
ENSMUSG00000051212	Gpr183	0.453448	0.00263218	0.0508656	0.150761
ENSMUSG00000074277	Phldb3	0.893266	0.00263552	0.0508656	0.297029
ENSMUSG00000003541	Ier3	-1.23828	0.00264885	0.0510443	0.411963
ENSMUSG00000030500	Slc17a6	-2.41963	0.00265307	0.0510472	0.805118
ENSMUSG00000063888	Rpl7l1	-0.400296	0.00271145	0.0520906	0.13349
ENSMUSG00000051457	Spn	-0.426309	0.00273925	0.0525443	0.142313
ENSMUSG00000027782	Kpna4	-0.400596	0.00278393	0.0532385	0.13395
ENSMUSG00000055675	Kbtbd11	1.13653	0.00278335	0.0532385	0.380022
ENSMUSG00000027950	Chrnb2	0.51165	0.00281077	0.0535634	0.171252
ENSMUSG00000028653	Trit1	-0.382491	0.002818	0.0535634	0.128055
ENSMUSG00000031093	Dock11	-0.379485	0.00281531	0.0535634	0.127036
ENSMUSG00000041341	Atg2b	0.316599	0.00281008	0.0535634	0.105964
ENSMUSG00000039477	Tnrc18	0.680261	0.00283963	0.0538927	0.227925
ENSMUSG00000015950	Ncf1	-0.467462	0.00286726	0.0541203	0.156781
ENSMUSG00000026478	Lamc1	-0.545823	0.00286887	0.0541203	0.183073
ENSMUSG00000036292	Gramd1c	1.28832	0.00285749	0.0541203	0.431937
ENSMUSG00000048897	Zfp710	0.371284	0.0028625	0.0541203	0.124503
ENSMUSG00000021596	Mctp1	-1.11495	0.00288158	0.0541971	0.374132
ENSMUSG00000034858	Atosa	0.917926	0.00288134	0.0541971	0.308016
ENSMUSG00000015312	Gadd45b	-0.848608	0.00293339	0.0550889	0.285281
ENSMUSG00000024669	Cd5	-1.14578	0.00294283	0.0551836	0.38531
ENSMUSG00000025574	Tk1	0.530068	0.00295129	0.0552596	0.178308
ENSMUSG00000030403	Vasp	-0.652036	0.00296441	0.0554225	0.219437
ENSMUSG00000054404	Slfn5	-2.15759	0.0029828	0.0556834	0.726584
ENSMUSG00000078773	Rad54b	0.624102	0.00299069	0.0557477	0.210228
ENSMUSG00000032265	Tent5a	-1.09086	0.00299641	0.0557715	0.367528
ENSMUSG00000068040	Tm9sf4	-0.375988	0.00301635	0.0560594	0.126763
ENSMUSG00000018923	Med11	-0.643974	0.00302176	0.056077	0.217154
ENSMUSG00000015355	Cd48	1.34957	0.00309376	0.0573282	0.456204
ENSMUSG00000027882	Stxbp3	-0.882021	0.00310354	0.0574246	0.298253
ENSMUSG00000072640	Lyrm9	0.41169	0.00311155	0.0574881	0.139249
ENSMUSG00000021720	Rnf180	-3.57891	0.00312285	0.0575704	1.21098
ENSMUSG00000029401	Rilpl2	-0.667001	0.00312519	0.0575704	0.225708
ENSMUSG00000037933	Bicd2	-0.329322	0.003147	0.0578872	0.111521
ENSMUSG00000043740	B430306N03Rik	-0.839601	0.00317984	0.0584056	0.28463
ENSMUSG00000021281	Tnfaip2	-0.830927	0.00319932	0.058592	0.28187
ENSMUSG00000024423	Impact	-0.592226	0.00319854	0.058592	0.200892
ENSMUSG00000035840	Lysmd3	-0.531156	0.0032049	0.0586086	0.180214
ENSMUSG00000040721	Zfhx2	0.908909	0.00321697	0.0587437	0.308502
ENSMUSG00000046982	Tshz1	-0.380697	0.00323035	0.0589023	0.129272
ENSMUSG00000032688	Malt1	-0.515135	0.00323654	0.0589295	0.174958
ENSMUSG00000005142	Man2b1	0.338689	0.00324466	0.0589917	0.115061
ENSMUSG00000056888	Glipr1	-0.476552	0.00325005	0.0590042	0.161925
ENSMUSG00000043987	Cep164	0.622824	0.00326016	0.0591022	0.211695
ENSMUSG00000034203	Chchd4	-0.34985	0.00330847	0.0598914	0.119097
ENSMUSG00000021549	Rasa1	-0.321342	0.00332294	0.0600666	0.109442
ENSMUSG00000028152	Tspan5	0.436133	0.00333566	0.0602098	0.148598
ENSMUSG00000028435	Aqp3	-2.33013	0.00334816	0.0603487	0.794229
ENSMUSG00000042121	Ssh1	0.545879	0.00335378	0.0603632	0.186097
ENSMUSG00000001995	Sipa1l2	0.778846	0.00341765	0.0613367	0.26605
ENSMUSG00000038644	Pold1	0.354998	0.00341371	0.0613367	0.121251
ENSMUSG00000023068	Nus1	-0.318985	0.00342675	0.0613805	0.108995
ENSMUSG00000030057	Cnbp	-0.272059	0.00342987	0.0613805	0.0929694
ENSMUSG00000036568	Bicral	0.53668	0.00345629	0.0617651	0.183547
ENSMUSG00000028799	Zfp362	0.807928	0.0034683	0.0618916	0.276417
ENSMUSG00000034116	Vav1	-0.332362	0.00351491	0.0626342	0.113873
ENSMUSG00000001707	Eef1e1	-0.379916	0.00352075	0.0626494	0.130189
ENSMUSG00000004105	Angptl2	0.676789	0.00353829	0.0628722	0.232044
ENSMUSG00000060012	Kif13b	0.487302	0.00356695	0.063292	0.167221
ENSMUSG00000026313	Hdac4	0.556541	0.00361769	0.0641015	0.19127
ENSMUSG00000020315	Sptbn1	0.540535	0.00364239	0.0644483	0.185906
ENSMUSG00000078771	Evi2a	-0.552957	0.00372424	0.0658037	0.190634
ENSMUSG00000042268	Slc26a9	-1.84663	0.00374224	0.0660287	0.636965
ENSMUSG00000020190	Mknk2	0.319435	0.00374864	0.0660488	0.110204
ENSMUSG00000056228	Cars2	0.444823	0.00380029	0.0668649	0.15369
ENSMUSG00000023191	P3h3	0.447387	0.00380674	0.0668846	0.154605
ENSMUSG00000038352	Arl5c	-0.900996	0.00381674	0.0669665	0.311448
ENSMUSG00000035513	Ntng2	-0.875661	0.00382407	0.0670013	0.302754
ENSMUSG00000061143	Maml3	0.433178	0.00383862	0.0671625	0.14983
ENSMUSG00000027613	Eif6	-0.440046	0.00388967	0.0677985	0.152425
ENSMUSG00000032177	Pde4a	0.50122	0.00389323	0.0677985	0.173632
ENSMUSG00000037348	Paqr7	0.560171	0.00388331	0.0677985	0.193999
ENSMUSG00000044345	Marveld1	0.437485	0.00389659	0.0677985	0.151567
ENSMUSG00000033952	Aspm	0.501945	0.00391725	0.0678755	0.173999
ENSMUSG00000034522	Zfp395	1.99814	0.00390922	0.0678755	0.692502
ENSMUSG00000051721	Wdcp	0.406496	0.0039153	0.0678755	0.140904
ENSMUSG00000048271	Rbm33	0.341731	0.00393628	0.0681112	0.118524
ENSMUSG00000050147	F2rl3	1.4351	0.00398227	0.0688121	0.498375
ENSMUSG00000032329	Hmg20a	0.44211	0.00399468	0.068837	0.153586
ENSMUSG00000041187	Prkd2	0.572286	0.00399369	0.068837	0.198803
ENSMUSG00000045287	Rtn4rl1	1.7513	0.00402869	0.0692328	0.608958
ENSMUSG00000052087	Rgs14	0.425594	0.00402809	0.0692328	0.147984
ENSMUSG00000002500	Rpl3l	-2.32347	0.00411157	0.0705605	0.809721
ENSMUSG00000025006	Sorbs1	0.579739	0.00412487	0.0705956	0.202109
ENSMUSG00000034930	Rtkn	0.935228	0.00412119	0.0705956	0.326007
ENSMUSG00000031310	Zmym3	0.469859	0.00415743	0.0710557	0.163944
ENSMUSG00000040699	Limd2	-0.514544	0.00418177	0.0713745	0.179652
ENSMUSG00000032413	Rasa2	0.374326	0.00420533	0.0716791	0.130776
ENSMUSG00000045210	Vcpip1	-0.33595	0.00422488	0.0719147	0.11743
ENSMUSG00000028771	Ptpn12	-0.424681	0.00423674	0.0720189	0.148491
ENSMUSG00000034265	Zdhhc14	0.652094	0.00424265	0.0720218	0.228042
ENSMUSG00000003623	Crot	0.706799	0.00426064	0.0721304	0.247289
ENSMUSG00000020228	Helb	0.851496	0.0042663	0.0721304	0.297958
ENSMUSG00000027646	Src	-1.12151	0.00426288	0.0721304	0.392406
ENSMUSG00000053338	Tarm1	-1.22318	0.00427866	0.072242	0.428158
ENSMUSG00000002325	Irf9	-0.95543	0.00434057	0.0731888	0.334969
ENSMUSG00000005686	Ampd3	-0.768376	0.00442861	0.074573	0.269994
ENSMUSG00000015846	Rxra	0.664491	0.00445286	0.0748003	0.233633
ENSMUSG00000021384	Susd3	0.757976	0.00445403	0.0748003	0.26651
ENSMUSG00000001942	Siae	0.498244	0.00447176	0.0749976	0.175264
ENSMUSG00000027712	Anxa5	-0.382846	0.00448799	0.0751694	0.134727
ENSMUSG00000031903	Pla2g15	0.341593	0.00450856	0.0754133	0.120271
ENSMUSG00000030528	Blm	0.395994	0.00452124	0.0755022	0.139469
ENSMUSG00000033209	Ttc28	0.931328	0.00452592	0.0755022	0.328051
ENSMUSG00000035024	Ncapd3	0.47848	0.00456166	0.0759975	0.168689
ENSMUSG00000030275	Etnk1	-0.370712	0.00464058	0.0772097	0.130948
ENSMUSG00000041390	Mdfic	-0.457967	0.0047074	0.0782176	0.162032
ENSMUSG00000090290	Tarbp1	0.419017	0.00471935	0.0783125	0.148294
ENSMUSG00000030337	Vamp1	0.66231	0.00472912	0.0783709	0.234452
ENSMUSG00000118667	Ahnak2	-0.524102	0.00479203	0.0793087	0.185806
ENSMUSG00000026692	Fmo4	-3.32414	0.00481351	0.0795593	1.17908
ENSMUSG00000015733	Capza2	-0.417879	0.00483405	0.0797936	0.148295
ENSMUSG00000007872	Id3	-1.34544	0.00484889	0.079848	0.47763
ENSMUSG00000032508	Myd88	-0.404701	0.00485008	0.079848	0.143673
ENSMUSG00000007950	Abhd8	0.438989	0.00486959	0.0800642	0.155917
ENSMUSG00000022861	Dgkg	1.22381	0.00487955	0.0800701	0.434766
ENSMUSG00000031431	Tsc22d3	0.76972	0.00488271	0.0800701	0.273467
ENSMUSG00000022144	Gdnf	-1.91345	0.0049177	0.0802244	0.680368
ENSMUSG00000033400	Agl	0.426252	0.00491645	0.0802244	0.151558
ENSMUSG00000070388	Fbxo39	-1.44759	0.00491029	0.0802244	0.514632
ENSMUSG00000115338	Pnp	-0.497031	0.00491313	0.0802244	0.176711
ENSMUSG00000046574	Prr12	0.451743	0.00492769	0.0802829	0.160664
ENSMUSG00000037151	Lrrc20	0.510118	0.00495287	0.0805885	0.181531
ENSMUSG00000041815	Poldip3	-0.296058	0.00496589	0.0806958	0.105387
ENSMUSG00000037465	Klf10	0.871391	0.00502007	0.0814706	0.310574
ENSMUSG00000026220	Slc16a14	0.972202	0.00503097	0.0815421	0.346591
ENSMUSG00000043411	Usp48	0.338838	0.00505176	0.0817733	0.120853
ENSMUSG00000022329	Stk3	-0.324778	0.00510643	0.0825518	0.115982
ENSMUSG00000025578	Cbx8	0.744542	0.00512832	0.0826456	0.266016
ENSMUSG00000037406	Htra4	-2.11915	0.00512207	0.0826456	0.75704
ENSMUSG00000048572	Tmem252	-2.35859	0.005132	0.0826456	0.842766
ENSMUSG00000009145	Dqx1	0.49076	0.00518481	0.0831758	0.175565
ENSMUSG00000024404	Riok3	-0.517894	0.00517579	0.0831758	0.185234
ENSMUSG00000079429	Mroh2a	0.470596	0.00518331	0.0831758	0.168345
ENSMUSG00000029461	Fam168a	0.462434	0.00519774	0.0832767	0.165479
ENSMUSG00000021775	Nr1d2	0.414732	0.00525311	0.0840565	0.148591
ENSMUSG00000037224	Zfyve28	1.24241	0.00532217	0.084813	0.445812
ENSMUSG00000046027	Stard5	-0.715111	0.00532091	0.084813	0.256594
ENSMUSG00000054604	Cggbp1	-0.3501	0.00532743	0.084813	0.12564
ENSMUSG00000074899	Sptbn5	1.03996	0.00530906	0.084813	0.373058
ENSMUSG00000029022	Miip	0.470963	0.0054276	0.0862982	0.169381
ENSMUSG00000026536	Ifi211	-1.68597	0.00544229	0.0864221	0.606548
ENSMUSG00000029438	Bcl7a	0.632419	0.00545201	0.086467	0.227568
ENSMUSG00000055538	Zcchc24	0.718541	0.00546655	0.0865882	0.258638
ENSMUSG00000041845	Rhod	0.618657	0.00547956	0.0866849	0.222747
ENSMUSG00000028068	Iqgap3	0.421817	0.0055712	0.0880236	0.15217
ENSMUSG00000021257	Angel1	0.602664	0.00559979	0.0882242	0.217541
ENSMUSG00000033016	Nfatc1	0.34901	0.00561203	0.0882242	0.126013
ENSMUSG00000049493	Pls1	-1.03332	0.00559888	0.0882242	0.372987
ENSMUSG00000057110	Cntrl	0.405091	0.0056073	0.0882242	0.146247
ENSMUSG00000029426	Scarb2	0.420129	0.00564749	0.0886705	0.151804
ENSMUSG00000024948	Map4k2	0.353111	0.00573568	0.0899426	0.127822
ENSMUSG00000025558	Dock9	0.5247	0.00575498	0.0900215	0.190011
ENSMUSG00000034171	Faah	0.64045	0.00575506	0.0900215	0.231928
ENSMUSG00000078578	Ube2d3	-0.326567	0.00580241	0.0906491	0.118375
ENSMUSG00000051344	Plekhm3	-0.364276	0.00584002	0.0911232	0.132145
ENSMUSG00000037544	Dlgap5	0.360697	0.0058612	0.09134	0.130903
ENSMUSG00000000686	Abhd15	0.966088	0.00587352	0.0914186	0.350698
ENSMUSG00000001053	N4bp3	0.821712	0.00589487	0.0916371	0.298417
ENSMUSG00000024300	Myo1f	0.554467	0.00593857	0.0921884	0.20154
ENSMUSG00000061393	Acvr2b	0.594542	0.00594503	0.0921884	0.216134
ENSMUSG00000068246	Apol9b	-1.96517	0.00595803	0.0922759	0.714587
ENSMUSG00000028840	Zfp593	-0.837579	0.00597487	0.0923088	0.304668
ENSMUSG00000117666	Gm550	0.735891	0.0059709	0.0923088	0.267657
ENSMUSG00000034212	Ankmy1	2.33459	0.00599069	0.0924393	0.849471
ENSMUSG00000038623	Tm6sf1	0.577227	0.00601967	0.0927724	0.210152
ENSMUSG00000033705	Stard9	0.710726	0.00607527	0.0935145	0.25904
ENSMUSG00000020261	Slc36a1	0.352909	0.00611929	0.0940766	0.128737
ENSMUSG00000046157	Tmem229b	-0.433379	0.00614737	0.0943926	0.158178
ENSMUSG00000020422	Tns3	-0.625723	0.00615765	0.0944349	0.228427
ENSMUSG00000022474	Pmm1	0.424102	0.00619586	0.0949049	0.154938
ENSMUSG00000001774	Chordc1	-0.303312	0.00620409	0.094915	0.110828
ENSMUSG00000028410	Dnaja1	-0.348978	0.00624753	0.0954631	0.12762
ENSMUSG00000038094	Atp13a4	-1.73797	0.00628002	0.0958428	0.635968
ENSMUSG00000026315	Serpinb8	-0.884444	0.00630001	0.0960311	0.323765
ENSMUSG00000041040	Fam117b	0.521558	0.00637217	0.0970132	0.191188
ENSMUSG00000026031	Cflar	-0.606569	0.00642066	0.097633	0.222554
ENSMUSG00000033355	Rtp4	-1.54369	0.0064384	0.0977842	0.566581
ENSMUSG00000028211	Trp53inp1	0.501154	0.00646386	0.0979337	0.184026
ENSMUSG00000031925	Maml2	-0.789481	0.00646201	0.0979337	0.289891
ENSMUSG00000027397	Slc20a1	-0.428251	0.0064729	0.0979524	0.157283
ENSMUSG00000028655	Mfsd2a	-0.404317	0.00649516	0.0981691	0.148554
ENSMUSG00000050931	Sgms2	-1.28188	0.00650287	0.0981691	0.471058
ENSMUSG00000023781	Hes7	1.99672	0.00656668	0.0990132	0.734613
ENSMUSG00000036057	Ptpn23	-0.359281	0.00660661	0.0994958	0.132281
ENSMUSG00000022377	Asap1	0.342569	0.00661523	0.0995061	0.126148
ENSMUSG00000011263	Exoc3l2	0.675509	0.00662405	0.0995194	0.24879
ENSMUSG00000041075	Fzd7	0.648358	0.00663413	0.0995517	0.238835
ENSMUSG00000071042	Rasgrp3	0.757076	0.00664325	0.0995694	0.27893
ENSMUSG00000015839	Nfe2l2	-0.398432	0.00668165	0.099684	0.146898
ENSMUSG00000024869	Gm49405	0.690319	0.00668849	0.099684	0.254545
ENSMUSG00000029475	Kdm2b	0.379934	0.00669063	0.099684	0.140101
ENSMUSG00000036002	Atosb	-0.991909	0.00667085	0.099684	0.365635
ENSMUSG00000051375	Pcdh1	1.14198	0.00668552	0.099684	0.421065
ENSMUSG00000005615	Pcyt1a	-0.41999	0.00670113	0.0997221	0.154901
ENSMUSG00000015944	Castor2	0.556111	0.00679405	0.100985	0.205451
ENSMUSG00000041607	Mbp	0.311838	0.00681775	0.101217	0.115256
ENSMUSG00000058163	Gm5431	-1.44591	0.00683032	0.101284	0.53453
ENSMUSG00000000489	Pdgfb	-0.475614	0.00687263	0.101755	0.175961
ENSMUSG00000047415	Gpr68	0.812626	0.00687828	0.101755	0.300674
ENSMUSG00000036833	Pnpla7	0.391139	0.00694078	0.102558	0.144884
ENSMUSG00000024277	Mapre2	-0.469033	0.00699495	0.103237	0.173904
ENSMUSG00000026932	Nacc2	0.489981	0.00704828	0.103902	0.181841
ENSMUSG00000069729	Arid1b	0.441294	0.00711389	0.104746	0.163961
ENSMUSG00000026088	Mitd1	-0.758201	0.00714497	0.10508	0.281858
ENSMUSG00000047881	Rell1	0.839919	0.00720808	0.105885	0.312578
ENSMUSG00000032192	Gnb5	0.792269	0.00724562	0.106311	0.295035
ENSMUSG00000031785	Adgrg1	0.684294	0.00725869	0.106379	0.254883
ENSMUSG00000032575	Manf	-0.336334	0.00728995	0.106712	0.125343
ENSMUSG00000021767	Kat6b	0.643126	0.0073171	0.10686	0.239788
ENSMUSG00000023026	Dip2b	0.371903	0.00731697	0.10686	0.138663
ENSMUSG00000040860	Crocc	0.745158	0.0073415	0.107092	0.277946
ENSMUSG00000016487	Ppfibp1	-0.287879	0.00737968	0.107516	0.10745
ENSMUSG00000022177	Haus4	0.408351	0.0073877	0.107516	0.152435
ENSMUSG00000028249	Sdcbp	-0.458403	0.00740412	0.10763	0.171167
ENSMUSG00000027111	Itga6	0.492325	0.00751328	0.108964	0.184171
ENSMUSG00000058761	Rnf169	0.368507	0.00750515	0.108964	0.137834
ENSMUSG00000022285	Ywhaz	-0.23755	0.00752282	0.108977	0.0888777
ENSMUSG00000025203	Scd2	0.487981	0.00758519	0.109753	0.182765
ENSMUSG00000048279	Sacs	0.481546	0.00759445	0.109761	0.180382
ENSMUSG00000029718	Pcolce	1.59534	0.00769851	0.111009	0.598623
ENSMUSG00000064288	H4c12	2.52024	0.00769412	0.111009	0.94561
ENSMUSG00000032204	Aqp9	-0.566558	0.0077449	0.11155	0.212752
ENSMUSG00000042064	Myo3b	-1.35521	0.00778212	0.111957	0.509215
ENSMUSG00000049866	Arl4c	0.828522	0.0078454	0.112738	0.311632
ENSMUSG00000018927	Ccl6	-1.70849	0.00789687	0.11296	0.643149
ENSMUSG00000021256	Vash1	1.1988	0.00787651	0.11296	0.451132
ENSMUSG00000059772	Slx1b	0.488993	0.00788726	0.11296	0.184049
ENSMUSG00000060206	Zfp462	-1.74799	0.00789363	0.11296	0.657982
ENSMUSG00000021097	Clmn	0.952921	0.00790951	0.113012	0.358793
ENSMUSG00000026065	Slc9a4	-0.399924	0.00796341	0.113416	0.150709
ENSMUSG00000031488	Rab11fip1	-0.638831	0.00795428	0.113416	0.240704
ENSMUSG00000118859	Gm26316	-3.39525	0.00796491	0.113416	1.27951
ENSMUSG00000022528	Hes1	0.805558	0.00798633	0.113592	0.303681
ENSMUSG00000047003	Zfp41	0.505413	0.00800946	0.113664	0.190602
ENSMUSG00000074656	Eif2s2	-0.298123	0.00800583	0.113664	0.112422
ENSMUSG00000043998	Mgat2	-0.317628	0.00802597	0.113769	0.119816
ENSMUSG00000032606	Nicn1	0.66943	0.00815501	0.115078	0.253037
ENSMUSG00000034957	Cebpa	0.4252	0.00812893	0.115078	0.160655
ENSMUSG00000057346	Apol9a	-1.91651	0.00815028	0.115078	0.724365
ENSMUSG00000061524	Zic2	0.773347	0.00813839	0.115078	0.29224
ENSMUSG00000031364	Grpr	-1.95447	0.00818164	0.115324	0.739074
ENSMUSG00000064427	Gm22748	-1.46918	0.00824068	0.116026	0.556076
ENSMUSG00000022303	Dcstamp	-0.421887	0.00827372	0.116361	0.159764
ENSMUSG00000026469	Xpr1	0.428581	0.00831252	0.116645	0.162396
ENSMUSG00000073489	Ifi204	-1.41582	0.00830496	0.116645	0.536414
ENSMUSG00000024219	Anks1	0.416123	0.008323	0.116662	0.157701
ENSMUSG00000048232	Fbxo10	0.63711	0.00835568	0.116989	0.241572
ENSMUSG00000038963	Slco4a1	-0.528058	0.0083695	0.117052	0.200266
ENSMUSG00000020142	Slc1a4	0.45696	0.00839622	0.117295	0.173373
ENSMUSG00000040433	Zbtb38	0.453619	0.00850836	0.118729	0.1724
ENSMUSG00000021877	Arf4	-0.315491	0.00853429	0.118916	0.119951
ENSMUSG00000027835	Pdcd10	-0.383941	0.00854074	0.118916	0.14599
ENSMUSG00000074305	Peak1	0.468951	0.00865375	0.120356	0.178618
ENSMUSG00000022436	Sh3bp1	0.531879	0.00867015	0.120451	0.202637
ENSMUSG00000023755	Rhebl1	0.448243	0.00868132	0.120473	0.170801
ENSMUSG00000003882	Il7r	-1.03884	0.0086937	0.120511	0.39592
ENSMUSG00000031722	Hp	-0.908368	0.00874563	0.121097	0.346462
ENSMUSG00000061536	Sec22c	0.492323	0.00876452	0.121225	0.18783
ENSMUSG00000030539	Sema4b	-0.461845	0.0087804	0.121311	0.176244
ENSMUSG00000018796	Acsl1	-0.430756	0.00884121	0.121871	0.164528
ENSMUSG00000019066	Rab3d	0.541447	0.00885008	0.121871	0.206833
ENSMUSG00000020149	Rab1a	-0.314922	0.00883453	0.121871	0.120273
ENSMUSG00000006435	Neurl1a	0.848687	0.00893705	0.122303	0.324614
ENSMUSG00000019920	Lims1	-0.355509	0.0089219	0.122303	0.135948
ENSMUSG00000020883	Fbxl20	0.838221	0.00894329	0.122303	0.32064
ENSMUSG00000022313	Utp23	-0.484074	0.00894155	0.122303	0.185165
ENSMUSG00000026883	Dab2ip	0.463668	0.008941	0.122303	0.177358
ENSMUSG00000045027	Prss22	-2.00392	0.00894975	0.122303	0.766621
ENSMUSG00000051978	Erich1	-0.468056	0.00889241	0.122303	0.178909
ENSMUSG00000025979	Mob4	-0.327914	0.00897508	0.122516	0.125493
ENSMUSG00000029769	Ccdc136	1.09268	0.00901916	0.122851	0.418437
ENSMUSG00000066306	Numa1	0.321535	0.00901775	0.122851	0.123128
ENSMUSG00000027489	Necab3	0.719714	0.00904944	0.123129	0.275733
ENSMUSG00000026274	Pask	0.520933	0.00907851	0.123257	0.199661
ENSMUSG00000026341	Actr3	-0.444862	0.0090704	0.123257	0.170485
ENSMUSG00000049588	Ccdc69	0.922737	0.00912208	0.123715	0.353885
ENSMUSG00000035783	Acta2	-0.959896	0.00919738	0.124401	0.368534
ENSMUSG00000042010	Acacb	1.62397	0.00920243	0.124401	0.623539
ENSMUSG00000050627	Gpd1l	0.324162	0.00918966	0.124401	0.124442
ENSMUSG00000021116	Eif2s1	-0.245646	0.00926251	0.125079	0.0943989
ENSMUSG00000022876	Samsn1	-0.706715	0.00929455	0.125376	0.271706
ENSMUSG00000024732	Ccdc86	-0.471838	0.00931676	0.125541	0.181462
ENSMUSG00000036565	Ttyh3	0.442331	0.0093487	0.125701	0.170191
ENSMUSG00000040659	Efhd2	-0.340461	0.00934776	0.125701	0.130993
ENSMUSG00000024143	Rhoq	-0.58754	0.00936678	0.12581	0.226119
ENSMUSG00000117679	Apbb3	-0.571924	0.00938143	0.125872	0.220154
ENSMUSG00000029304	Spp1	-0.357094	0.00942251	0.126288	0.137538
ENSMUSG00000009905	Kdsr	0.527778	0.00945288	0.12656	0.203365
ENSMUSG00000015968	Cacna1d	0.674193	0.00947652	0.126741	0.259868
ENSMUSG00000024592	C330018D20Rik	-0.528964	0.00951812	0.127078	0.204008
ENSMUSG00000049811	Fam161a	1.14027	0.00953212	0.127078	0.439859
ENSMUSG00000050379	Septin6	0.3172	0.00953071	0.127078	0.122357
ENSMUSG00000049775	Tmsb4x	-0.340156	0.00954851	0.127161	0.131245
ENSMUSG00000039959	Hip1	0.570303	0.00957424	0.127369	0.220123
ENSMUSG00000038797	Zscan2	0.932212	0.0095976	0.127544	0.359928
ENSMUSG00000028980	H6pd	0.386561	0.0096711	0.128385	0.149403
ENSMUSG00000035547	Capn5	0.709257	0.00976304	0.129469	0.274468
ENSMUSG00000050332	Amer1	0.521232	0.00978422	0.129613	0.201765
ENSMUSG00000046056	Sbsn	0.849191	0.00985951	0.130335	0.329052
ENSMUSG00000116165	Pdxp	0.487532	0.00985164	0.130335	0.188893
ENSMUSG00000001168	Oas1h	-0.993224	0.0098857	0.130543	0.385
ENSMUSG00000016933	Plcg1	0.663805	0.00992667	0.130781	0.257451
ENSMUSG00000036986	Pml	-0.480363	0.00994067	0.130781	0.18634
ENSMUSG00000039852	Rere	0.464012	0.00994538	0.130781	0.180009
ENSMUSG00000042978	Sbk1	0.512784	0.00991747	0.130781	0.198854
ENSMUSG00000033102	Cdc14b	0.646393	0.00995619	0.130786	0.250798
ENSMUSG00000030652	Coq7	-0.35492	0.00997501	0.130896	0.137742
ENSMUSG00000020689	Itgb3	0.557527	0.00999706	0.131048	0.216437
ENSMUSG00000026994	Galnt3	-0.592735	0.010032	0.131369	0.230213
ENSMUSG00000040747	Cd53	-0.369583	0.0101136	0.1323	0.143699
ENSMUSG00000020902	Ntn1	-1.01812	0.0101285	0.132357	0.395938
ENSMUSG00000034007	Scaper	0.577956	0.0101792	0.13288	0.224913
ENSMUSG00000037458	Azin1	-0.432546	0.010229	0.133392	0.168438
ENSMUSG00000004446	Bid	-0.394521	0.010355	0.134895	0.153885
ENSMUSG00000026110	Mgat4a	-0.402748	0.0104425	0.135795	0.157273
ENSMUSG00000032507	Fbxl2	1.03269	0.0104457	0.135795	0.403282
ENSMUSG00000034765	Dusp5	-0.81315	0.0104948	0.136292	0.31775
ENSMUSG00000030854	Ptpn5	-0.963012	0.0105298	0.136604	0.376482
ENSMUSG00000024818	Slc25a45	0.493363	0.010603	0.137412	0.193058
ENSMUSG00000028232	Tmem68	-0.493574	0.0106575	0.137925	0.193276
ENSMUSG00000031988	Vps26b	0.310864	0.0106646	0.137925	0.12174
ENSMUSG00000025024	Smndc1	-0.281701	0.0107013	0.137974	0.110371
ENSMUSG00000033227	Wnt6	-0.806012	0.0106986	0.137974	0.315787
ENSMUSG00000033697	Arhgap39	0.420864	0.0106834	0.137974	0.164858
ENSMUSG00000006932	Ctnnb1	-0.307133	0.0107315	0.138221	0.120382
ENSMUSG00000036054	Sugp2	0.477344	0.0107495	0.13831	0.18714
ENSMUSG00000043398	Gpr135	0.564973	0.01081	0.138946	0.221664
ENSMUSG00000022817	Itgb5	0.444619	0.0108563	0.139256	0.174546
ENSMUSG00000038533	Cbfa2t2	0.398932	0.0108542	0.139256	0.156606
ENSMUSG00000034579	Pla2g3	1.14134	0.0109449	0.140249	0.448559
ENSMUSG00000065422	Mir221	-1.48552	0.0109772	0.14052	0.584064
ENSMUSG00000000078	Klf6	-0.577658	0.0109999	0.140542	0.227183
ENSMUSG00000021990	Spata13	-0.70855	0.0110013	0.140542	0.278665
ENSMUSG00000025287	Acot9	-0.498467	0.0111169	0.141573	0.196324
ENSMUSG00000026288	Inpp5d	0.366598	0.0111272	0.141573	0.144405
ENSMUSG00000037997	Parp11	-1.61503	0.011118	0.141573	0.636097
ENSMUSG00000068882	Ssb	-0.277405	0.011094	0.141573	0.109226
ENSMUSG00000027848	Olfml3	-2.07178	0.0111408	0.141602	0.816225
ENSMUSG00000021785	Ngly1	-0.52629	0.0112102	0.14234	0.207521
ENSMUSG00000020598	Nrcam	1.28381	0.0112477	0.142672	0.506452
ENSMUSG00000024975	Pdcd4	0.744825	0.0112652	0.14275	0.293891
ENSMUSG00000038252	Ncapd2	0.297511	0.0113351	0.14349	0.117491
ENSMUSG00000053063	Clec12a	-0.810553	0.0114026	0.1442	0.320363
ENSMUSG00000023249	Parp3	-0.538049	0.0114458	0.144399	0.21277
ENSMUSG00000028187	Rpf1	-0.345983	0.0114576	0.144399	0.136837
ENSMUSG00000031652	N4bp1	-0.467775	0.0114503	0.144399	0.18499
ENSMUSG00000031840	Rab3a	0.839919	0.0114644	0.144399	0.332218
ENSMUSG00000024679	Ms4a6d	-0.727777	0.011494	0.144617	0.287965
ENSMUSG00000049106	Dcaf5	0.354864	0.0115048	0.144617	0.14043
ENSMUSG00000051934	Spats2	0.303805	0.0115222	0.144691	0.12025
ENSMUSG00000029334	Prkg2	-1.15718	0.0115371	0.144733	0.458108
ENSMUSG00000058886	Deaf1	0.338831	0.0115644	0.144931	0.134182
ENSMUSG00000028600	Podn	2.59304	0.0115798	0.144933	1.02707
ENSMUSG00002076083	Klhl17	0.531577	0.0115877	0.144933	0.210571
ENSMUSG00000003344	Btbd2	0.556181	0.0116273	0.145284	0.220422
ENSMUSG00000054723	Vmac	0.673624	0.0116876	0.145891	0.267159
ENSMUSG00000042557	Sin3a	0.371279	0.0117079	0.146	0.147284
ENSMUSG00000000631	Myo18a	0.430738	0.0118346	0.146286	0.171129
ENSMUSG00000013033	Adgrl1	0.600013	0.0118519	0.146286	0.238429
ENSMUSG00000014867	Surf4	-0.311664	0.0118174	0.146286	0.123796
ENSMUSG00000017670	Elmo2	0.32358	0.011753	0.146286	0.128432
ENSMUSG00000020380	Rad50	0.386734	0.0118393	0.146286	0.153655
ENSMUSG00000024360	Etf1	-0.296039	0.0117774	0.146286	0.117534
ENSMUSG00000027227	Sord	0.309431	0.0118454	0.146286	0.12295
ENSMUSG00000039686	Zer1	0.488272	0.0118591	0.146286	0.194043
ENSMUSG00000052698	Tln2	0.445693	0.0118468	0.146286	0.177096
ENSMUSG00000053519	Kcnip1	1.5434	0.011776	0.146286	0.612754
ENSMUSG00000091649	Phf11b	-1.12411	0.0118478	0.146286	0.446669
ENSMUSG00000032002	Dcun1d5	-0.40679	0.0119013	0.146531	0.161742
ENSMUSG00000037447	Arid5a	-0.680537	0.0119141	0.146531	0.270626
ENSMUSG00000046312	Myorg	1.25918	0.0119025	0.146531	0.500662
ENSMUSG00000025059	Gk	-0.581077	0.0120722	0.148185	0.231502
ENSMUSG00000030291	Med21	-0.486019	0.0120722	0.148185	0.193631
ENSMUSG00000018750	Zbtb4	0.599395	0.0121034	0.148424	0.238887
ENSMUSG00000032666	1700025G04Rik	0.362919	0.01213	0.148605	0.144685
ENSMUSG00000031701	Dnaja2	-0.305843	0.0121488	0.14869	0.121957
ENSMUSG00000008333	Snrpb2	-0.289286	0.0121962	0.148835	0.115418
ENSMUSG00000020599	Rgs9	-0.924826	0.0121866	0.148835	0.368943
ENSMUSG00000037411	Serpine1	-0.966417	0.012196	0.148835	0.385576
ENSMUSG00000018830	Myh11	1.13193	0.0122764	0.149667	0.45203
ENSMUSG00000089809	Rasgef1b	-0.575888	0.0122889	0.149674	0.230011
ENSMUSG00000035900	Gramd4	0.36902	0.0123599	0.150372	0.147508
ENSMUSG00000073555	Iigp1c	-2.365	0.0123702	0.150372	0.945469
ENSMUSG00000070501	Ifi214	-1.59372	0.0123838	0.150392	0.63723
ENSMUSG00000045671	Spred2	0.359276	0.0123972	0.150409	0.143674
ENSMUSG00000020919	Stat5b	0.409109	0.012424	0.150588	0.163652
ENSMUSG00000022604	Cep97	0.598555	0.0124759	0.150925	0.239576
ENSMUSG00000029413	Naaa	0.562819	0.0124649	0.150925	0.225244
ENSMUSG00000028289	Epha7	-2.17621	0.0125056	0.151139	0.871341
ENSMUSG00000051495	Irf2bp2	0.408853	0.0125181	0.151145	0.163725
ENSMUSG00000029174	Tbc1d1	-0.387828	0.0125527	0.151417	0.155367
ENSMUSG00000038507	Parp12	-0.877664	0.012645	0.152384	0.351965
ENSMUSG00000018143	Mafk	-0.401941	0.0127123	0.153048	0.16131
ENSMUSG00000073131	Vma21	-0.343463	0.0127379	0.153209	0.137881
ENSMUSG00000032369	Plscr1	-1.68812	0.012794	0.153736	0.678111
ENSMUSG00000019734	Tmc4	0.867811	0.0128486	0.154245	0.348807
ENSMUSG00000000204	Slfn4	-1.47581	0.0129735	0.155595	0.594007
ENSMUSG00000023072	Cep89	0.380745	0.0131162	0.157156	0.153489
ENSMUSG00000025262	Fam120c	0.629161	0.0131362	0.157246	0.253688
ENSMUSG00000021108	Prkch	-0.551768	0.0131518	0.157283	0.22252
ENSMUSG00000033624	Pdpr	0.565963	0.013176	0.157421	0.228305
ENSMUSG00000114515	Aldoa	0.71643	0.0131893	0.15743	0.289044
ENSMUSG00000028793	Rnf19b	-0.915789	0.0132251	0.157708	0.36962
ENSMUSG00000020451	Limk2	0.308733	0.0132456	0.157803	0.124635
ENSMUSG00000022247	Brix1	-0.299775	0.0134293	0.159085	0.121259
ENSMUSG00000024528	Srfbp1	-0.381527	0.013388	0.159085	0.154259
ENSMUSG00000025358	Cdk2	0.309095	0.0134127	0.159085	0.125007
ENSMUSG00000026775	Yme1l1	-0.307641	0.013393	0.159085	0.124393
ENSMUSG00000031378	Abcd1	0.516313	0.013395	0.159085	0.208772
ENSMUSG00000044066	Cep68	0.335442	0.0134274	0.159085	0.135684
ENSMUSG00000027845	Dclre1b	-0.364236	0.0134455	0.159127	0.14736
ENSMUSG00000025383	Il23a	-0.488795	0.0135908	0.160543	0.198061
ENSMUSG00000050821	Fam131a	1.1389	0.0135826	0.160543	0.461447
ENSMUSG00000049858	Suox	0.910874	0.0136106	0.160626	0.369167
ENSMUSG00000024654	Asrgl1	0.344172	0.0137813	0.162031	0.139742
ENSMUSG00000027351	Spred1	-0.277184	0.0137788	0.162031	0.11254
ENSMUSG00000031659	Adcy7	0.337518	0.0137499	0.162031	0.136995
ENSMUSG00000040687	Madd	0.323152	0.0137714	0.162031	0.131194
ENSMUSG00000063160	Numbl	0.771046	0.0138292	0.162441	0.313221
ENSMUSG00000018217	Pmp22	-1.20834	0.0138824	0.162914	0.491137
ENSMUSG00000024042	Sik1	0.445267	0.0140155	0.164322	0.181234
ENSMUSG00000062012	Zfp13	1.40519	0.0140425	0.164485	0.572107
ENSMUSG00000042155	Klhl23	0.60787	0.0140776	0.164742	0.247577
ENSMUSG00000057143	Trim12c	-0.763401	0.0141153	0.165029	0.311044
ENSMUSG00000018040	Rrp7a	-0.277907	0.0141841	0.165526	0.113313
ENSMUSG00000032596	Uba7	-1.08372	0.0141722	0.165526	0.441816
ENSMUSG00000032855	Pkd1	0.510321	0.0142041	0.165604	0.208119
ENSMUSG00000041836	Ptpre	-0.397139	0.0142272	0.16572	0.162
ENSMUSG00000030879	Mrpl17	-0.313743	0.0142528	0.165864	0.128015
ENSMUSG00000024472	Dcp2	-0.462885	0.0143048	0.165901	0.18897
ENSMUSG00000028101	Pias3	0.562212	0.0143089	0.165901	0.229529
ENSMUSG00000037966	Ninj1	-0.491023	0.014295	0.165901	0.200437
ENSMUSG00000094733	Csta3	-1.81031	0.0142755	0.165901	0.738826
ENSMUSG00000018427	Ypel2	0.867705	0.0143585	0.166323	0.35443
ENSMUSG00000025245	Lztfl1	-0.455042	0.0145311	0.168166	0.186198
ENSMUSG00000036533	Cdc42ep3	-0.490258	0.0146317	0.169174	0.200812
ENSMUSG00000034616	Ssh3	0.372506	0.0146626	0.169337	0.152629
ENSMUSG00000066861	Oas1g	-1.03024	0.0146727	0.169337	0.422169
ENSMUSG00000023007	Prpf40b	0.358651	0.0147395	0.169951	0.147066
ENSMUSG00000041977	Arhgef11	0.522315	0.0148096	0.170603	0.214327
ENSMUSG00000062901	Klhl24	0.792652	0.0149082	0.171581	0.325578
ENSMUSG00000032530	Lyzl4	2.04548	0.0150028	0.172475	0.84096
ENSMUSG00000092060	Bend4	0.362464	0.0150133	0.172475	0.149036
ENSMUSG00000031788	Kifc3	0.760648	0.0151191	0.173531	0.313086
ENSMUSG00000018909	Arrb1	0.860391	0.0152006	0.174307	0.354426
ENSMUSG00000021140	Pcnx	0.422474	0.0152786	0.175041	0.174165
ENSMUSG00000056429	Tgoln1	-0.357391	0.0153188	0.175342	0.147393
ENSMUSG00000029119	Man2b2	0.285608	0.0153857	0.175947	0.117866
ENSMUSG00000004709	Cd244a	1.09545	0.0154299	0.176131	0.452269
ENSMUSG00000020167	Tcf3	0.277459	0.0154293	0.176131	0.114551
ENSMUSG00000058835	Abi1	-0.445467	0.0154832	0.176579	0.184011
ENSMUSG00000021143	Pacs2	0.401562	0.0155006	0.176617	0.165903
ENSMUSG00000042726	Trafd1	-1.04478	0.0155487	0.177004	0.431846
ENSMUSG00000018583	G3bp1	-0.253768	0.0156639	0.177916	0.105008
ENSMUSG00000020844	Nxn	0.515527	0.0156605	0.177916	0.213316
ENSMUSG00000040272	Accs	0.424201	0.0156713	0.177916	0.175545
ENSMUSG00000010751	Tnfrsf22	0.3095	0.0156964	0.178039	0.128109
ENSMUSG00000005886	Ncoa2	0.427474	0.0157835	0.178542	0.17709
ENSMUSG00000020091	Eif4ebp2	0.321432	0.0157747	0.178542	0.133148
ENSMUSG00000025616	Usp16	-0.312963	0.0157619	0.178542	0.129624
ENSMUSG00000059149	Mfsd4a	0.438857	0.0157977	0.178542	0.18183
ENSMUSG00000051586	Mical3	0.534382	0.0158148	0.178575	0.221445
ENSMUSG00000047434	Xxylt1	0.335965	0.0158344	0.178635	0.139248
ENSMUSG00000022867	Usp25	-0.447565	0.015871	0.17877	0.185568
ENSMUSG00000038351	Sgsm2	0.5349	0.0158748	0.17877	0.221786
ENSMUSG00000024457	Trim26	-0.315204	0.0159374	0.17931	0.130771
ENSMUSG00000045092	S1pr1	0.784475	0.0159514	0.17931	0.325505
ENSMUSG00000019823	Mical1	0.631694	0.0160352	0.179469	0.262319
ENSMUSG00000027078	Ube2l6	-0.889176	0.0160347	0.179469	0.36924
ENSMUSG00000033767	Tmem131l	0.417647	0.0160558	0.179469	0.173467
ENSMUSG00000039976	Tbc1d16	0.45014	0.0160657	0.179469	0.18698
ENSMUSG00000040841	Six5	0.656221	0.0160026	0.179469	0.27242
ENSMUSG00000052609	Plekhg3	0.449697	0.0160575	0.179469	0.186782
ENSMUSG00000069919	Hba-a1	2.17376	0.0159834	0.179469	0.902239
ENSMUSG00000010358	Ifi35	-0.869155	0.016124	0.179833	0.36123
ENSMUSG00000029338	Antxr2	-0.59355	0.0161269	0.179833	0.246693
ENSMUSG00000017144	Rnd3	-0.481952	0.0163055	0.181663	0.200646
ENSMUSG00000067787	Blcap	-0.279221	0.016337	0.181852	0.116279
ENSMUSG00000014786	Slc9a5	0.434979	0.0163892	0.182272	0.181231
ENSMUSG00000039050	Osbpl2	0.340012	0.0164747	0.18306	0.141776
ENSMUSG00000049313	Sorl1	0.380676	0.0165357	0.183576	0.158822
ENSMUSG00000083282	Ctsf	1.43655	0.0166842	0.185061	0.600163
ENSMUSG00000001999	Blvra	-0.31398	0.0167005	0.185078	0.131195
ENSMUSG00000020464	Pnpt1	-0.3502	0.0170982	0.189188	0.146859
ENSMUSG00000024807	Syvn1	-0.305238	0.0171167	0.189188	0.128026
ENSMUSG00000032202	Rab27a	0.502864	0.0171139	0.189188	0.210911
ENSMUSG00000022636	Alcam	-0.340834	0.0172046	0.189659	0.143069
ENSMUSG00000025856	Pdgfa	-0.657489	0.0171836	0.189659	0.275936
ENSMUSG00000109305	Smim38	0.747953	0.0171935	0.189659	0.31393
ENSMUSG00000044279	Crb3	1.83577	0.0172705	0.190219	0.771041
ENSMUSG00000030188	Magohb	-0.604667	0.0173164	0.190557	0.25407
ENSMUSG00000001021	S100a3	-1.45921	0.017504	0.191147	0.61416
ENSMUSG00000020482	Ccdc117	0.262329	0.0174755	0.191147	0.110382
ENSMUSG00000020593	Lpin1	1.16155	0.0174712	0.191147	0.488737
ENSMUSG00000022483	Col2a1	1.36543	0.017441	0.191147	0.574369
ENSMUSG00000025154	Arhgap19	0.309907	0.017477	0.191147	0.130404
ENSMUSG00000034949	Zfr2	0.690446	0.0175072	0.191147	0.290607
ENSMUSG00000039031	Arhgap18	0.507498	0.0174807	0.191147	0.213554
ENSMUSG00000041528	Rnf123	0.250115	0.0174012	0.191147	0.105174
ENSMUSG00000048756	Foxo3	0.454346	0.0174587	0.191147	0.19115
ENSMUSG00000068744	Psrc1	0.268268	0.0175616	0.191574	0.112968
ENSMUSG00000027330	Cdc25b	0.358156	0.0175939	0.191759	0.150863
ENSMUSG00000009292	Trpm2	0.465823	0.0176469	0.192171	0.196306
ENSMUSG00000029033	Acap3	0.295898	0.0177194	0.192792	0.124776
ENSMUSG00000079625	Tm4sf19	-1.23455	0.0177359	0.192805	0.520669
ENSMUSG00000014504	Srp19	-0.291692	0.0178635	0.194024	0.123158
ENSMUSG00000055523	Gucy2g	-1.13244	0.0179035	0.194291	0.478308
ENSMUSG00000038045	Sult6b1	-0.765912	0.0179419	0.194371	0.323605
ENSMUSG00000039103	Nexn	1.73555	0.0179268	0.194371	0.733188
ENSMUSG00000015656	Hspa8	-0.305233	0.0180076	0.194528	0.129037
ENSMUSG00000026556	Vangl2	0.708307	0.0179974	0.194528	0.29941
ENSMUSG00000031644	Nek1	0.524502	0.0179921	0.194528	0.221704
ENSMUSG00000037824	Tspan14	0.407367	0.0180185	0.194528	0.172231
ENSMUSG00000048249	Crebrf	0.635068	0.0180888	0.195119	0.268665
ENSMUSG00000042419	Nfkbil1	-0.522195	0.0181431	0.195537	0.221018
ENSMUSG00000015501	Hivep2	-0.64737	0.0182466	0.196483	0.274242
ENSMUSG00000018169	Mfng	0.324998	0.0183686	0.197628	0.137822
ENSMUSG00000002983	Relb	-0.813548	0.0185251	0.1988	0.345463
ENSMUSG00000020719	Ddx5	-0.236217	0.0185244	0.1988	0.100306
ENSMUSG00000020720	Psmd12	-0.333001	0.0185006	0.1988	0.141375
ENSMUSG00000022858	Tra2b	-0.331228	0.0185411	0.198802	0.140671
ENSMUSG00000028879	Stx12	-0.333206	0.0185746	0.198991	0.141551
ENSMUSG00000028426	Rad23b	-0.228911	0.0186313	0.199428	0.097292
ENSMUSG00000029580	Actb	-0.509624	0.0186682	0.199653	0.216668
ENSMUSG00000002728	Naa20	-0.316663	0.0187074	0.199894	0.134675
ENSMUSG00000011751	Sptbn4	1.05747	0.0187545	0.199894	0.449917
ENSMUSG00000037801	Iqch	2.01459	0.0187426	0.199894	0.857048
ENSMUSG00000042215	Bag2	0.371961	0.0187385	0.199894	0.158235
ENSMUSG00000048234	Rnf149	-0.354102	0.018776	0.199953	0.150685
ENSMUSG00000023055	Calcoco1	0.490146	0.0188432	0.200016	0.208695
ENSMUSG00000028807	Zbtb8a	0.803334	0.0188474	0.200016	0.342058
ENSMUSG00000030731	Syt3	1.17435	0.0188616	0.200016	0.500095
ENSMUSG00000037664	Cdkn1c	0.621061	0.0188209	0.200016	0.264387
ENSMUSG00000054277	Arfgap3	-0.470785	0.0188289	0.200016	0.200428
ENSMUSG00000031583	Wrn	0.392387	0.0188779	0.200019	0.16712
ENSMUSG00000028758	Kif17	-0.405952	0.0189744	0.200692	0.173038
ENSMUSG00000034601	2700049A03Rik	0.473738	0.0189821	0.200692	0.201944
ENSMUSG00000039997	Ifi203	-1.29491	0.0190003	0.200692	0.552077
ENSMUSG00000118590	Gm15433	-0.733713	0.0190054	0.200692	0.312827
ENSMUSG00000024899	Papss2	1.40016	0.0190795	0.200808	0.597344
ENSMUSG00000042502	Cd2bp2	-0.272681	0.0190618	0.200808	0.116315
ENSMUSG00000051391	Ywhag	-0.319402	0.0190803	0.200808	0.136266
ENSMUSG00000059552	Trp53	-0.316579	0.0190707	0.200808	0.135051
ENSMUSG00000039199	Zdhhc1	0.29003	0.0191342	0.201038	0.123791
ENSMUSG00000075701	Selenos	-0.344535	0.0191285	0.201038	0.147047
ENSMUSG00000026896	Ifih1	-1.26168	0.0191588	0.201127	0.538619
ENSMUSG00000071172	Srsf3	-0.317335	0.0192557	0.201975	0.135582
ENSMUSG00000042644	Itpr3	0.498252	0.0192774	0.202034	0.212917
ENSMUSG00000005534	Insr	0.385952	0.0193495	0.20262	0.165026
ENSMUSG00000036864	Proser3	0.462595	0.0194068	0.202882	0.197891
ENSMUSG00000071537	Klrg2	0.345905	0.0193949	0.202882	0.147958
ENSMUSG00000025145	Lrrc45	0.337165	0.0194626	0.203296	0.144301
ENSMUSG00000026158	Ogfrl1	0.515423	0.0194912	0.203426	0.220644
ENSMUSG00000025372	Baiap2	0.533641	0.0195666	0.204043	0.228584
ENSMUSG00000031246	Sh3bgrl	-0.31413	0.0195959	0.204178	0.134589
ENSMUSG00000048497	Mmgt2	0.351109	0.0196685	0.204764	0.150522
ENSMUSG00000098188	Sowahc	-0.498797	0.0197082	0.205008	0.213906
ENSMUSG00000032012	Nectin1	2.41056	0.0198134	0.205146	1.03464
ENSMUSG00000037606	Osbpl5	0.867679	0.0197983	0.205146	0.372371
ENSMUSG00000038056	Kmt2c	0.505763	0.0197724	0.205146	0.217006
ENSMUSG00000047604	Frat2	1.30709	0.0197645	0.205146	0.560791
ENSMUSG00000050777	Tmem37	1.33093	0.0197664	0.205146	0.571028
ENSMUSG00000059409	Ppp2r5d	0.285491	0.0198196	0.205146	0.122542
ENSMUSG00000006205	Htra1	-0.756103	0.019966	0.206491	0.324928
ENSMUSG00000039633	Lonrf1	0.554878	0.0199896	0.206565	0.238499
ENSMUSG00000038860	Garnl3	0.616258	0.020028	0.206773	0.264964
ENSMUSG00000039285	Azi2	-0.359672	0.0200427	0.206773	0.154661
ENSMUSG00000022300	Dcaf13	-0.298875	0.020155	0.20759	0.128634
ENSMUSG00000026544	Dusp23	1.78386	0.0201402	0.20759	0.767673
ENSMUSG00000029428	Stx2	0.418979	0.0201894	0.207774	0.180376
ENSMUSG00000033713	Foxn3	0.475044	0.0203802	0.209565	0.204825
ENSMUSG00000034528	Hsd17b13	1.49634	0.0204272	0.209877	0.645418
ENSMUSG00000026447	Pik3c2b	0.386523	0.020496	0.210411	0.16681
ENSMUSG00000032802	Srxn1	-0.500857	0.0205886	0.210501	0.216312
ENSMUSG00000037679	Inf2	0.254804	0.0205698	0.210501	0.110029
ENSMUSG00000040563	Plppr2	0.611859	0.0205371	0.210501	0.264143
ENSMUSG00000047749	Zc3hav1l	0.538015	0.02054	0.210501	0.23227
ENSMUSG00000059796	Eif4a1	-0.252246	0.0205867	0.210501	0.108939
ENSMUSG00000041506	Rrp9	-0.305313	0.0206675	0.211135	0.131942
ENSMUSG00000002625	Akap8l	0.448237	0.020709	0.211323	0.19377
ENSMUSG00000052310	Slc39a1	-0.540812	0.0207196	0.211323	0.233808
ENSMUSG00000058881	Zfp516	0.498195	0.020781	0.211777	0.215488
ENSMUSG00000012422	Tmem167	-0.259471	0.0209196	0.213017	0.112353
ENSMUSG00000020387	Jade2	-0.409994	0.0209727	0.213384	0.177604
ENSMUSG00000027331	Knstrn	0.255963	0.0210371	0.213692	0.110935
ENSMUSG00000028718	Stil	0.408156	0.0210321	0.213692	0.17689
ENSMUSG00000024827	Gldc	-0.866035	0.0211426	0.214516	0.37565
ENSMUSG00000070808	Bicra	0.359077	0.0211524	0.214516	0.155765
ENSMUSG00000032121	Tmem218	0.596987	0.0212156	0.214672	0.259095
ENSMUSG00000039910	Cited2	-0.593552	0.021219	0.214672	0.257611
ENSMUSG00000109179	Wdr97	0.738212	0.0211884	0.214672	0.32032
ENSMUSG00000020472	Zkscan17	0.379199	0.0213475	0.215624	0.164741
ENSMUSG00000024036	Slc37a1	0.401959	0.0213324	0.215624	0.174609
ENSMUSG00000024663	Rab3il1	0.90596	0.0213775	0.215752	0.393682
ENSMUSG00000047153	Khnyn	0.826873	0.0214025	0.215832	0.359384
ENSMUSG00000038007	Acer2	0.39423	0.0214475	0.216112	0.171403
ENSMUSG00000031971	Ccsap	0.393068	0.0214845	0.21631	0.170947
ENSMUSG00000009418	Nav1	0.637588	0.0215127	0.216421	0.277349
ENSMUSG00000046324	Ermp1	0.319888	0.0215325	0.216447	0.139171
ENSMUSG00000031328	Flna	-0.324506	0.0215569	0.216519	0.141207
ENSMUSG00000026832	Cytip	1.07001	0.0216847	0.217587	0.466062
ENSMUSG00000061887	Ssbp3	0.524487	0.021698	0.217587	0.228474
ENSMUSG00000048148	Nwd1	1.60806	0.0218571	0.219008	0.70134
ENSMUSG00000046589	Lrrc8e	1.18274	0.0219501	0.219764	0.516203
ENSMUSG00000054385	Ceacam2	-1.01941	0.0219679	0.219766	0.444976
ENSMUSG00000070471	Erich6	-1.44108	0.0220661	0.220398	0.629507
ENSMUSG00000090799	Klhl33	0.630757	0.0220614	0.220398	0.275523
ENSMUSG00000022075	Rhobtb2	0.468091	0.0221878	0.221437	0.204662
ENSMUSG00000029561	Oasl2	-1.47963	0.0222382	0.221587	0.647181
ENSMUSG00000038776	Ephx1	0.526876	0.0222281	0.221587	0.230434
ENSMUSG00000006281	Tep1	0.327563	0.0223008	0.222035	0.143341
ENSMUSG00000024399	Ltb	-1.17509	0.0224548	0.223391	0.514807
ENSMUSG00000037280	Galnt6	0.406188	0.022489	0.223553	0.177996
ENSMUSG00000017765	Slc12a4	-0.371031	0.0225807	0.22411	0.162701
ENSMUSG00000038481	Cdk19	0.636455	0.0225807	0.22411	0.279091
ENSMUSG00000008090	Fgfrl1	0.774802	0.0226193	0.224168	0.339854
ENSMUSG00000031778	Cx3cl1	-0.963598	0.0226223	0.224168	0.422676
ENSMUSG00000020647	Ncoa1	0.471436	0.0227651	0.225238	0.207011
ENSMUSG00000036553	Sh3tc1	-0.313344	0.0227662	0.225238	0.137592
ENSMUSG00000042901	Aida	-0.253436	0.0228021	0.225416	0.111315
ENSMUSG00000001249	Hpn	-1.37139	0.0228393	0.225583	0.602513
ENSMUSG00000025159	Mms19	0.323341	0.022866	0.225583	0.142086
ENSMUSG00000026815	Gfi1b	-1.48294	0.022873	0.225583	0.651686
ENSMUSG00000018965	Ywhah	-0.360066	0.0229425	0.225913	0.158313
ENSMUSG00000051223	Bzw1	-0.232593	0.0229292	0.225913	0.102256
ENSMUSG00000018736	Ndel1	-0.305793	0.0230556	0.226671	0.134562
ENSMUSG00000030031	Kbtbd8	-0.447624	0.023054	0.226671	0.196971
ENSMUSG00000031402	Mpp1	-0.32026	0.0230988	0.226716	0.140972
ENSMUSG00000046280	She	0.572697	0.0231185	0.226716	0.252126
ENSMUSG00000049482	Ctu2	-0.29407	0.0231296	0.226716	0.129473
ENSMUSG00000078350	Smim1	1.19498	0.0231325	0.226716	0.526135
ENSMUSG00000043895	S1pr2	-0.512258	0.0232413	0.227605	0.225719
ENSMUSG00000044968	Napepld	-0.345866	0.0232895	0.227899	0.152455
ENSMUSG00000029229	Chic2	-0.374639	0.0233121	0.227942	0.165164
ENSMUSG00000026436	Elk4	0.265874	0.0233316	0.227956	0.11723
ENSMUSG00000033059	Pygb	0.430056	0.0233828	0.228278	0.189692
ENSMUSG00000056569	Mpz	1.44387	0.0234525	0.228781	0.637194
ENSMUSG00000024186	Rgs11	0.995404	0.0235012	0.228834	0.439435
ENSMUSG00000033222	Ttf2	0.351732	0.0235127	0.228834	0.15529
ENSMUSG00000055994	Nod2	-0.636605	0.023491	0.228834	0.281018
ENSMUSG00000017737	Mmp9	-0.980363	0.023577	0.229104	0.433031
ENSMUSG00000050106	Tmc8	0.84589	0.0235759	0.229104	0.373631
ENSMUSG00000041779	Tram2	0.574781	0.0237499	0.230427	0.254198
ENSMUSG00000063800	Prpf38a	-0.301059	0.023736	0.230427	0.133131
ENSMUSG00000025340	Rabgef1	-0.417079	0.0237794	0.230535	0.184493
ENSMUSG00000013275	Slc41a1	0.331279	0.0238217	0.230767	0.146584
ENSMUSG00000029153	Ociad2	1.23235	0.0238629	0.230987	0.545451
ENSMUSG00000026020	Nop58	-0.296059	0.0239089	0.231255	0.131081
ENSMUSG00000074748	Atxn7l3b	-0.279531	0.024008	0.232034	0.123851
ENSMUSG00000030643	Rab30	-0.994451	0.0240604	0.232312	0.440771
ENSMUSG00000049709	Nlrp10	0.417339	0.0240738	0.232312	0.184995
ENSMUSG00000020576	Nbas	0.404529	0.0241773	0.232953	0.179448
ENSMUSG00000062198	2700097O09Rik	0.398709	0.0241677	0.232953	0.176854
ENSMUSG00000029817	Tra2a	-0.288682	0.0242667	0.233308	0.128139
ENSMUSG00000056054	S100a8	-0.73587	0.0242656	0.233308	0.326633
ENSMUSG00000056144	Trim34a	-1.22136	0.02427	0.233308	0.542147
ENSMUSG00000032899	Styk1	-0.836418	0.0243774	0.234157	0.371555
ENSMUSG00000037071	Scd1	0.34347	0.0243957	0.234157	0.152596
ENSMUSG00000036985	Zdhhc9	0.302676	0.0244836	0.234822	0.134555
ENSMUSG00000057133	Chd6	0.543404	0.0245306	0.235093	0.241651
ENSMUSG00000045514	Or9a4	-0.780478	0.0245719	0.235308	0.347177
ENSMUSG00000006179	Prss16	0.355565	0.0246654	0.235901	0.158268
ENSMUSG00000020747	Tmem94	0.365432	0.0246713	0.235901	0.162666
ENSMUSG00000040782	Cop1	-0.41945	0.024868	0.2376	0.186967
ENSMUSG00000030681	Mvp	-0.533922	0.0249263	0.237976	0.238088
ENSMUSG00000041762	Gpr155	0.789665	0.0250951	0.239406	0.352539
ENSMUSG00000052033	Pfdn4	-0.36172	0.0251455	0.239703	0.161542
ENSMUSG00000018554	Ybx2	1.41426	0.0253807	0.241098	0.632622
ENSMUSG00000018697	Aatf	-0.269815	0.0253424	0.241098	0.120661
ENSMUSG00000025173	Wdr45b	-0.297749	0.0253879	0.241098	0.133194
ENSMUSG00000058793	Cds2	0.249388	0.025339	0.241098	0.111524
ENSMUSG00000061533	Cep128	0.446552	0.0253599	0.241098	0.199721
ENSMUSG00000019302	Atp6v0a1	-0.334057	0.0255097	0.242072	0.14956
ENSMUSG00000005893	Nr2c2	0.46246	0.0256208	0.242755	0.207204
ENSMUSG00000018983	E2f2	0.468339	0.0256978	0.242755	0.209947
ENSMUSG00000028542	Slc6a9	0.413754	0.0256704	0.242755	0.185443
ENSMUSG00000039716	Dock3	0.370163	0.0256797	0.242755	0.165916
ENSMUSG00000063146	Clip2	0.32571	0.0256513	0.242755	0.145964
ENSMUSG00000064341	mt-Nd1	-0.284078	0.0256668	0.242755	0.12732
ENSMUSG00000043832	Clec4a3	-0.642487	0.0257933	0.243474	0.2882
ENSMUSG00000051590	Map3k19	-1.90962	0.0259367	0.244644	0.857423
ENSMUSG00000026104	Stat1	-0.862526	0.025976	0.24483	0.387379
ENSMUSG00000039202	Abhd2	0.29997	0.0259992	0.244865	0.134744
ENSMUSG00000039154	Shd	1.16977	0.026056	0.245216	0.525649
ENSMUSG00000031557	Plekha2	0.395126	0.0262022	0.246164	0.177728
ENSMUSG00000050697	Prkaa1	-0.292267	0.0261932	0.246164	0.131454
ENSMUSG00000052407	Ccdc171	0.71225	0.0262157	0.246164	0.3204
ENSMUSG00000022540	Rogdi	0.457582	0.0263495	0.247236	0.206023
ENSMUSG00000030774	Pak1	0.332309	0.0263878	0.247411	0.149658
ENSMUSG00000002058	Unc119	0.342741	0.0264401	0.247715	0.15441
ENSMUSG00000026080	Chst10	0.412949	0.0265025	0.247959	0.186116
ENSMUSG00000033703	Fcsk	0.361722	0.0265056	0.247959	0.163032
ENSMUSG00000067199	Frat1	1.1861	0.0265579	0.248263	0.534772
ENSMUSG00000026972	Arrdc1	0.375536	0.0266679	0.249105	0.169439
ENSMUSG00000062007	Hsh2d	-0.781016	0.0267376	0.249466	0.352551
ENSMUSG00000068015	Lrch1	0.398186	0.0267463	0.249466	0.179752
ENSMUSG00000078671	Chd2	0.466078	0.0267703	0.249505	0.210433
ENSMUSG00000072437	Nanos1	0.534158	0.0268494	0.250056	0.241296
ENSMUSG00000026819	Slc25a25	-0.283984	0.0269213	0.25054	0.128345
ENSMUSG00000033781	Asb13	0.440956	0.0270363	0.251423	0.199438
ENSMUSG00000022456	Septin3	1.51589	0.0270865	0.251534	0.685838
ENSMUSG00000030858	Fam24b	1.95362	0.0270883	0.251534	0.883894
ENSMUSG00000037355	Uvssa	0.484977	0.0271489	0.251911	0.219509
ENSMUSG00000030207	Fam234b	0.432564	0.0272089	0.252281	0.195863
ENSMUSG00000025243	Slc6a20b	1.71589	0.0273563	0.25346	0.777691
ENSMUSG00000004099	Dnmt1	0.308257	0.027403	0.253518	0.139753
ENSMUSG00000020846	Rflnb	0.775921	0.0273863	0.253518	0.351738
ENSMUSG00000020671	Rab10	-0.221651	0.0277314	0.256367	0.100702
ENSMUSG00000021067	Sav1	-0.290406	0.0277871	0.256694	0.131986
ENSMUSG00000018339	Gpx3	-1.03393	0.0278649	0.257033	0.470142
ENSMUSG00000030882	Dnhd1	0.504502	0.0278567	0.257033	0.229392
ENSMUSG00000038178	Slc43a2	0.385985	0.0279219	0.25737	0.175577
ENSMUSG00000021054	Sgpp1	0.333049	0.0280478	0.25815	0.151619
ENSMUSG00000036995	Asap3	0.607433	0.0280329	0.25815	0.276505
ENSMUSG00000118607	Gm7592	-1.00944	0.0281857	0.25923	0.459946
ENSMUSG00000020038	Cry1	-0.415531	0.0283617	0.260266	0.189546
ENSMUSG00000029471	Camkk2	-0.275139	0.0283736	0.260266	0.125515
ENSMUSG00000034758	Tle6	0.633734	0.0283813	0.260266	0.289116
ENSMUSG00000037110	Ralgapa2	-0.421672	0.028363	0.260266	0.192349
ENSMUSG00000020131	Pcsk4	0.417829	0.0284624	0.260629	0.190715
ENSMUSG00000027490	E2f1	0.369256	0.0284478	0.260629	0.168529
ENSMUSG00000019518	Ap4m1	0.392452	0.0284913	0.260703	0.179165
ENSMUSG00000006800	Sulf2	0.349756	0.0285298	0.260865	0.159712
ENSMUSG00000034168	Irf2bpl	-0.524298	0.0285515	0.260873	0.239447
ENSMUSG00000009555	Cdk9	-0.291331	0.0286045	0.261033	0.133095
ENSMUSG00000027244	Atg13	-0.331391	0.0286522	0.261033	0.151442
ENSMUSG00000048100	Taf13	-0.393213	0.0286377	0.261033	0.179677
ENSMUSG00000057604	Lmcd1	-1.03547	0.0286475	0.261033	0.473185
ENSMUSG00000026429	Ube2t	0.468278	0.0287086	0.261357	0.214073
ENSMUSG00000027479	Mapre1	-0.234695	0.0288529	0.26248	0.107388
ENSMUSG00000061950	Ppp4r1	-0.281933	0.0290076	0.263696	0.129127
ENSMUSG00000014470	Rnf166	0.295003	0.029037	0.263772	0.135137
ENSMUSG00000079419	Ms4a6c	-1.24611	0.0291304	0.264429	0.57116
ENSMUSG00000027379	Bub1	0.275032	0.0291865	0.264622	0.126106
ENSMUSG00000036104	Rab3gap1	-0.276968	0.0291938	0.264622	0.126999
ENSMUSG00000026535	Ifi202b	-1.69139	0.0292341	0.264796	0.775757
ENSMUSG00000029516	Cit	0.447363	0.0294136	0.266229	0.20541
ENSMUSG00000031508	Ankrd10	0.345402	0.0294589	0.266255	0.158639
ENSMUSG00000039958	Etfbkmt	0.476213	0.0294585	0.266255	0.218718
ENSMUSG00000071713	Csf2rb	-0.253527	0.0294909	0.266353	0.116464
ENSMUSG00000030584	Dpf1	0.471953	0.0295389	0.266594	0.216868
ENSMUSG00000030263	Irag2	0.351338	0.0295744	0.266723	0.161479
ENSMUSG00000037214	Thap1	-0.338174	0.0296284	0.267017	0.15548
ENSMUSG00000031352	Hccs	-0.282563	0.0296641	0.267147	0.129941
ENSMUSG00000020349	Ppp2ca	-0.257393	0.0297417	0.267462	0.118423
ENSMUSG00000021466	Ptch1	0.396173	0.0297348	0.267462	0.182266
ENSMUSG00000002658	Gtf2f1	-0.277599	0.0297871	0.267678	0.127755
ENSMUSG00000045312	Lhfpl2	-0.438894	0.029838	0.267944	0.202047
ENSMUSG00000016256	Ctsz	-0.341954	0.0300271	0.268516	0.157602
ENSMUSG00000026712	Mrc1	-0.662506	0.0299869	0.268516	0.305265
ENSMUSG00000034023	Fancd2	0.397453	0.0300036	0.268516	0.183154
ENSMUSG00000040711	Sh3pxd2b	-0.343901	0.029945	0.268516	0.15842
ENSMUSG00000050240	Hic2	0.515595	0.0300108	0.268516	0.237607
ENSMUSG00000079293	Clec7a	-0.804371	0.0300301	0.268516	0.37073
ENSMUSG00000020604	Arsg	0.507294	0.0301136	0.268879	0.233928
ENSMUSG00000053062	Jam2	-1.79709	0.0300956	0.268879	0.8286
ENSMUSG00000020827	Mink1	0.278585	0.0301499	0.268888	0.128492
ENSMUSG00000066755	Tnfsf18	-1.36237	0.0301574	0.268888	0.628394
ENSMUSG00000044786	Zfp36	-0.986332	0.0301825	0.26892	0.455016
ENSMUSG00000002603	Tgfb1	-0.359795	0.0302958	0.269547	0.166095
ENSMUSG00000042390	Gatad2b	0.313967	0.0302787	0.269547	0.144924
ENSMUSG00000040296	Rigi	-1.12093	0.0305233	0.271378	0.518175
ENSMUSG00000020814	Mxra7	1.74107	0.0306786	0.272383	0.805595
ENSMUSG00000043432	Leng9	-0.72916	0.0306797	0.272383	0.337386
ENSMUSG00000020275	Rel	-0.453111	0.0307411	0.272734	0.209734
ENSMUSG00000010406	Mrpl52	-0.607791	0.0307699	0.272739	0.28138
ENSMUSG00000050796	B3galt6	-0.35625	0.030785	0.272739	0.164943
ENSMUSG00000021306	Gpr137b	-0.501518	0.0308534	0.272819	0.232296
ENSMUSG00000039672	Kcne2	1.84216	0.0308473	0.272819	0.853231
ENSMUSG00000076620	Ighj2	1.67585	0.0308594	0.272819	0.776257
ENSMUSG00000011114	Tbrg1	-0.372283	0.0309755	0.273461	0.172562
ENSMUSG00000031896	Ctrl	-0.749455	0.0309547	0.273461	0.347347
ENSMUSG00000039853	Trim14	-0.655401	0.0310695	0.274097	0.303964
ENSMUSG00000030159	Clec1b	-1.6468	0.0311079	0.274243	0.763929
ENSMUSG00000078616	Trim30c	-1.67009	0.0311311	0.274256	0.774843
ENSMUSG00000016529	Il10	-1.88409	0.0313446	0.274402	0.875232
ENSMUSG00000024533	Spire1	0.308775	0.0313092	0.274402	0.143408
ENSMUSG00000027787	Nmd3	-0.301613	0.0311991	0.274402	0.139991
ENSMUSG00000034570	Inpp5j	0.822317	0.0312555	0.274402	0.381797
ENSMUSG00000036712	Cyld	0.338409	0.0312419	0.274402	0.157109
ENSMUSG00000039781	Cep131	0.646401	0.0312877	0.274402	0.300178
ENSMUSG00000040195	Nemp1	0.35134	0.0313429	0.274402	0.16321
ENSMUSG00000045538	Ddx28	-0.403749	0.0311774	0.274402	0.187372
ENSMUSG00000047284	Neurl4	0.378689	0.0312854	0.274402	0.175855
ENSMUSG00000008226	Scrn3	0.422822	0.031421	0.274879	0.196506
ENSMUSG00000032387	Rbpms2	-0.874778	0.0314552	0.274931	0.406634
ENSMUSG00000063077	Kif1b	0.282857	0.0314707	0.274931	0.131496
ENSMUSG00000021476	Habp4	0.424183	0.0316368	0.275468	0.197389
ENSMUSG00000030960	Eef1akmt2	-0.359293	0.0315898	0.275468	0.167147
ENSMUSG00000032777	Gtf3c1	0.258451	0.0316421	0.275468	0.120271
ENSMUSG00000051517	Arhgef39	0.355735	0.0315893	0.275468	0.165491
ENSMUSG00000059434	Gckr	2.00848	0.0316261	0.275468	0.934565
ENSMUSG00000025515	Muc2	0.970761	0.0316979	0.275484	0.451895
ENSMUSG00000029060	Mib2	0.451903	0.0317197	0.275484	0.21039
ENSMUSG00000029478	Ncor2	0.362419	0.031695	0.275484	0.168706
ENSMUSG00000041298	Katnal1	0.399482	0.0317317	0.275484	0.185998
ENSMUSG00000029108	Pcdh7	-0.666298	0.0318273	0.276123	0.310401
ENSMUSG00000024330	Col11a2	0.480173	0.0318978	0.276352	0.223785
ENSMUSG00000035765	Dym	0.320699	0.0318837	0.276352	0.14945
ENSMUSG00000042608	Stk40	-0.941451	0.0319804	0.276876	0.438975
ENSMUSG00000039236	Isg20	-1.6955	0.0320308	0.277122	0.790802
ENSMUSG00000014426	Map3k4	0.369551	0.0322097	0.277773	0.172543
ENSMUSG00000025318	Jph3	-1.91528	0.0322142	0.277773	0.894263
ENSMUSG00000033871	Ppargc1b	0.542529	0.0322024	0.277773	0.253295
ENSMUSG00000041115	Iqsec2	0.398401	0.0322168	0.277773	0.18602
ENSMUSG00000045996	Polr2k	-0.455945	0.0321605	0.277773	0.212819
ENSMUSG00000038564	Ift172	0.394223	0.032318	0.278263	0.184177
ENSMUSG00000042298	Ttc19	-0.390692	0.0323021	0.278263	0.182511
ENSMUSG00000039952	Dag1	0.273151	0.0323762	0.278573	0.127656
ENSMUSG00000003518	Dusp3	-0.307861	0.0326723	0.280928	0.144124
ENSMUSG00000024677	Ms4a6b	-0.912079	0.0327454	0.281363	0.427165
ENSMUSG00000021280	Exoc3l4	-0.794746	0.0328543	0.281973	0.372445
ENSMUSG00000022307	Oxr1	0.469795	0.0328613	0.281973	0.220171
ENSMUSG00000045427	Hnrnph2	-0.260003	0.0329612	0.282637	0.121921
ENSMUSG00000021012	Zc3h14	0.280744	0.0331403	0.283979	0.131781
ENSMUSG00000072663	Spef2	0.850197	0.0331916	0.284225	0.399199
ENSMUSG00000000561	Wdr77	-0.398612	0.03332	0.284547	0.187299
ENSMUSG00000024883	Rin1	0.292373	0.0333001	0.284547	0.137365
ENSMUSG00000038605	Samd10	0.610786	0.0332803	0.284547	0.286931
ENSMUSG00000080152	H3f4	0.955939	0.0333063	0.284547	0.449141
ENSMUSG00000005469	Prkaca	0.232782	0.0333977	0.285017	0.109428
ENSMUSG00000026672	Optn	-0.850746	0.033421	0.285021	0.399977
ENSMUSG00000040249	Lrp1	0.320358	0.033479	0.285322	0.150665
ENSMUSG00000022101	Fgf17	1.14998	0.0335835	0.285842	0.541158
ENSMUSG00000026942	Traf2	-0.261098	0.0335961	0.285842	0.122876
ENSMUSG00000038508	Gdf15	-1.15629	0.0336084	0.285842	0.544205
ENSMUSG00000042851	Zc3h6	0.977817	0.0336494	0.285997	0.460312
ENSMUSG00000028139	Riiad1	1.00624	0.0337061	0.286285	0.473843
ENSMUSG00000020101	Vsir	1.0057	0.0338145	0.286797	0.473876
ENSMUSG00000029674	Limk1	0.377841	0.0338062	0.286797	0.178027
ENSMUSG00000054675	Tmem119	0.969085	0.0338349	0.286797	0.456677
ENSMUSG00000032301	Psma4	-0.25456	0.0338875	0.287048	0.119996
ENSMUSG00000017119	Nbr1	0.373152	0.0339736	0.287584	0.175983
ENSMUSG00000004730	Adgre1	-0.625139	0.0340839	0.287934	0.295005
ENSMUSG00000021754	Map3k1	0.651875	0.0340426	0.287934	0.307551
ENSMUSG00000037993	Dhx38	-0.319463	0.0340729	0.287934	0.150747
ENSMUSG00000056290	Ms4a4b	-1.48908	0.0341085	0.287948	0.7028
ENSMUSG00000026675	Hsd17b7	-0.335651	0.0341641	0.288224	0.158466
ENSMUSG00000037525	Bcdin3d	0.339192	0.0342172	0.288478	0.160185
ENSMUSG00000020908	Myh3	1.79804	0.0342645	0.288682	0.849358
ENSMUSG00000001173	Ocrl	0.35101	0.0343245	0.2888	0.165865
ENSMUSG00000035621	Midn	0.363571	0.0343221	0.2888	0.171798
ENSMUSG00000007812	Zfp655	-0.294371	0.034463	0.289659	0.139208
ENSMUSG00000021890	Eaf1	-0.304003	0.034496	0.289659	0.143789
ENSMUSG00000050373	Snx21	0.540572	0.0345189	0.289659	0.255716
ENSMUSG00000053436	Mapk14	0.235253	0.034515	0.289659	0.111283
ENSMUSG00000062044	Lmtk3	1.43585	0.0346276	0.290376	0.679631
ENSMUSG00000005087	Cd44	-0.550902	0.0346921	0.290723	0.260852
ENSMUSG00000026627	Pacc1	0.366156	0.034773	0.291012	0.173452
ENSMUSG00000031875	Cmtm3	-0.452984	0.0347624	0.291012	0.214571
ENSMUSG00000021024	Psma6	-0.321686	0.0348457	0.291089	0.152447
ENSMUSG00000026790	Odf2	0.31571	0.034875	0.291089	0.14964
ENSMUSG00000031070	Mrgprf	1.46198	0.034826	0.291089	0.692757
ENSMUSG00000054150	Syne3	0.503061	0.0348644	0.291089	0.238425
ENSMUSG00002076288	Snora34	1.66745	0.0349117	0.291202	0.790495
ENSMUSG00000020231	Dip2a	0.407244	0.0349749	0.291346	0.19313
ENSMUSG00000021958	Pinx1	-0.32301	0.0349755	0.291346	0.153184
ENSMUSG00000023075	Akirin1	-0.306389	0.0351699	0.291997	0.145456
ENSMUSG00000029676	Pot1a	0.372902	0.0350962	0.291997	0.176962
ENSMUSG00000029860	Zyx	-0.920272	0.0351396	0.291997	0.436822
ENSMUSG00000042719	Naa25	-0.285415	0.0351637	0.291997	0.135495
ENSMUSG00000053477	Tcf4	-0.268202	0.0351202	0.291997	0.127293
ENSMUSG00000001666	Ddt	-0.765482	0.0352193	0.292194	0.363506
ENSMUSG00000025572	Tmc6	0.481588	0.0352402	0.292194	0.228719
ENSMUSG00000012519	Mlkl	-0.279787	0.0352873	0.29239	0.132912
ENSMUSG00000074358	Ccdc61	0.583297	0.0353616	0.292813	0.277207
ENSMUSG00000006699	Cdc42	-0.229228	0.0354213	0.293114	0.108974
ENSMUSG00000074886	Grk6	0.281557	0.0354504	0.293161	0.133872
ENSMUSG00000028906	Epb41	0.282951	0.0354991	0.293371	0.134571
ENSMUSG00000020263	Appl2	0.630272	0.0355881	0.293719	0.299901
ENSMUSG00000051890	Klhdc1	0.650762	0.0355709	0.293719	0.309621
ENSMUSG00000025085	Ablim1	0.755211	0.0356613	0.293936	0.359493
ENSMUSG00000030103	Bhlhe40	0.895628	0.0356423	0.293936	0.42629
ENSMUSG00000025373	Rnf41	-0.291213	0.035759	0.294356	0.138695
ENSMUSG00000078784	Rbis	-0.394264	0.0357591	0.294356	0.187776
ENSMUSG00000053094	Tmem248	-0.36944	0.0359577	0.295797	0.176141
ENSMUSG00000057561	Eif1a	-0.294391	0.0360183	0.296101	0.140405
ENSMUSG00000014164	Klhl3	1.40625	0.0361466	0.296125	0.671155
ENSMUSG00000021223	Papln	0.664954	0.0361066	0.296125	0.31729
ENSMUSG00000030924	Rexo5	0.543392	0.036129	0.296125	0.259317
ENSMUSG00000050556	Kcnb1	0.55683	0.0361629	0.296125	0.265778
ENSMUSG00000058407	Txndc9	-0.25258	0.0361488	0.296125	0.120549
ENSMUSG00000073434	Wdr90	0.453604	0.0361541	0.296125	0.216498
ENSMUSG00000028944	Prkag2	0.399787	0.0362513	0.296655	0.190911
ENSMUSG00000021608	Lpcat1	0.28775	0.0363366	0.297062	0.137473
ENSMUSG00000074847	Gm10775	1.84542	0.0363483	0.297062	0.881708
ENSMUSG00000072704	Smim10l1	-0.298782	0.0364143	0.297407	0.142803
ENSMUSG00000006418	Rnf114	-0.480843	0.0364512	0.297514	0.229864
ENSMUSG00000030726	Pold3	0.262788	0.0364809	0.297564	0.125644
ENSMUSG00000043923	Cenatac	0.282408	0.0365211	0.297698	0.135054
ENSMUSG00000040423	Rc3h1	-0.329016	0.0366535	0.298583	0.157454
ENSMUSG00000034656	Cacna1a	0.608321	0.0367054	0.298812	0.291198
ENSMUSG00000000318	Clec10a	0.330483	0.0367898	0.299305	0.158271
ENSMUSG00000004951	Hspb1	1.06749	0.0370799	0.299646	0.512016
ENSMUSG00000017715	Pgs1	-0.283512	0.0368799	0.299646	0.135841
ENSMUSG00000021493	Pdlim7	-0.380503	0.0370419	0.299646	0.182469
ENSMUSG00000026131	Dst	-0.420683	0.0371423	0.299646	0.201844
ENSMUSG00000027944	Hax1	-0.304392	0.0370197	0.299646	0.145953
ENSMUSG00000032741	Tpcn1	0.325263	0.0369198	0.299646	0.155878
ENSMUSG00000036304	Zdhhc23	0.50197	0.0371361	0.299646	0.240838
ENSMUSG00000037949	Ano10	0.292592	0.0371026	0.299646	0.140356
ENSMUSG00000042367	Gjb3	0.463899	0.0371089	0.299646	0.22254
ENSMUSG00000042506	Usp22	0.283459	0.036883	0.299646	0.135818
ENSMUSG00000042700	Sipa1l1	0.516334	0.0369282	0.299646	0.247458
ENSMUSG00000060450	Rnf14	-0.298699	0.0370028	0.299646	0.143211
ENSMUSG00000063406	Tmed5	-0.321265	0.0370195	0.299646	0.154043
ENSMUSG00000098923	Tmem185b	-0.354339	0.037179	0.29975	0.170045
ENSMUSG00000034218	Atm	0.488444	0.0372746	0.300327	0.23452
ENSMUSG00000026955	Sapcd2	0.441859	0.0373058	0.300386	0.212187
ENSMUSG00000011382	Dhdh	0.459603	0.0373814	0.300674	0.220796
ENSMUSG00000039041	Adrm1	-0.294066	0.0373895	0.300674	0.141277
ENSMUSG00000021823	Vcl	-0.546821	0.0374601	0.301049	0.262805
ENSMUSG00000036552	Ermard	0.394088	0.0375378	0.30148	0.189478
ENSMUSG00000020250	Txnrd1	-0.362716	0.0375665	0.301518	0.17442
ENSMUSG00000039713	Plekhg5	0.727837	0.0376328	0.301856	0.350118
ENSMUSG00000079469	Pigb	0.554454	0.0377413	0.302534	0.266865
ENSMUSG00000039967	Zfp292	0.269108	0.0377781	0.302635	0.12955
ENSMUSG00000057329	Bcl2	0.530262	0.0378151	0.302738	0.25532
ENSMUSG00000006262	Mob1b	-0.302823	0.0378487	0.302767	0.145834
ENSMUSG00000016534	Lamp2	-0.3884	0.037867	0.302767	0.187064
ENSMUSG00000000282	Mnt	0.509926	0.0379755	0.303248	0.245733
ENSMUSG00000034312	Iqsec1	0.298484	0.037952	0.303248	0.143822
ENSMUSG00000024672	Ms4a7	-1.14057	0.0380231	0.303435	0.549779
ENSMUSG00000024583	Txnl1	-0.231904	0.0380956	0.303621	0.111824
ENSMUSG00000024912	Fosl1	-0.554476	0.0381191	0.303621	0.267402
ENSMUSG00000029253	Cenpc1	-0.32073	0.0381001	0.303621	0.15466
ENSMUSG00000005054	Cstb	-0.388363	0.038176	0.303882	0.187347
ENSMUSG00000050439	Enthd1	-0.542848	0.0382551	0.304318	0.261978
ENSMUSG00000038271	Iffo1	0.448167	0.0383185	0.304629	0.216356
ENSMUSG00000042213	Zfand4	1.00636	0.0384822	0.305737	0.486238
ENSMUSG00000039934	Gsap	-0.652917	0.0385374	0.305945	0.315557
ENSMUSG00000090141	Gm614	-0.622891	0.0385571	0.305945	0.301076
ENSMUSG00000028691	Prdx1	-0.255061	0.0386139	0.306202	0.123321
ENSMUSG00000019210	Atp6v1e1	-0.311095	0.0386386	0.306204	0.150432
ENSMUSG00000050029	Rap2c	-0.327566	0.0386764	0.30631	0.158427
ENSMUSG00000022744	Cldnd1	-0.268676	0.0387459	0.306497	0.129992
ENSMUSG00000026825	Dnm1	1.04681	0.0387488	0.306497	0.506477
ENSMUSG00000051682	Treml4	-0.827896	0.0388983	0.307485	0.400868
ENSMUSG00000030083	Abtb1	0.481226	0.039022	0.308269	0.233157
ENSMUSG00000066952	Myo1h	1.38398	0.0391491	0.309078	0.670984
ENSMUSG00000028438	Kif24	0.453464	0.0392286	0.309317	0.219938
ENSMUSG00000029161	Cgref1	1.45035	0.0392162	0.309317	0.7034
ENSMUSG00000021892	Sh3bp5	0.266848	0.0393322	0.309939	0.129494
ENSMUSG00000038534	Osbpl7	0.400154	0.0393899	0.310198	0.194241
ENSMUSG00000013736	Trnt1	-0.257716	0.0395338	0.310941	0.125191
ENSMUSG00000036882	Arhgap33	0.657124	0.0395192	0.310941	0.319188
ENSMUSG00000027254	Map1a	-0.672681	0.0396308	0.311067	0.326929
ENSMUSG00000029715	Pop7	-0.453228	0.0396489	0.311067	0.220293
ENSMUSG00000038371	Sbf2	0.401423	0.0395999	0.311067	0.195065
ENSMUSG00000060791	Gmfg	-0.569057	0.0396344	0.311067	0.276572
ENSMUSG00000027132	Katnbl1	-0.304752	0.0397474	0.311645	0.1482
ENSMUSG00000036636	Clcn7	-0.255393	0.0397955	0.311826	0.124227
ENSMUSG00000029687	Ezh2	0.264392	0.0398639	0.312168	0.128648
ENSMUSG00000002032	Tmem25	1.15379	0.0399638	0.31218	0.561694
ENSMUSG00000031706	Rfx1	0.301648	0.0399294	0.31218	0.146825
ENSMUSG00000032105	Nherf4	1.47074	0.0399177	0.31218	0.715827
ENSMUSG00000041775	Mapk1ip1	0.613166	0.0399707	0.31218	0.298515
ENSMUSG00000056204	Pgpep1	0.377767	0.0399899	0.31218	0.183931
ENSMUSG00000023452	Pisd	-0.250959	0.0401481	0.313026	0.122286
ENSMUSG00000069581	Tspear	0.910789	0.0401382	0.313026	0.443784
ENSMUSG00000039953	Clstn1	0.200389	0.0401842	0.313113	0.0976628
ENSMUSG00000096188	Cmtm4	0.265997	0.0403024	0.313838	0.129714
ENSMUSG00000046186	Cd109	-0.596387	0.0404139	0.314511	0.290992
ENSMUSG00000013367	Iglon5	-1.00941	0.0405862	0.314629	0.492941
ENSMUSG00000026222	Sp100	-0.951383	0.0404554	0.314629	0.4643
ENSMUSG00000031613	Hpgd	1.36429	0.0405501	0.314629	0.666122
ENSMUSG00000035158	Mitf	-0.591685	0.0406297	0.314629	0.289009
ENSMUSG00000039089	L3mbtl3	0.478478	0.040552	0.314629	0.233622
ENSMUSG00000049649	Gpr3	1.9364	0.0406109	0.314629	0.945748
ENSMUSG00000055561	Spink5	-0.690649	0.0405771	0.314629	0.33726
ENSMUSG00000058589	Anks1b	-1.52487	0.0405677	0.314629	0.744592
ENSMUSG00000036188	Ankmy2	0.505518	0.040713	0.31508	0.247023
ENSMUSG00000006127	Inpp5k	0.451875	0.0407426	0.315114	0.220843
ENSMUSG00000020898	Ctc1	0.338464	0.0407831	0.315233	0.165449
ENSMUSG00000016921	Srsf6	-0.260184	0.0408353	0.315302	0.127217
ENSMUSG00000026248	Mrpl44	-0.278088	0.0408593	0.315302	0.135987
ENSMUSG00000078453	Abracl	-0.386547	0.0408673	0.315302	0.189032
ENSMUSG00000002109	Ddb2	0.815602	0.0409159	0.315348	0.398948
ENSMUSG00000032122	Slc37a2	0.531584	0.0409487	0.315348	0.260064
ENSMUSG00000032754	Slc8b1	-0.456375	0.0409286	0.315348	0.223248
ENSMUSG00000040848	Sft2d2	0.349415	0.0409994	0.315545	0.170986
ENSMUSG00000038510	Rpf2	-0.268109	0.0410278	0.315569	0.131217
ENSMUSG00000025139	Tollip	-0.213166	0.0411289	0.316153	0.104379
ENSMUSG00000059436	Max	-0.254462	0.0412143	0.316616	0.124653
ENSMUSG00000023272	Creld2	-0.329408	0.041434	0.317336	0.161541
ENSMUSG00000030177	Ccdc77	0.354911	0.04135	0.317336	0.173976
ENSMUSG00000032750	Gab3	0.872946	0.0414345	0.317336	0.428092
ENSMUSG00000039307	Hexdc	0.590906	0.0414169	0.317336	0.289755
ENSMUSG00000044703	Phf11a	-1.23792	0.0413966	0.317336	0.606961
ENSMUSG00000002881	Nab1	-0.417155	0.0414882	0.317553	0.204627
ENSMUSG00000040907	Atp1a3	0.433656	0.0415354	0.31772	0.21277
ENSMUSG00000023993	Treml1	0.748837	0.0417295	0.318816	0.367761
ENSMUSG00000048621	Gm6377	-1.32105	0.0417121	0.318816	0.648726
ENSMUSG00000033855	Ston1	0.432812	0.0418985	0.319913	0.212733
ENSMUSG00000032555	Topbp1	0.260615	0.0419919	0.320193	0.128154
ENSMUSG00000041193	Pla2g5	-0.328321	0.0419625	0.320193	0.161425
ENSMUSG00000051343	Rab11fip5	0.377913	0.0420117	0.320193	0.185853
ENSMUSG00000025586	Cpeb1	0.669695	0.0420864	0.320258	0.329466
ENSMUSG00000035696	Rnf38	0.304096	0.0420552	0.320258	0.149582
ENSMUSG00000061577	Adgrg5	0.998515	0.0420969	0.320258	0.49126
ENSMUSG00000032815	Fanca	0.354938	0.0421629	0.320566	0.174682
ENSMUSG00000042473	Tbc1d8b	0.408421	0.0422008	0.32066	0.201041
ENSMUSG00000028838	Extl1	0.845904	0.0422625	0.320934	0.416511
ENSMUSG00000057596	Trim30d	-1.59743	0.0423557	0.321447	0.786907
ENSMUSG00000001151	Pcnt	0.32502	0.0424149	0.321702	0.160154
ENSMUSG00000029370	Rassf6	-1.51992	0.0424875	0.322058	0.749203
ENSMUSG00000028466	Creb3	-0.321179	0.0425665	0.322197	0.158377
ENSMUSG00000031552	Adam18	0.486764	0.0426014	0.322197	0.240069
ENSMUSG00000038740	Mvb12b	0.328484	0.0425769	0.322197	0.161987
ENSMUSG00000050088	1600012H06Rik	-0.345297	0.0426086	0.322197	0.170305
ENSMUSG00000032267	Usp28	0.345169	0.0426821	0.322558	0.170302
ENSMUSG00000025008	Tctn3	0.458843	0.042714	0.322605	0.226422
ENSMUSG00000069662	Marcks	-1.71949	0.0427917	0.322998	0.848819
ENSMUSG00000024570	Rbfa	0.277489	0.043066	0.324873	0.137162
ENSMUSG00000024130	Abca3	0.315593	0.0432104	0.32566	0.156105
ENSMUSG00000050234	Gja4	1.18252	0.0432242	0.32566	0.584962
ENSMUSG00000071658	Gng3	0.560286	0.0432482	0.32566	0.27719
ENSMUSG00000056758	Hmga2	-0.579943	0.0433333	0.326105	0.287032
ENSMUSG00000042272	Sestd1	-0.424223	0.0435586	0.327471	0.210187
ENSMUSG00000052821	Cysltr1	0.438467	0.0435671	0.327471	0.217253
ENSMUSG00000024097	Srsf7	-0.216834	0.0435999	0.327522	0.107454
ENSMUSG00000023988	Bysl	-0.281224	0.0437058	0.328121	0.139434
ENSMUSG00000027353	Mcm8	0.360831	0.0438074	0.32849	0.17899
ENSMUSG00000049950	Rpp38	-0.484059	0.0437973	0.32849	0.240106
ENSMUSG00000038538	Ubn2	0.368254	0.0438983	0.328779	0.182751
ENSMUSG00000040209	Zfp704	0.432919	0.0438795	0.328779	0.214822
ENSMUSG00000028156	Eif4e	-0.285583	0.043939	0.328887	0.141752
ENSMUSG00000001964	Emd	-0.249505	0.0439664	0.328896	0.12386
ENSMUSG00000042439	Zfp532	0.468074	0.0440767	0.329524	0.232484
ENSMUSG00000070583	Fv1	0.643562	0.0442585	0.330687	0.31992
ENSMUSG00000004698	Hdac9	0.653131	0.0445193	0.33087	0.325075
ENSMUSG00000018008	Cyth4	-0.345226	0.0445204	0.33087	0.171826
ENSMUSG00000022996	Wnt10b	-1.43941	0.0444137	0.33087	0.716064
ENSMUSG00000027287	Snap23	-0.280488	0.0444851	0.33087	0.139581
ENSMUSG00000035960	Apex1	-0.265784	0.0443656	0.33087	0.13219
ENSMUSG00000041777	Cir1	0.563506	0.0444996	0.33087	0.280442
ENSMUSG00000063273	Naa15	-0.285204	0.0443237	0.33087	0.141821
ENSMUSG00000068823	Csde1	-0.222217	0.044486	0.33087	0.110584
ENSMUSG00000098338	Mir6941	1.89754	0.0444359	0.33087	0.944071
ENSMUSG00000002428	Hltf	0.284601	0.0446437	0.331393	0.141734
ENSMUSG00000040234	Tm7sf3	0.418883	0.0446284	0.331393	0.208592
ENSMUSG00000024347	Psd2	0.681256	0.0446756	0.331434	0.339322
ENSMUSG00000025007	Aldh18a1	0.303383	0.0447961	0.331936	0.151196
ENSMUSG00000039206	Daglb	0.406729	0.0447879	0.331936	0.202692
ENSMUSG00000022999	Lmbr1l	0.469305	0.0449082	0.332374	0.234007
ENSMUSG00000055069	Rab39	1.34819	0.0448955	0.332374	0.672202
ENSMUSG00000020694	Tlk2	-0.275778	0.0450184	0.332405	0.137581
ENSMUSG00000033722	BC034090	0.4372	0.0450151	0.332405	0.218108
ENSMUSG00000044583	Tlr7	-0.345415	0.0449748	0.332405	0.172286
ENSMUSG00000068587	Mgam	-1.5247	0.0450093	0.332405	0.760612
ENSMUSG00000027993	Trim2	0.918371	0.0451257	0.332966	0.458388
ENSMUSG00000055371	Stam2	-0.309982	0.0451475	0.332966	0.154737
ENSMUSG00000046667	Rbm12b1	2.09355	0.0453497	0.334101	1.04605
ENSMUSG00000064105	Cnnm2	0.459405	0.0453547	0.334101	0.229547
ENSMUSG00000041020	Map7d2	1.21758	0.045436	0.334346	0.608606
ENSMUSG00000063849	Ppcdc	0.316854	0.0454412	0.334346	0.158384
ENSMUSG00000052760	A630001G21Rik	-0.316848	0.0455692	0.335091	0.158475
ENSMUSG00000018566	Slc2a4	0.940381	0.0456624	0.33558	0.470543
ENSMUSG00000027550	Lrrcc1	0.431802	0.0457141	0.335763	0.216115
ENSMUSG00000021806	Nid2	0.651673	0.0457797	0.336008	0.326258
ENSMUSG00000034833	Tespa1	1.10307	0.0458011	0.336008	0.552301
ENSMUSG00000042744	Hectd4	0.391926	0.0459611	0.336986	0.19638
ENSMUSG00000010051	Hyal1	0.787252	0.0460148	0.337169	0.394562
ENSMUSG00000021375	Kif13a	0.328223	0.0460399	0.337169	0.164521
ENSMUSG00000017428	Psmd11	-0.253386	0.0463585	0.338168	0.127194
ENSMUSG00000022802	Lmln	0.501944	0.0463651	0.338168	0.251973
ENSMUSG00000024791	Cdca5	0.293603	0.0463601	0.338168	0.147384
ENSMUSG00000025730	Rab40c	0.331172	0.0462043	0.338168	0.166124
ENSMUSG00000031668	Eif2ak3	0.313649	0.0463103	0.338168	0.15741
ENSMUSG00000035107	Dcbld2	-0.519562	0.0463622	0.338168	0.260814
ENSMUSG00000042647	Acad12	0.539572	0.0462343	0.338168	0.2707
ENSMUSG00000015305	Sash1	-0.349555	0.04655	0.33873	0.175623
ENSMUSG00000036353	P2ry12	0.618045	0.04653	0.33873	0.310489
ENSMUSG00000042613	Pbxip1	0.516916	0.04651	0.33873	0.259661
ENSMUSG00000057411	Antkmt	0.403575	0.0464891	0.33873	0.202707
ENSMUSG00000004393	Ddx56	-0.317231	0.0466583	0.339321	0.159462
ENSMUSG00000020034	Tcp11l2	0.617465	0.0468132	0.339543	0.310598
ENSMUSG00000028702	Rad54l	0.316045	0.0468124	0.339543	0.158977
ENSMUSG00000046230	Vps13a	0.353808	0.0467257	0.339543	0.177902
ENSMUSG00000050605	Zfp61	0.29484	0.0468034	0.339543	0.148304
ENSMUSG00000089255	Snora78	-1.32102	0.0468241	0.339543	0.664535
ENSMUSG00000047098	Rnf31	-0.310046	0.0468821	0.33957	0.156009
ENSMUSG00000050947	Amigo1	0.485773	0.0468761	0.33957	0.244424
ENSMUSG00000019877	Serinc1	-0.229157	0.0469768	0.34006	0.115357
ENSMUSG00000020009	Ifngr1	0.405975	0.0471841	0.34134	0.204558
ENSMUSG00000032690	Oas2	-0.964716	0.0472081	0.34134	0.486143
ENSMUSG00000026809	Spaca9	0.7421	0.0472922	0.341703	0.374104
ENSMUSG00000030322	Mbd4	0.42076	0.0473127	0.341703	0.212131
ENSMUSG00000034761	Map4k5	-0.296306	0.0474077	0.342192	0.14945
ENSMUSG00000030583	Sipa1l3	0.320453	0.047599	0.343306	0.161769
ENSMUSG00000073795	Spef1l	-0.646532	0.0476168	0.343306	0.326404
ENSMUSG00000038781	Stap2	-1.28974	0.0476569	0.343398	0.651248
ENSMUSG00000062591	Tubb4a	0.60657	0.0476906	0.343443	0.306331
ENSMUSG00000022235	Cmbl	0.795679	0.0477679	0.343803	0.401974
ENSMUSG00000018848	Rars	-0.236817	0.0479951	0.345042	0.119761
ENSMUSG00000037344	Slc12a9	0.341893	0.0479683	0.345042	0.172878
ENSMUSG00000001750	Tcirg1	-0.415685	0.0482035	0.345156	0.210412
ENSMUSG00000005610	Eif4g2	-0.19592	0.0481521	0.345156	0.0991486
ENSMUSG00000026639	Lamb3	-0.641113	0.0480867	0.345156	0.324351
ENSMUSG00000031897	Psmb10	-0.487258	0.0480489	0.345156	0.246471
ENSMUSG00000034773	Hrob	0.306269	0.0481993	0.345156	0.155025
ENSMUSG00000035596	Mboat7	0.308827	0.0481894	0.345156	0.156313
ENSMUSG00000055447	Cd47	-0.768098	0.0481803	0.345156	0.388758
ENSMUSG00000066383	Iqcf1	-1.18027	0.0482626	0.345382	0.597588
ENSMUSG00000028420	Tmem38b	-0.541386	0.0485048	0.346917	0.274409
ENSMUSG00000027570	Col9a3	-0.615123	0.0486643	0.347778	0.312004
ENSMUSG00000030032	Wdr54	0.555401	0.0486807	0.347778	0.281733
ENSMUSG00000030276	Ttll3	0.338648	0.0487861	0.348158	0.171863
ENSMUSG00000094845	Tmem95	1.14589	0.0487893	0.348158	0.581542
ENSMUSG00000049303	Syt12	0.91569	0.0488371	0.348301	0.464815
ENSMUSG00000076315	Mir343	-1.1475	0.0488892	0.348474	0.58262
ENSMUSG00000017400	Stac2	0.587582	0.0490882	0.348887	0.298595
ENSMUSG00000026946	Nmi	-0.502862	0.0490023	0.348887	0.255445
ENSMUSG00000030269	Mtmr14	-0.501295	0.0491418	0.348887	0.254806
ENSMUSG00000034177	Rnf43	1.21457	0.0490536	0.348887	0.617118
ENSMUSG00000036513	Commd2	-0.268316	0.0491222	0.348887	0.136372
ENSMUSG00000038806	Sde2	-0.221112	0.0491039	0.348887	0.112372
ENSMUSG00000058297	Spock2	1.05661	0.0491117	0.348887	0.537
ENSMUSG00000032549	Rab6b	-2.15507	0.0492481	0.349049	1.09593
ENSMUSG00000039512	Bltp3a	0.290324	0.0492245	0.349049	0.147624
ENSMUSG00000047880	Cxcr5	-1.3726	0.0492231	0.349049	0.697936
ENSMUSG00000040511	Pvr	-0.280032	0.0493096	0.349288	0.142444
ENSMUSG00000039254	Pomt1	0.316246	0.049403	0.349627	0.160931
ENSMUSG00000041124	Msantd4	-0.311472	0.0494133	0.349627	0.158509
ENSMUSG00000040533	Matn1	1.04349	0.0494471	0.34967	0.531116
ENSMUSG00000047248	C2cd3	0.391109	0.0495106	0.349921	0.199122
ENSMUSG00000015829	Tnr	1.03669	0.0496516	0.350523	0.528128
ENSMUSG00000021270	Hsp90aa1	-0.23398	0.0496252	0.350523	0.119184
ENSMUSG00000020941	Map3k14	0.413272	0.0497656	0.350736	0.210641
ENSMUSG00000024937	Ehbp1l1	-0.328302	0.0497465	0.350736	0.167318
ENSMUSG00000099145	Mir8116	1.31629	0.0497439	0.350736	0.670836
ENSMUSG00000040621	Gemin8	0.403805	0.0498181	0.350909	0.205863
ENSMUSG00000037759	Ptger2	-0.701059	0.0498533	0.350959	0.357461
ENSMUSG00000038608	Dock10	-0.495193	0.0499939	0.351752	0.252648
ENSMUSG00000036106	Prr5	0.416189	0.0501332	0.352337	0.212469
ENSMUSG00000043015	Nemp2	0.536851	0.0501106	0.352337	0.274041
ENSMUSG00000000202	Btbd17	0.84101	0.0503595	0.353064	0.429767
ENSMUSG00000022359	Ntaq1	-0.389101	0.0503774	0.353064	0.198851
ENSMUSG00000031295	Phka2	0.501281	0.0503666	0.353064	0.256169
ENSMUSG00000031985	Gnpat	0.222829	0.0503495	0.353064	0.113863
ENSMUSG00000042675	Ypel3	1.06546	0.0502688	0.353064	0.544252
ENSMUSG00000026479	Lamc2	-1.9025	0.0506184	0.354441	0.973296
ENSMUSG00000037921	Ddx60	-1.40853	0.0506304	0.354441	0.720623
ENSMUSG00000025494	Sigirr	0.53171	0.0507876	0.355145	0.272215
ENSMUSG00000032120	C2cd2l	0.307199	0.0507689	0.355145	0.157261
ENSMUSG00000048970	C1galt1c1	-0.337681	0.0508453	0.35535	0.172923
ENSMUSG00000026021	Sumo1	-0.242938	0.051042	0.356409	0.124512
ENSMUSG00000057457	Phex	0.406931	0.0510535	0.356409	0.208573
ENSMUSG00000031779	Ccl22	-1.85295	0.0511521	0.3567	0.950132
ENSMUSG00000063851	Rnf183	-0.821936	0.0511374	0.3567	0.421435
ENSMUSG00000025869	Nop16	-0.294528	0.0512106	0.356711	0.151062
ENSMUSG00000031709	Tbc1d9	-0.49268	0.0511964	0.356711	0.252678
ENSMUSG00000014905	Dnajb9	-0.309841	0.0514413	0.357445	0.159074
ENSMUSG00000021815	Mss51	0.543955	0.0514584	0.357445	0.27929
ENSMUSG00000031608	Galnt7	-0.312132	0.0513676	0.357445	0.1602
ENSMUSG00000041695	Kcnj2	-0.445339	0.0514209	0.357445	0.228619
ENSMUSG00000041992	Rapgef5	-0.472923	0.0513848	0.357445	0.242742
ENSMUSG00000024695	Zfp91	-0.238533	0.0516418	0.358322	0.122569
ENSMUSG00000054893	Zfp667	1.15745	0.0516138	0.358322	0.594682
ENSMUSG00000079108	Srp54c	-0.398943	0.0516852	0.358425	0.205033
ENSMUSG00000001833	Septin7	-0.273703	0.0517872	0.358884	0.140729
ENSMUSG00000026489	Coq8a	0.617878	0.0518086	0.358884	0.317721
ENSMUSG00000028550	Atg4c	0.319332	0.0518594	0.359037	0.16424
ENSMUSG00000022889	Mrpl39	-0.320215	0.0519001	0.359121	0.164723
ENSMUSG00000039253	Fn3krp	0.63444	0.0520387	0.359684	0.326558
ENSMUSG00000058258	Idi1	-0.37464	0.0520146	0.359684	0.192814
ENSMUSG00000056153	Socs6	-0.290379	0.052223	0.360758	0.14958
ENSMUSG00000027630	Tbl1xr1	0.266505	0.0522802	0.360955	0.137316
ENSMUSG00000027583	Zbtb46	0.38908	0.0523196	0.361028	0.200505
ENSMUSG00000021365	Nedd9	0.411183	0.0523886	0.361306	0.211958
ENSMUSG00000024770	Lipn	-1.01825	0.0524649	0.361633	0.52506
ENSMUSG00000034848	Ttc21b	0.337175	0.0526126	0.362168	0.173973
ENSMUSG00000037020	Wdr62	0.354424	0.0526291	0.362168	0.182886
ENSMUSG00000042032	Mat2b	0.30272	0.0525802	0.362168	0.156174
ENSMUSG00000038618	Rassf7	0.82135	0.0526618	0.362194	0.423882
ENSMUSG00000001419	Mef2d	0.206038	0.0528042	0.36295	0.106396
ENSMUSG00000018415	Gid4	0.331082	0.0528296	0.36295	0.170986
ENSMUSG00000013155	Enkd1	0.310487	0.0529407	0.363515	0.160425
ENSMUSG00000014852	Adamts13	0.62678	0.0530503	0.364068	0.323999
ENSMUSG00000064370	mt-Cytb	-0.232559	0.053108	0.364264	0.120245
ENSMUSG00000024223	Armc12	1.35105	0.0533418	0.365361	0.699247
ENSMUSG00000025764	Jade1	0.31692	0.0533512	0.365361	0.164032
ENSMUSG00000030124	Lag3	1.53101	0.0533552	0.365361	0.792432
ENSMUSG00000042489	Clspn	0.399329	0.0533976	0.365451	0.206725
ENSMUSG00000005417	Mprip	0.270523	0.053578	0.366487	0.140151
ENSMUSG00000040260	Daam2	-0.585568	0.0536951	0.366897	0.303515
ENSMUSG00000044328	Trp53i13	0.441174	0.0536966	0.366897	0.228673
ENSMUSG00000026278	Bok	1.57899	0.0537536	0.367005	0.818632
ENSMUSG00000044042	Fmn1	0.543702	0.0537946	0.367005	0.281932
ENSMUSG00000064363	mt-Nd4	-0.226064	0.0538001	0.367005	0.117226
ENSMUSG00000026918	Brd3	0.307147	0.0539069	0.367197	0.159343
ENSMUSG00000036529	Sbf1	0.203444	0.053916	0.367197	0.105547
ENSMUSG00000053318	Slamf8	-0.848276	0.0538844	0.367197	0.440031
ENSMUSG00000079020	Slc45a4	0.34543	0.0540529	0.36793	0.179313
ENSMUSG00000033837	Foxh1	-1.92792	0.0541247	0.368218	1.00108
ENSMUSG00000038838	Vars2	0.239633	0.0541886	0.368453	0.124463
ENSMUSG00000059810	Rgs3	-0.302574	0.0543283	0.369203	0.157246
ENSMUSG00000016624	Phf21b	0.383138	0.0545076	0.369421	0.199263
ENSMUSG00000020802	Ube2o	0.280856	0.0545006	0.369421	0.146063
ENSMUSG00000022066	Entpd4b	2.16612	0.0544672	0.369421	1.12637
ENSMUSG00000027746	Ufm1	-0.259171	0.0544765	0.369421	0.134772
ENSMUSG00000030410	Dmwd	0.605732	0.0544156	0.369421	0.314909
ENSMUSG00000002996	Hbp1	0.499569	0.0545422	0.369456	0.259853
ENSMUSG00000040904	Gm21988	-1.36146	0.054754	0.37069	0.708789
ENSMUSG00000034652	Cd300a	-0.50299	0.0547996	0.370799	0.261911
ENSMUSG00000028463	Car9	0.65627	0.0548402	0.370873	0.341783
ENSMUSG00000030102	Itpr1	0.398142	0.0549158	0.370985	0.207415
ENSMUSG00000054640	Slc8a1	0.619866	0.0549012	0.370985	0.322905
ENSMUSG00000027582	Zgpat	0.230316	0.0549781	0.371006	0.120016
ENSMUSG00000048327	Ckap2l	-0.274768	0.0549765	0.371006	0.143178
ENSMUSG00000026782	Abi2	0.294168	0.0550514	0.371301	0.153335
ENSMUSG00000019487	Trip10	-0.41981	0.0551171	0.371482	0.218885
ENSMUSG00000074212	Dnajb14	0.348051	0.0551375	0.371482	0.181485
ENSMUSG00000075467	Dnlz	-0.277439	0.0551879	0.371622	0.144696
ENSMUSG00000042073	Abhd14b	0.436407	0.0552348	0.371687	0.227648
ENSMUSG00000057672	Pkn1	0.280455	0.0552568	0.371687	0.14631
ENSMUSG00000002083	Bbc3	0.548948	0.055333	0.371801	0.286469
ENSMUSG00000015112	Slc25a13	-0.217002	0.0553211	0.371801	0.113237
ENSMUSG00000024402	Lta	-1.39405	0.055385	0.371951	0.727642
ENSMUSG00000009093	Gstt4	-1.94837	0.0554794	0.372386	1.01737
ENSMUSG00000034801	Sos2	0.251921	0.0556031	0.373017	0.131611
ENSMUSG00000024301	Kifc5b	0.287119	0.0557517	0.373684	0.150091
ENSMUSG00000048752	Prss50	-0.395748	0.0557622	0.373684	0.206885
ENSMUSG00000005958	Ephb3	1.32873	0.0558613	0.374148	0.694899
ENSMUSG00000023087	Noct	-0.331754	0.0559781	0.374731	0.173584
ENSMUSG00000036499	Eea1	-0.451777	0.0560377	0.37493	0.23644
ENSMUSG00000021062	Rab15	-1.33939	0.0561702	0.375616	0.701359
ENSMUSG00000018459	Slc13a3	0.540952	0.0563097	0.376163	0.283424
ENSMUSG00000051977	Prdm9	0.532019	0.056312	0.376163	0.278746
ENSMUSG00000031917	Nip7	-0.299402	0.0563763	0.376392	0.15691
ENSMUSG00000044949	Ubtd2	-0.481269	0.0564153	0.376452	0.252262
ENSMUSG00000000776	Polr3d	-0.37965	0.0568703	0.376847	0.199364
ENSMUSG00000001017	Chtop	-0.227833	0.0566023	0.376847	0.119511
ENSMUSG00000003849	Nqo1	-1.07011	0.0568203	0.376847	0.561827
ENSMUSG00000018042	Cyb5r3	-0.266423	0.056895	0.376847	0.139919
ENSMUSG00000025404	R3hdm2	0.237979	0.0567103	0.376847	0.124888
ENSMUSG00000027236	Eif3j1	-0.394525	0.0567051	0.376847	0.207037
ENSMUSG00000027722	Afg2a	-0.240988	0.0565539	0.376847	0.126387
ENSMUSG00000032812	Arap1	-0.382814	0.0568585	0.376847	0.201016
ENSMUSG00000033478	Fhip2a	0.27278	0.0566714	0.376847	0.143129
ENSMUSG00000035165	Kcne3	0.765578	0.0566947	0.376847	0.40174
ENSMUSG00000038738	Shank1	0.516785	0.0568056	0.376847	0.271306
ENSMUSG00000042607	Asb4	0.662663	0.0565428	0.376847	0.347521
ENSMUSG00000048163	Selplg	-0.538841	0.0567177	0.376847	0.282785
ENSMUSG00000078153	Psme2b	-0.51184	0.0568322	0.376847	0.268739
ENSMUSG00000000056	Narf	0.799976	0.0571012	0.377018	0.420479
ENSMUSG00000020696	Rffl	-0.488793	0.0570302	0.377018	0.256843
ENSMUSG00000021996	Esd	-0.366743	0.0570921	0.377018	0.192758
ENSMUSG00000038722	Bud31	-0.291221	0.05703	0.377018	0.153026
ENSMUSG00000056952	Tatdn2	-0.264044	0.0570784	0.377018	0.138773
ENSMUSG00000064138	Fam172a	0.905821	0.0569813	0.377018	0.475883
ENSMUSG00000079418	Atg4a	-0.309035	0.0571514	0.377151	0.162466
ENSMUSG00000023902	Zscan10	1.40391	0.057296	0.37751	0.738494
ENSMUSG00000034121	Mks1	0.372156	0.0572712	0.37751	0.195745
ENSMUSG00000068523	Gng5	-0.294304	0.0572555	0.37751	0.154787
ENSMUSG00000015093	Clic3	0.685534	0.0573346	0.377566	0.360665
ENSMUSG00000026049	Tex30	-0.319456	0.0574401	0.377666	0.16814
ENSMUSG00000029364	Wsb2	-0.386361	0.057387	0.377666	0.20331
ENSMUSG00000049659	Aftph	-0.410007	0.0574188	0.377666	0.215781
ENSMUSG00000028093	Acp6	0.265338	0.0575152	0.377961	0.139697
ENSMUSG00000053291	Rab4b	1.05846	0.0576801	0.37845	0.557634
ENSMUSG00000062590	Armc9	0.368424	0.0576365	0.37845	0.194066
ENSMUSG00000064345	mt-Nd2	-0.315965	0.0576692	0.37845	0.166455
ENSMUSG00000059851	Kmt5c	0.539185	0.0578217	0.379181	0.284223
ENSMUSG00000027641	Rbl1	0.344364	0.0578701	0.3793	0.181561
ENSMUSG00000026254	Eif4e2	-0.268559	0.0580042	0.379782	0.14167
ENSMUSG00000033099	Nol12	-0.266015	0.0579906	0.379782	0.14032
ENSMUSG00000022698	Naa50	-0.227971	0.0582095	0.380729	0.120357
ENSMUSG00000024085	Man2a1	0.308409	0.0581917	0.380729	0.162813
ENSMUSG00000026578	Ccdc181	0.550208	0.0582491	0.38079	0.290528
ENSMUSG00000017146	Brca1	0.346039	0.0589057	0.384881	0.183196
ENSMUSG00000031910	Has3	0.499559	0.0589401	0.384906	0.264507
ENSMUSG00000087739	Gm24644	1.24513	0.0589989	0.385089	0.659427
ENSMUSG00000029552	Tes	-0.40753	0.059308	0.386905	0.216093
ENSMUSG00000041417	Pik3r1	-0.286018	0.0593618	0.387055	0.151693
ENSMUSG00000028967	Errfi1	-0.584773	0.0593978	0.387088	0.310185
ENSMUSG00000035354	Uvrag	0.268634	0.0594397	0.387161	0.142517
ENSMUSG00000033961	Zfp446	-0.295936	0.0596229	0.388152	0.157114
ENSMUSG00000041530	2001-08-01	0.391762	0.059659	0.388186	0.208018
ENSMUSG00000032449	Slc25a36	0.229626	0.0597793	0.388767	0.121985
ENSMUSG00000048832	Vps37c	-0.504539	0.0600715	0.389908	0.268334
ENSMUSG00000053198	Prx	0.75642	0.0600775	0.389908	0.402303
ENSMUSG00000053716	Dusp7	0.279366	0.0601102	0.389908	0.1486
ENSMUSG00000054892	Txk	0.70085	0.0600875	0.389908	0.372763
ENSMUSG00000068854	H2bc21	0.437361	0.0599881	0.389908	0.23253
ENSMUSG00000020692	Nle1	-0.197125	0.0601797	0.390157	0.104883
ENSMUSG00000010307	Tmem86a	0.466495	0.0603743	0.391067	0.248393
ENSMUSG00000038295	Atg9b	0.263023	0.0603823	0.391067	0.140055
ENSMUSG00000027215	Cd82	-0.669844	0.0604241	0.391135	0.356739
ENSMUSG00000040495	Chrm4	0.291392	0.0605226	0.391571	0.155246
ENSMUSG00000032946	Rasgrp2	1.13648	0.0606712	0.392128	0.605836
ENSMUSG00000033526	Ppip5k1	0.281836	0.0606706	0.392128	0.150241
ENSMUSG00000007080	Pole	0.417013	0.0608251	0.39292	0.222435
ENSMUSG00000036879	Phkb	0.268215	0.0609996	0.393642	0.143163
ENSMUSG00000040061	Plcb2	0.296353	0.0609981	0.393642	0.158181
ENSMUSG00000029911	Ssbp1	-0.249165	0.0611775	0.394587	0.133086
ENSMUSG00000007035	Msh5	0.357206	0.0617813	0.395955	0.191238
ENSMUSG00000018570	2810408A11Rik	1.21343	0.0617486	0.395955	0.649555
ENSMUSG00000019837	Gtf3c6	-0.323295	0.0615904	0.395955	0.172956
ENSMUSG00000019897	Ccdc59	-0.2827	0.0616469	0.395955	0.151271
ENSMUSG00000020935	Dcakd	-0.293285	0.0617904	0.395955	0.157022
ENSMUSG00000023328	Ache	0.640799	0.0616496	0.395955	0.342892
ENSMUSG00000027368	Dusp2	-0.560486	0.0617782	0.395955	0.300065
ENSMUSG00000029447	Cct6a	-0.223259	0.0615895	0.395955	0.119438
ENSMUSG00000039801	Cplane1	0.377114	0.0617881	0.395955	0.201901
ENSMUSG00000040124	Gorab	-0.441564	0.061464	0.395955	0.236113
ENSMUSG00000059713	Rcan3	0.397559	0.0615993	0.395955	0.212693
ENSMUSG00000078137	Ankrd63	1.57525	0.0615355	0.395955	0.842547
ENSMUSG00000078429	Ctdsp2	0.527613	0.0618108	0.395955	0.282501
ENSMUSG00000079658	Eloc	-0.230624	0.0618315	0.395955	0.123493
ENSMUSG00000002319	Ipo4	-0.289945	0.0619822	0.396175	0.155348
ENSMUSG00000021495	Fam193b	0.330464	0.0619871	0.396175	0.177061
ENSMUSG00000021796	Bmpr1a	-0.260613	0.0619287	0.396175	0.139604
ENSMUSG00000055334	Snupn	0.45586	0.0619921	0.396175	0.244252
ENSMUSG00000000001	Gnai3	-0.201519	0.0621241	0.396383	0.108029
ENSMUSG00000040997	Abhd4	0.409497	0.0620919	0.396383	0.219494
ENSMUSG00000041429	Nthl1	0.334019	0.062151	0.396383	0.179078
ENSMUSG00000041828	Abca8a	1.08315	0.0621026	0.396383	0.580601
ENSMUSG00000060708	Bloc1s4	-0.374602	0.062383	0.39766	0.201014
ENSMUSG00000039756	Dnttip2	-0.30807	0.062602	0.398853	0.165451
ENSMUSG00000060985	Tdrd5	-0.958925	0.062698	0.39906	0.515184
ENSMUSG00000067931	Zfp948	-0.334151	0.0626697	0.39906	0.179504
ENSMUSG00000057193	Slc44a2	-0.272291	0.06282	0.399527	0.146357
ENSMUSG00000095519	Ighv1-66	-1.18172	0.0628352	0.399527	0.635212
ENSMUSG00000028976	Slc2a5	1.13635	0.063159	0.401383	0.611574
ENSMUSG00000048007	Timm8a1	-0.310912	0.0632334	0.401652	0.167378
ENSMUSG00000018470	Kcnab3	1.75209	0.0633135	0.401813	0.943512
ENSMUSG00000031216	Stard8	0.650496	0.0633228	0.401813	0.35031
ENSMUSG00000021814	Anxa7	-0.346142	0.0633959	0.402055	0.186458
ENSMUSG00000032119	Hinfp	0.312759	0.0634251	0.402055	0.168494
ENSMUSG00000002803	Btbd6	0.429143	0.0634891	0.402258	0.23125
ENSMUSG00000026377	Nifk	-0.294672	0.0637045	0.402882	0.158918
ENSMUSG00000030521	Mphosph10	-0.230409	0.0637096	0.402882	0.124263
ENSMUSG00000040592	Cd79b	1.49892	0.0637142	0.402882	0.808401
ENSMUSG00000044749	Abca6	1.46845	0.0637184	0.402882	0.791984
ENSMUSG00000046756	Mrps7	-0.327607	0.0637482	0.402882	0.176709
ENSMUSG00000016758	Bik	-1.34	0.0638805	0.403045	0.723148
ENSMUSG00000024308	Tapbp	-0.571022	0.0639221	0.403045	0.308207
ENSMUSG00000025176	Hoga1	0.673031	0.0639667	0.403045	0.363327
ENSMUSG00000026622	Nek2	0.242001	0.06394	0.403045	0.130628
ENSMUSG00000026842	Abl1	0.269576	0.063945	0.403045	0.145515
ENSMUSG00000070047	Fat1	0.560045	0.0638319	0.403045	0.302179
ENSMUSG00000022205	Sub1	-0.400259	0.0640141	0.403095	0.216113
ENSMUSG00000050473	Slc35d3	1.68901	0.0640389	0.403095	0.91204
ENSMUSG00000039220	Ppp1r10	-0.315487	0.0640965	0.403255	0.170394
ENSMUSG00000015932	Dstn	-0.343638	0.0642173	0.403408	0.185683
ENSMUSG00000026737	Pip4k2a	0.229174	0.0641607	0.403408	0.123807
ENSMUSG00000035849	Krt222	1.35704	0.0642055	0.403408	0.733237
ENSMUSG00000026796	Niban2	-0.301848	0.0642676	0.403522	0.163133
[truncated: 15,221 more rows]
[truncated: 3 more columns]

## Sheet: TABLE_S13
Table S13. Differentially expressed genes in 4-hour EtOH-treated compared to LPS-treated microglia cells
Ensembl ID	Gene symbol	log2FC	pval	padj	lfcSE
ENSMUSG00000008496	Pou2f2	-3.20495	5.91166e-92	7.41854e-88	0.157583
ENSMUSG00000035164	Zc3h12c	-1.75311	5.21691e-49	3.27335e-45	0.119143
ENSMUSG00000024401	Tnf	-2.18297	1.3354e-47	5.58597e-44	0.150619
ENSMUSG00000042349	Ikbke	-2.05883	2.50374e-45	7.85487e-42	0.145713
ENSMUSG00000042677	Zc3h12a	-2.42611	3.74246e-40	9.39283e-37	0.182909
ENSMUSG00000027995	Tlr2	-1.35227	1.28159e-37	2.68045e-34	0.105489
ENSMUSG00000027399	Il1a	-6.02778	1.77106e-37	3.17501e-34	0.471141
ENSMUSG00000023030	Slc11a2	-1.19703	4.09157e-29	6.41814e-26	0.10688
ENSMUSG00000000982	Ccl3	-2.62836	3.15993e-28	4.406e-25	0.23857
ENSMUSG00000035356	Nfkbiz	-3.16605	2.39744e-26	2.81315e-23	0.298113
ENSMUSG00000026984	Il36a	-4.67451	2.4659e-26	2.81315e-23	0.440257
ENSMUSG00000020400	Tnip1	-1.55447	5.94991e-26	6.22212e-23	0.147551
ENSMUSG00000030156	Cd69	-2.09081	1.11683e-25	1.07808e-22	0.199587
ENSMUSG00000044103	Il36g	-2.87325	4.96332e-25	4.44891e-22	0.278048
ENSMUSG00000018930	Ccl4	-2.99942	1.20668e-24	1.00951e-21	0.29268
ENSMUSG00000026981	Il1rn	-2.08356	1.59214e-24	1.24874e-21	0.203845
ENSMUSG00000058427	Cxcl2	-5.63602	2.16064e-24	1.59494e-21	0.553003
ENSMUSG00000038067	Csf3	-6.23286	2.8608e-23	1.99446e-20	0.62721
ENSMUSG00000020841	Cpd	-1.73406	2.08566e-22	1.37752e-19	0.17808
ENSMUSG00000050578	Mmp13	-4.85671	3.85244e-21	2.41722e-18	0.51467
ENSMUSG00000024754	Cemip2	-1.35768	6.68702e-21	3.99597e-18	0.144764
ENSMUSG00000028525	Pde4b	-1.45169	1.30985e-19	7.4715e-17	0.160238
ENSMUSG00000033545	Znrf1	-1.05471	1.01812e-18	5.55497e-16	0.119405
ENSMUSG00000063234	Gpr84	-1.68603	1.87864e-18	9.82296e-16	0.192374
ENSMUSG00000011179	Odc1	-0.950085	2.56809e-18	1.28908e-15	0.108842
ENSMUSG00000037820	Tgm2	-1.38441	7.13326e-18	3.4429e-15	0.16074
ENSMUSG00000020806	Rhbdf2	-1.00795	8.64356e-18	4.01733e-15	0.11733
ENSMUSG00000071637	Cebpd	-2.16549	7.09773e-17	3.18105e-14	0.259483
ENSMUSG00000030142	Clec4e	-1.81879	8.80145e-17	3.8086e-14	0.218607
ENSMUSG00000035235	Trim13	-1.05891	1.15586e-16	4.83496e-14	0.127771
ENSMUSG00000032578	Cish	-2.50285	1.63295e-16	6.6103e-14	0.30351
ENSMUSG00000031257	Nox1	-2.26448	4.49072e-16	1.76106e-13	0.278721
ENSMUSG00000014778	Fhod1	0.905553	1.22886e-15	4.67302e-13	0.113172
ENSMUSG00000021200	Asb2	-2.7797	2.94735e-15	1.08783e-12	0.352167
ENSMUSG00000032220	Myo1e	-1.33174	3.22979e-15	1.15802e-12	0.168966
ENSMUSG00000047878	A4galt	-3.47828	7.67266e-15	2.67456e-12	0.447489
ENSMUSG00000020092	Pald1	0.978385	2.21461e-14	7.36422e-12	0.128103
ENSMUSG00000043953	Ccrl2	-2.47647	2.22998e-14	7.36422e-12	0.324289
ENSMUSG00000053113	Socs3	-1.66133	3.27974e-14	1.05532e-11	0.218977
ENSMUSG00000041153	Osgin2	-1.10652	6.81337e-14	2.13752e-11	0.147704
ENSMUSG00000026166	Ccl20	-6.6756	8.97931e-14	2.74833e-11	0.89544
ENSMUSG00000036067	Slc2a6	-0.757984	1.15562e-13	3.45282e-11	0.10213
ENSMUSG00000022126	Acod1	-3.60536	1.43402e-13	4.18499e-11	0.487663
ENSMUSG00000049723	Mmp12	-2.61086	4.67701e-13	1.3339e-10	0.360896
ENSMUSG00000060477	Irak2	-1.62329	8.27898e-13	2.30873e-10	0.226829
ENSMUSG00000017652	Cd40	-2.05715	1.02474e-12	2.79554e-10	0.288635
ENSMUSG00000032487	Ptgs2	-2.46151	1.31968e-12	3.52355e-10	0.347072
ENSMUSG00000066152	Slc31a2	-1.48448	3.35869e-12	8.78089e-10	0.213232
ENSMUSG00000045502	Hcar2	-3.03569	7.79681e-12	1.99678e-09	0.443669
ENSMUSG00000000555	Itga5	-1.20709	1.05244e-11	2.64141e-09	0.177536
ENSMUSG00000089715	Cbx6	0.67653	3.51765e-11	8.6555e-09	0.102147
ENSMUSG00000035385	Ccl2	-2.19731	3.62043e-11	8.73708e-09	0.331979
ENSMUSG00000006818	Sod2	-0.966511	4.474e-11	1.05933e-08	0.14672
ENSMUSG00000038459	Abhd17c	-0.8688	4.65332e-11	1.08138e-08	0.132004
ENSMUSG00000058755	Osm	-1.248	6.58064e-11	1.50146e-08	0.19112
ENSMUSG00000095115	Itpripl2	-0.769571	7.46336e-11	1.67246e-08	0.118195
ENSMUSG00000047945	Marcksl1	-2.00502	7.73401e-11	1.69404e-08	0.308195
ENSMUSG00000024063	Lbh	1.88796	7.82965e-11	1.69404e-08	0.290285
ENSMUSG00000024772	Ehd1	-1.50077	9.73179e-11	2.0699e-08	0.231921
ENSMUSG00000047180	Neurl3	-0.779634	1.08987e-10	2.27947e-08	0.1208
ENSMUSG00000027398	Il1b	-6.72954	1.17276e-10	2.40732e-08	1.0445
ENSMUSG00000026628	Atf3	-1.81863	1.18937e-10	2.40732e-08	0.282366
ENSMUSG00000026582	Sele	-2.93244	1.26241e-10	2.51459e-08	0.45594
ENSMUSG00000023106	Denr	-0.728974	1.34213e-10	2.63162e-08	0.113506
ENSMUSG00000052331	Ankrd44	0.702616	1.62854e-10	3.14409e-08	0.109907
ENSMUSG00000022419	Deptor	0.74573	1.85881e-10	3.53428e-08	0.117022
ENSMUSG00000028163	Nfkb1	-1.26735	2.38281e-10	4.46296e-08	0.200075
ENSMUSG00000017631	Abr	-0.884474	2.92565e-10	5.39912e-08	0.140333
ENSMUSG00000036931	Nfkbid	-0.71322	5.4534e-10	9.91807e-08	0.114934
ENSMUSG00000102037	Bcl2a1a	-1.91843	5.82217e-10	1.04375e-07	0.309665
ENSMUSG00000035513	Ntng2	-1.38179	8.59889e-10	1.51982e-07	0.225287
ENSMUSG00000026482	Rgl1	-1.02532	9.5404e-10	1.66281e-07	0.167621
ENSMUSG00000020901	Pik3r5	-0.891383	1.05896e-09	1.8116e-07	0.146122
ENSMUSG00000023341	Mx2	-2.9366	1.06828e-09	1.8116e-07	0.4815
ENSMUSG00000047562	Mmp10	-5.83231	1.12017e-09	1.87427e-07	0.957486
ENSMUSG00000027544	Nfatc2	0.751271	1.14815e-09	1.89581e-07	0.123416
ENSMUSG00000034394	Lif	-1.29306	1.42309e-09	2.31927e-07	0.213629
ENSMUSG00000021109	Hif1a	-0.693706	1.70137e-09	2.73724e-07	0.115157
ENSMUSG00000026177	Slc11a1	-0.863519	1.73317e-09	2.75311e-07	0.143417
ENSMUSG00000035342	Lzts2	0.985692	2.13858e-09	3.35464e-07	0.164641
ENSMUSG00000030203	Dusp16	-1.17595	2.6304e-09	4.07518e-07	0.197535
ENSMUSG00000035329	Fbxo33	-0.725041	3.19782e-09	4.89383e-07	0.12245
ENSMUSG00000015837	Sqstm1	-1.05953	3.79514e-09	5.73797e-07	0.179799
ENSMUSG00000024014	Pim1	-2.00081	4.41636e-09	6.59773e-07	0.340982
ENSMUSG00000069792	Wfdc17	-1.9683	4.97661e-09	7.33663e-07	0.33658
ENSMUSG00000062515	Fabp4	-1.82105	5.02789e-09	7.33663e-07	0.31149
ENSMUSG00000046223	Plaur	-1.1072	5.29393e-09	7.63604e-07	0.189665
ENSMUSG00000040552	C3ar1	-1.08725	6.21517e-09	8.86298e-07	0.187107
ENSMUSG00000062232	Rapgef2	-1.37766	6.69018e-09	9.43315e-07	0.237589
ENSMUSG00000029063	Nadk	-0.678273	6.76835e-09	9.43734e-07	0.117013
ENSMUSG00000042129	Rassf4	-1.16725	8.04148e-09	1.10893e-06	0.20238
ENSMUSG00000027533	Fabp5	-0.636295	8.15808e-09	1.11278e-06	0.110369
ENSMUSG00000041731	Pgm5	-2.72926	8.50982e-09	1.14828e-06	0.473992
ENSMUSG00000021733	Slc4a7	-1.10806	8.93233e-09	1.18207e-06	0.192712
ENSMUSG00000063382	Bcl9l	0.79889	8.94863e-09	1.18207e-06	0.138949
ENSMUSG00000035373	Ccl7	-2.89349	1.17205e-08	1.53209e-06	0.507297
ENSMUSG00000020641	Rsad2	-2.97448	1.21266e-08	1.56883e-06	0.522028
ENSMUSG00000024778	Fas	-2.72813	1.49218e-08	1.91075e-06	0.481793
ENSMUSG00000112023	Lilrb4b	-1.42008	2.29063e-08	2.90355e-06	0.254108
ENSMUSG00000036918	Ttc7	0.761672	2.36968e-08	2.97371e-06	0.136437
ENSMUSG00000054263	Lifr	1.28752	2.4589e-08	3.05512e-06	0.230897
ENSMUSG00000021930	Spryd7	-0.881372	2.76296e-08	3.39926e-06	0.158639
ENSMUSG00000050565	Tor1aip2	-0.539265	2.92432e-08	3.56285e-06	0.0972365
ENSMUSG00000016496	Cd274	-1.26035	3.26805e-08	3.94335e-06	0.228059
ENSMUSG00000064302	Clasp1	-0.561247	3.81279e-08	4.55683e-06	0.102058
ENSMUSG00000029254	Stap1	-1.40764	3.89737e-08	4.60906e-06	0.256147
ENSMUSG00000043613	Mmp3	-3.83377	3.92995e-08	4.60906e-06	0.697813
ENSMUSG00000020227	Irak3	-1.18826	4.90595e-08	5.70044e-06	0.217843
ENSMUSG00000032691	Nlrp3	-1.13597	5.06669e-08	5.8332e-06	0.208475
ENSMUSG00000003541	Ier3	-2.245	5.58515e-08	6.37164e-06	0.413322
ENSMUSG00000028599	Tnfrsf1b	-1.78878	5.7417e-08	6.49122e-06	0.329628
ENSMUSG00000037405	Icam1	-1.00804	5.90113e-08	6.61191e-06	0.185924
ENSMUSG00000020407	Upp1	-2.15914	6.7584e-08	7.44972e-06	0.400028
ENSMUSG00000031453	Rasa3	0.723222	6.76762e-08	7.44972e-06	0.133999
ENSMUSG00000034041	Lyl1	0.717543	7.06726e-08	7.71192e-06	0.133138
ENSMUSG00000112148	Lilrb4a	-1.1365	7.18898e-08	7.77711e-06	0.210995
ENSMUSG00000029379	Cxcl3	-3.15011	7.29774e-08	7.82729e-06	0.585122
ENSMUSG00000019850	Tnfaip3	-1.80826	9.09595e-08	9.67331e-06	0.338377
ENSMUSG00000042367	Gjb3	0.807368	1.08113e-07	1.14009e-05	0.151974
ENSMUSG00000056069	Otulinl	0.85949	1.10444e-07	1.15497e-05	0.161904
ENSMUSG00000003617	Cp	-1.23153	1.46111e-07	1.51533e-05	0.234248
ENSMUSG00000019122	Ccl9	-1.25316	1.67037e-07	1.71455e-05	0.239485
ENSMUSG00000046079	Lrrc8d	-0.567879	1.68053e-07	1.71455e-05	0.108548
ENSMUSG00000050592	Fam78a	0.773817	1.72616e-07	1.7469e-05	0.148052
ENSMUSG00000024900	Cpt1a	0.830957	1.87462e-07	1.88197e-05	0.159451
ENSMUSG00000021322	Aoah	-1.14244	1.99236e-07	1.9843e-05	0.219699
ENSMUSG00000051413	Plagl2	-0.639449	2.17437e-07	2.14852e-05	0.123356
ENSMUSG00000105504	Gbp5	-3.19666	2.27861e-07	2.23392e-05	0.617708
ENSMUSG00000056091	St3gal5	0.535095	2.37887e-07	2.29884e-05	0.10356
ENSMUSG00000031015	Swap70	-1.15036	2.38146e-07	2.29884e-05	0.222646
ENSMUSG00000028565	Nfia	0.778441	2.47173e-07	2.36777e-05	0.150866
ENSMUSG00000022895	Ets2	-0.917577	2.5646e-07	2.43812e-05	0.178069
ENSMUSG00000045382	Cxcr4	1.36715	2.64229e-07	2.49309e-05	0.265604
ENSMUSG00000035314	Gdpd5	-1.03852	2.83233e-07	2.65246e-05	0.202272
ENSMUSG00000038037	Socs1	-2.58108	3.39545e-07	3.15626e-05	0.506088
ENSMUSG00000041797	Abca9	0.825441	4.41791e-07	4.0765e-05	0.163453
ENSMUSG00000064043	Trerf1	0.811193	4.63979e-07	4.24998e-05	0.160931
ENSMUSG00000025026	Add3	0.698888	4.70433e-07	4.27787e-05	0.138724
ENSMUSG00000027219	Slc28a2	-1.36397	5.60985e-07	5.06461e-05	0.272566
ENSMUSG00000022885	St6gal1	0.926596	6.01103e-07	5.38803e-05	0.185658
ENSMUSG00000027580	Helz2	-1.66036	6.95329e-07	6.18843e-05	0.334571
ENSMUSG00000029265	Dr1	-0.619034	7.16008e-07	6.32759e-05	0.124881
ENSMUSG00000040723	Rcsd1	0.596846	7.51825e-07	6.59766e-05	0.120637
ENSMUSG00000024299	Adamts10	0.944215	8.31277e-07	7.24423e-05	0.191607
ENSMUSG00000034855	Cxcl10	-3.01536	9.0043e-07	7.79276e-05	0.613846
ENSMUSG00000030595	Nfkbib	-0.923947	9.83364e-07	8.45222e-05	0.188756
ENSMUSG00000032194	Kank2	0.879303	1.06414e-06	9.02351e-05	0.180208
ENSMUSG00000004568	Arhgef18	1.96806	1.0646e-06	9.02351e-05	0.403349
ENSMUSG00000079164	Tlr5	1.51723	1.0714e-06	9.02351e-05	0.311031
ENSMUSG00000030447	Cyfip1	-0.451785	1.10243e-06	9.22297e-05	0.0927231
ENSMUSG00000029810	Tmem176b	-0.716617	1.22983e-06	0.000102206	0.147733
ENSMUSG00000060519	Tor3a	-1.31237	1.27768e-06	0.000105484	0.270972
ENSMUSG00000022180	Slc7a8	-0.641471	1.28803e-06	0.000105643	0.132492
ENSMUSG00000037235	Mxd4	0.863088	1.39951e-06	0.000114042	0.178876
ENSMUSG00000014599	Csf1	-1.3013	1.46578e-06	0.000118671	0.270211
ENSMUSG00000020826	Nos2	-5.49272	1.49443e-06	0.000120075	1.14147
ENSMUSG00000041135	Ripk2	-0.918241	1.50226e-06	0.000120075	0.190865
ENSMUSG00000007379	Dennd2c	0.793131	1.74309e-06	0.000138444	0.165888
ENSMUSG00000026875	Traf1	-2.72379	1.80602e-06	0.000142539	0.570546
ENSMUSG00000038390	Gpr162	0.963897	2.0448e-06	0.000160376	0.202971
ENSMUSG00000049709	Nlrp10	0.9132	2.08018e-06	0.000162138	0.192436
ENSMUSG00000013089	Etv5	0.567753	2.33842e-06	0.000181141	0.120243
ENSMUSG00000051439	Cd14	-0.775503	2.4883e-06	0.000191569	0.164682
ENSMUSG00000046245	Pilra	-0.980444	2.86536e-06	0.000219252	0.209486
ENSMUSG00000034459	Ifit1	-2.89185	3.07287e-06	0.000233706	0.619786
ENSMUSG00000025746	Il6	-3.43971	3.18934e-06	0.000241102	0.738415
ENSMUSG00000027339	Rassf2	0.706306	3.43845e-06	0.000258378	0.152132
ENSMUSG00000027737	Slc7a11	-1.03608	3.48022e-06	0.00025996	0.223282
ENSMUSG00000045322	Tlr9	-1.5868	3.7864e-06	0.000281157	0.343257
ENSMUSG00000015312	Gadd45b	-1.04668	4.53373e-06	0.00033467	0.22827
ENSMUSG00000056917	Sipa1	0.437777	4.76229e-06	0.000347654	0.0956891
ENSMUSG00000066684	Pilrb1	-1.08322	4.76906e-06	0.000347654	0.236785
ENSMUSG00000032402	Smad3	0.708438	4.80159e-06	0.000347654	0.154908
ENSMUSG00000041827	Oasl1	-1.66828	4.82045e-06	0.000347654	0.364853
ENSMUSG00000020868	Xylt2	-0.836332	5.03794e-06	0.000361264	0.183277
ENSMUSG00000055994	Nod2	-0.975651	5.22651e-06	0.000372656	0.214171
ENSMUSG00000016283	H2-M2	-2.35995	5.56938e-06	0.000394859	0.519571
ENSMUSG00000034265	Zdhhc14	0.796015	5.79178e-06	0.00040832	0.175571
ENSMUSG00000029512	Ulk1	0.664771	5.97059e-06	0.000418575	0.146832
ENSMUSG00000060260	Pwwp2b	0.654816	6.55165e-06	0.000456759	0.145264
ENSMUSG00000042745	Id1	-0.880468	6.61736e-06	0.000458792	0.195415
ENSMUSG00000052485	Tmem171	-0.996807	6.6922e-06	0.000460068	0.221353
ENSMUSG00000033538	Casp4	-2.11361	6.70909e-06	0.000460068	0.469407
ENSMUSG00000026822	Lcn2	-3.58241	6.91128e-06	0.000468815	0.796727
ENSMUSG00000051339	2900026A02Rik	0.747668	6.91138e-06	0.000468815	0.166282
ENSMUSG00000027660	Skil	-0.746671	7.18197e-06	0.000484551	0.166362
ENSMUSG00000032666	1700025G04Rik	0.602616	7.41326e-06	0.000495809	0.134469
ENSMUSG00000079227	Ccr5	-0.746473	7.44034e-06	0.000495809	0.166598
ENSMUSG00000044562	Rasip1	-1.17044	7.46736e-06	0.000495809	0.261264
ENSMUSG00000031770	Herpud1	-0.937493	7.69031e-06	0.000507925	0.20956
ENSMUSG00000036046	5031439G07Rik	0.392908	7.77531e-06	0.00051085	0.0878738
ENSMUSG00000036606	Plxnb2	0.334786	7.89489e-06	0.000516005	0.0749296
ENSMUSG00000031378	Abcd1	0.712259	8.02259e-06	0.000521635	0.159535
ENSMUSG00000019823	Mical1	0.785486	8.14256e-06	0.000526706	0.176063
ENSMUSG00000041645	Ddx24	-0.458568	8.2436e-06	0.000530507	0.102847
ENSMUSG00000025577	Cbx2	0.725842	8.31612e-06	0.000532444	0.162859
ENSMUSG00000044350	Lacc1	-0.701924	8.48512e-06	0.000540506	0.157645
ENSMUSG00000005370	Msh6	0.467559	8.72942e-06	0.00055326	0.105153
ENSMUSG00000019838	Slc16a10	-0.438957	8.89533e-06	0.000560942	0.0988104
ENSMUSG00000079071	Slc28a2b	-1.66479	9.01581e-06	0.000565697	0.374992
ENSMUSG00000039699	Batf2	-1.90586	9.10755e-06	0.00056861	0.429505
ENSMUSG00000049225	Pdp1	0.803981	9.67348e-06	0.000600953	0.181717
ENSMUSG00000000386	Mx1	-2.6448	9.91609e-06	0.000611746	0.598507
ENSMUSG00000038872	Zfhx3	0.81109	9.94471e-06	0.000611746	0.183572
ENSMUSG00000031639	Tlr3	-0.954413	1.17847e-05	0.000721399	0.217826
ENSMUSG00000034343	Ube2f	-0.588957	1.23486e-05	0.000752246	0.134731
ENSMUSG00000025245	Lztfl1	-0.601499	1.27237e-05	0.000771351	0.137807
ENSMUSG00000021025	Nfkbia	-1.56524	1.31941e-05	0.00079602	0.359259
ENSMUSG00000027800	Tm4sf1	-1.00362	1.33584e-05	0.000802082	0.230498
ENSMUSG00000050737	Ptges	-1.25584	1.39328e-05	0.000832582	0.289037
ENSMUSG00000029521	Chek2	0.687397	1.4e-05	0.000832633	0.158246
ENSMUSG00000040264	Gbp2b	-2.91387	1.43222e-05	0.000842451	0.671574
ENSMUSG00000034957	Cebpa	0.62101	1.43649e-05	0.000842451	0.143149
ENSMUSG00000016559	H3f3b	-0.669163	1.43664e-05	0.000842451	0.15425
ENSMUSG00000021929	Kpna3	-0.487662	1.4646e-05	0.000854852	0.112522
ENSMUSG00000069135	Cep43	-0.555197	1.47598e-05	0.000856025	0.128155
ENSMUSG00000033066	Gas7	-0.701118	1.48026e-05	0.000856025	0.161861
ENSMUSG00000002699	Lcp2	-1.06469	1.54342e-05	0.000888458	0.246319
ENSMUSG00000015709	Arnt2	-2.24202	1.57878e-05	0.000904664	0.519299
ENSMUSG00000049848	Ceacam19	-1.44157	1.61032e-05	0.000918542	0.334236
ENSMUSG00000025225	Nfkb2	-1.02099	1.68624e-05	0.000957496	0.237283
ENSMUSG00000030762	Aqp8	-1.88707	1.71591e-05	0.000964514	0.438959
ENSMUSG00000005043	Sgsh	1.08911	1.71737e-05	0.000964514	0.253354
ENSMUSG00000022148	Fyb	-0.841427	1.72166e-05	0.000964514	0.195761
ENSMUSG00000021701	Plk2	-2.54117	1.75784e-05	0.000980406	0.591847
ENSMUSG00000071042	Rasgrp3	1.12554	1.77494e-05	0.000983613	0.262274
ENSMUSG00000018500	Adora2b	-1.33185	1.77927e-05	0.000983613	0.310386
ENSMUSG00000028126	Pip5k1a	-0.475845	1.8034e-05	0.000992581	0.110973
ENSMUSG00000053175	Bcl3	-1.85161	1.89867e-05	0.00103681	0.432975
ENSMUSG00000020638	Cmpk2	-2.91028	1.90028e-05	0.00103681	0.680561
ENSMUSG00000024300	Myo1f	0.788504	1.99403e-05	0.00107952	0.184854
ENSMUSG00000039621	Prex1	0.617593	1.99849e-05	0.00107952	0.144803
ENSMUSG00000073722	4931408C20Rik	1.31448	2.00436e-05	0.00107952	0.308245
ENSMUSG00000021133	Susd6	-0.608356	2.06979e-05	0.00110999	0.1429
ENSMUSG00000030966	Trim21	-1.54576	2.15979e-05	0.00115075	0.363906
ENSMUSG00000040943	Tet2	-0.832566	2.16413e-05	0.00115075	0.196025
ENSMUSG00000029313	Aff1	-0.541867	2.45627e-05	0.00130058	0.128442
ENSMUSG00000036390	Gadd45a	-1.64517	2.53114e-05	0.00133438	0.39059
ENSMUSG00000044345	Marveld1	0.58901	2.54136e-05	0.00133438	0.139871
ENSMUSG00000021175	Cdca7l	0.448441	2.5549e-05	0.00133589	0.106521
ENSMUSG00000072872	Rybp	-0.57453	2.60112e-05	0.00135442	0.136603
ENSMUSG00000001700	Gramd2b	-0.847844	2.66863e-05	0.00138383	0.201866
ENSMUSG00000034959	Rubcnl	0.993298	2.68107e-05	0.00138455	0.236556
ENSMUSG00000038633	Degs1	-0.439103	2.79288e-05	0.00143639	0.104805
ENSMUSG00000021180	Rps6ka5	0.804941	2.90218e-05	0.0014796	0.192523
ENSMUSG00000024737	Slc15a3	-1.25788	2.9048e-05	0.0014796	0.300871
ENSMUSG00000001542	Ell2	-0.936045	2.91226e-05	0.0014796	0.223922
ENSMUSG00000049988	Lrrc25	-1.65815	2.92489e-05	0.00148002	0.396758
ENSMUSG00000069874	Irgm2	-1.93791	3.14836e-05	0.0015867	0.465568
ENSMUSG00000038886	Man2a2	0.490471	3.21721e-05	0.00161491	0.117972
ENSMUSG00000029923	Rab19	1.17039	3.27809e-05	0.00163891	0.281801
ENSMUSG00000046879	Irgm1	-1.64454	3.35517e-05	0.0016708	0.396475
ENSMUSG00000026872	Zeb2	-0.621892	3.57528e-05	0.00177336	0.150457
ENSMUSG00000068245	Phf11d	-1.39695	3.59482e-05	0.00177604	0.338074
ENSMUSG00000028300	C9orf72	-0.62542	3.65669e-05	0.00179952	0.151501
ENSMUSG00000109372	Gm19410	-2.27803	3.78432e-05	0.00185506	0.552883
ENSMUSG00000031666	Rbl2	0.623194	3.97803e-05	0.00194242	0.151675
ENSMUSG00000023367	Tmem176a	-0.702537	4.04648e-05	0.00196819	0.17115
ENSMUSG00000067629	Syngap1	0.611655	4.09402e-05	0.00198363	0.149107
ENSMUSG00000028211	Trp53inp1	0.719749	4.31652e-05	0.00208338	0.175984
ENSMUSG00000001138	Cnnm3	0.600615	4.49037e-05	0.0021572	0.147185
ENSMUSG00000017009	Sdc4	-1.08274	4.50652e-05	0.0021572	0.265388
ENSMUSG00000028538	St3gal3	-0.601207	4.52103e-05	0.0021572	0.147387
ENSMUSG00000050549	Fam241a	-1.13215	4.73457e-05	0.00225053	0.278281
ENSMUSG00000073490	Ifi207	-1.74092	4.75381e-05	0.00225115	0.428017
ENSMUSG00000037447	Arid5a	-0.850601	5.01926e-05	0.00236792	0.20978
ENSMUSG00000033581	Igf2bp2	-0.753854	5.15376e-05	0.00242227	0.186204
ENSMUSG00000028653	Trit1	-0.505238	5.30929e-05	0.00248606	0.12501
ENSMUSG00000022724	Riox2	-0.66179	5.38836e-05	0.0025137	0.163886
ENSMUSG00000020838	Slc6a4	-3.25779	5.46695e-05	0.00253322	0.807441
ENSMUSG00000033083	Tbc1d4	1.03137	5.47983e-05	0.00253322	0.25566
ENSMUSG00000046179	E2f8	0.530709	5.50587e-05	0.00253322	0.13159
ENSMUSG00000032413	Rasa2	0.399099	5.51096e-05	0.00253322	0.0989626
ENSMUSG00000048537	Phldb1	0.602057	5.58271e-05	0.00255684	0.149402
ENSMUSG00000039936	Pik3cd	0.402708	5.7363e-05	0.00261763	0.100091
ENSMUSG00000026170	Cyp27a1	0.480957	5.83065e-05	0.00264696	0.119654
ENSMUSG00000039153	Runx2	0.782547	5.84277e-05	0.00264696	0.194708
ENSMUSG00000016528	Mapkapk2	-0.894553	5.89473e-05	0.0026609	0.222693
ENSMUSG00000038332	Sesn1	0.788264	5.94291e-05	0.00267303	0.196327
ENSMUSG00000046668	Cxxc5	1.08726	6.58647e-05	0.00294343	0.272445
ENSMUSG00000026923	Notch1	-0.914807	6.591e-05	0.00294343	0.229241
ENSMUSG00000029484	Anxa3	-0.770712	6.78946e-05	0.00302131	0.193474
ENSMUSG00000050931	Sgms2	-2.22106	6.92916e-05	0.00307258	0.558237
ENSMUSG00000044162	Tnip3	-1.29646	7.14119e-05	0.00315545	0.326438
ENSMUSG00000037926	Ssh2	0.514288	7.35168e-05	0.00323706	0.12972
ENSMUSG00000037242	Clic4	-0.433217	7.38086e-05	0.00323855	0.109297
ENSMUSG00000037224	Zfyve28	1.55942	7.48416e-05	0.00326341	0.393759
ENSMUSG00000025104	Hdgfl3	0.645923	7.48954e-05	0.00326341	0.163105
ENSMUSG00000031824	6430548M08Rik	0.648892	7.53372e-05	0.0032713	0.163913
ENSMUSG00000051212	Gpr183	0.690086	7.82227e-05	0.00338488	0.174715
ENSMUSG00000029826	Zc3hav1	-0.475254	8.34903e-05	0.00360041	0.120802
ENSMUSG00000018334	Ksr1	-1.0013	8.40898e-05	0.00361384	0.254627
ENSMUSG00000045932	Ifit2	-2.38544	8.47095e-05	0.00362805	0.606879
ENSMUSG00000039501	Znfx1	-1.15652	8.74987e-05	0.00373477	0.294815
ENSMUSG00000053436	Mapk14	0.414752	8.84135e-05	0.00376102	0.105794
ENSMUSG00000026466	Tor1aip1	-0.432931	9.23263e-05	0.0039142	0.110726
ENSMUSG00000064289	Tank	-0.453915	9.62666e-05	0.00406751	0.116394
ENSMUSG00000020272	Stk10	-0.408598	0.000100216	0.00422017	0.105036
ENSMUSG00000034575	Tent4a	-0.638387	0.000101927	0.00427786	0.16428
ENSMUSG00000024921	Smarca2	0.526331	0.000103156	0.00431357	0.135546
ENSMUSG00000040350	Trim7	0.899549	0.000103465	0.00431357	0.231704
ENSMUSG00000025969	Nrp2	-0.679412	0.000106776	0.00443687	0.175348
ENSMUSG00000034614	Pik3ip1	1.1615	0.000113575	0.00470379	0.300937
ENSMUSG00000030474	Siglece	-1.01253	0.000117456	0.00484853	0.2629
ENSMUSG00000026944	Abca2	0.344498	0.000120188	0.00493589	0.0895791
ENSMUSG00000105096	Gbp10	-2.90849	0.000120359	0.00493589	0.756358
ENSMUSG00000038352	Arl5c	-1.10768	0.000127909	0.00522844	0.289178
ENSMUSG00000024235	Map3k8	-1.37901	0.000128819	0.00524853	0.360177
ENSMUSG00000045092	S1pr1	1.20382	0.000130177	0.0052712	0.314632
ENSMUSG00000030591	Psmd8	-0.384544	0.000130215	0.0052712	0.100507
ENSMUSG00000046417	Lrrc75a	0.650318	0.000130759	0.00527621	0.170017
ENSMUSG00000006219	Fblim1	0.80103	0.000132976	0.00534843	0.209645
ENSMUSG00000017314	Mpp2	-2.47512	0.000135244	0.00542229	0.648496
ENSMUSG00000072620	Slfn2	-1.94622	0.000135735	0.00542464	0.510039
ENSMUSG00000079481	Nhsl2	1.00726	0.00013709	0.0054614	0.264139
ENSMUSG00000027340	Slc23a2	-0.556599	0.000140954	0.00559758	0.146224
ENSMUSG00000045210	Vcpip1	-0.38598	0.000142891	0.00565658	0.10149
ENSMUSG00000029490	Slc49a3	-1.35387	0.000143638	0.0056683	0.356112
ENSMUSG00000072825	Cep170b	0.429158	0.000145175	0.00569354	0.112961
ENSMUSG00000031659	Adcy7	0.474643	0.000145186	0.00569354	0.124934
ENSMUSG00000021892	Sh3bp5	0.446978	0.00014588	0.00570295	0.117688
ENSMUSG00000018171	Vmp1	-0.840183	0.000150185	0.00585304	0.22164
ENSMUSG00000078921	Tgtp2	-2.38468	0.000151624	0.0058908	0.629471
ENSMUSG00000070327	Rnf213	-1.22316	0.000154615	0.00598847	0.323284
ENSMUSG00000020435	Osbp2	-1.79179	0.000159706	0.00616663	0.474587
ENSMUSG00000034947	Tmem106a	-0.682399	0.000165639	0.0063761	0.181182
ENSMUSG00000041620	Mmp1b	-3.27226	0.00016627	0.00638079	0.869028
ENSMUSG00000039232	Stx11	-2.55587	0.00016694	0.00638607	0.678955
ENSMUSG00000002289	Angptl4	0.694057	0.000167892	0.00638607	0.184443
ENSMUSG00000031788	Kifc3	0.905795	0.000167934	0.00638607	0.240715
ENSMUSG00000090799	Klhl33	1.00659	0.000173883	0.00659231	0.268122
ENSMUSG00000029438	Bcl7a	0.797089	0.000175268	0.0066248	0.212431
ENSMUSG00000108900	Ccdc194	-0.919243	0.000176832	0.00666386	0.245131
ENSMUSG00000037573	Tob1	0.725638	0.000179281	0.00673591	0.193682
ENSMUSG00000071064	Zfp827	-1.09002	0.00018027	0.00675115	0.291048
ENSMUSG00000035547	Capn5	0.779509	0.000180762	0.00675115	0.208175
ENSMUSG00000029591	Ung	0.55481	0.000187654	0.00698773	0.14854
ENSMUSG00000028270	Gbp2	-2.74229	0.000188335	0.00699236	0.734377
ENSMUSG00000030107	Usp18	-1.79207	0.000192419	0.0071229	0.480605
ENSMUSG00000003623	Crot	0.789461	0.000201714	0.00744504	0.2124
ENSMUSG00000000078	Klf6	-0.591472	0.000205508	0.00756281	0.159334
ENSMUSG00000020120	Plek	-0.933515	0.000207879	0.00762769	0.251673
ENSMUSG00000020205	Phlda1	-1.33396	0.000218391	0.00798618	0.360848
ENSMUSG00000027611	Procr	-0.709751	0.000218922	0.00798618	0.192026
ENSMUSG00000054203	Ifi205	-3.68065	0.000221691	0.00806378	0.996676
ENSMUSG00000041895	Wipi1	0.58763	0.000223069	0.00809044	0.159191
ENSMUSG00000020696	Rffl	-0.924577	0.000224292	0.00810486	0.250566
ENSMUSG00000063268	Parp10	-1.0592	0.000224758	0.00810486	0.287092
ENSMUSG00000043263	Ifi209	-2.33134	0.000226208	0.00813375	0.632179
ENSMUSG00000036002	Atosb	-1.11156	0.000227471	0.00815581	0.301531
ENSMUSG00000022358	Fbxo32	0.886777	0.000231689	0.00827795	0.240861
ENSMUSG00000003546	Klc4	0.598535	0.000232197	0.00827795	0.162595
ENSMUSG00000026080	Chst10	0.640767	0.000233245	0.00829175	0.174122
ENSMUSG00000020647	Ncoa1	0.545481	0.000245346	0.0086973	0.148751
ENSMUSG00000092120	Vmn2r90	-3.10144	0.000263421	0.00931175	0.849979
ENSMUSG00000037411	Serpine1	-1.61404	0.000270008	0.00951777	0.443114
ENSMUSG00000037348	Paqr7	0.656912	0.00027429	0.00964164	0.180548
ENSMUSG00000000958	Slc7a7	-0.866911	0.000276602	0.00969576	0.238406
ENSMUSG00000090290	Tarbp1	0.435926	0.000281426	0.00983736	0.120029
ENSMUSG00000021360	Gcnt2	-1.10954	0.000292669	0.010202	0.306357
ENSMUSG00000057963	Itpk1	0.487601	0.000293522	0.0102033	0.134661
ENSMUSG00000029605	Oas1b	-1.63046	0.000295302	0.0102167	0.450479
ENSMUSG00000025314	Ptprj	-1.22008	0.000295535	0.0102167	0.337114
ENSMUSG00000021384	Susd3	0.828428	0.000303213	0.0104534	0.22932
ENSMUSG00000036661	Dennd3	0.701674	0.000319992	0.0109736	0.194988
ENSMUSG00000026478	Lamc1	-0.62652	0.000320051	0.0109736	0.174106
ENSMUSG00000035840	Lysmd3	-0.618876	0.000323463	0.011046	0.172113
ENSMUSG00000074151	Nlrc5	-0.431485	0.000323925	0.011046	0.120011
ENSMUSG00000017002	Slpi	-0.920958	0.000326397	0.0111002	0.256292
ENSMUSG00000006715	Gmnn	0.441528	0.00032771	0.0111147	0.122908
ENSMUSG00000033016	Nfatc1	0.494197	0.000329481	0.0111446	0.137623
ENSMUSG00000027951	Adar	-0.817249	0.000332601	0.0112199	0.227742
ENSMUSG00000002307	Daxx	-1.02318	0.00033761	0.0113584	0.285438
ENSMUSG00000074785	Plxnc1	0.467091	0.000342519	0.0114617	0.130442
ENSMUSG00000025911	Adhfe1	-0.613698	0.000342653	0.0114617	0.17139
ENSMUSG00000052631	Sh2d6	-1.75153	0.000343421	0.0114617	0.489236
ENSMUSG00000031834	Pik3r2	0.371448	0.000348881	0.011613	0.103872
ENSMUSG00000045817	Zfp36l2	0.533617	0.000360503	0.0119675	0.14958
ENSMUSG00000036368	Rmdn2	-0.749053	0.000361439	0.0119675	0.21001
ENSMUSG00000070348	Ccnd1	0.449016	0.000370315	0.0122292	0.126114
ENSMUSG00000031792	Usb1	-0.555791	0.000371555	0.0122379	0.156143
ENSMUSG00000070501	Ifi214	-2.3754	0.000379798	0.0124767	0.668424
ENSMUSG00000036057	Ptpn23	-0.435868	0.000382943	0.0125471	0.122725
ENSMUSG00000029401	Rilpl2	-0.760115	0.000403992	0.0132023	0.214876
ENSMUSG00000027416	Otor	-2.2546	0.000415369	0.0135389	0.638674
ENSMUSG00000028152	Tspan5	0.45957	0.000418288	0.0135987	0.130254
ENSMUSG00000020661	Dnmt3a	0.489406	0.000420429	0.0136245	0.138763
ENSMUSG00000031431	Tsc22d3	0.709714	0.000421254	0.0136245	0.201258
ENSMUSG00000066682	Pilrb2	-0.892288	0.00042296	0.0136445	0.253108
ENSMUSG00000062345	Serpinb2	-4.94064	0.000432085	0.0139032	1.40372
ENSMUSG00000021990	Spata13	-0.835642	0.000433463	0.0139118	0.237478
ENSMUSG00000041483	Zfp281	-0.407839	0.000444365	0.0142253	0.11612
ENSMUSG00000003283	Hck	-1.26862	0.000454929	0.0145265	0.361845
ENSMUSG00000031530	Dusp4	-0.423966	0.000460752	0.0146732	0.121043
ENSMUSG00000047888	Tnrc6b	0.60662	0.000461862	0.0146732	0.173223
ENSMUSG00000023094	Msrb2	0.68336	0.000464037	0.0146765	0.195207
ENSMUSG00000030327	Necap1	-0.392175	0.000464305	0.0146765	0.112032
ENSMUSG00000028799	Zfp362	0.841448	0.000467332	0.0147351	0.240495
ENSMUSG00000026479	Lamc2	-1.49545	0.000472834	0.0148712	0.427799
ENSMUSG00000042726	Trafd1	-1.31304	0.00047601	0.0149336	0.375809
ENSMUSG00000044703	Phf11a	-2.23212	0.000482097	0.0150869	0.639481
ENSMUSG00000075033	Nxpe3	0.491256	0.000487249	0.0152102	0.140855
ENSMUSG00000044098	Rsbn1	-0.453541	0.000489713	0.0152492	0.130091
ENSMUSG00000052595	A1cf	-4.77798	0.000499818	0.0155253	1.37264
ENSMUSG00000037997	Parp11	-1.48335	0.000510992	0.0158019	0.426872
ENSMUSG00000037824	Tspan14	0.535978	0.000512244	0.0158019	0.154271
ENSMUSG00000044749	Abca6	2.09892	0.0005125	0.0158019	0.604156
ENSMUSG00000035064	Eef2k	0.508385	0.000519835	0.0159888	0.146495
ENSMUSG00000052681	Rap1b	-0.680838	0.000524123	0.0160812	0.196314
ENSMUSG00000043587	Pxylp1	0.836259	0.00053582	0.0164	0.241541
ENSMUSG00000034300	Fam53c	-0.399844	0.000544319	0.0166196	0.115631
ENSMUSG00000002233	Rhoc	-1.20909	0.000558386	0.0169465	0.350354
ENSMUSG00000032009	Sesn3	0.826371	0.000558635	0.0169465	0.239462
ENSMUSG00000046574	Prr12	0.397886	0.000559436	0.0169465	0.115311
ENSMUSG00000056144	Trim34a	-1.64668	0.000560427	0.0169465	0.477287
ENSMUSG00000045326	Fndc7	-1.58966	0.000571429	0.0172053	0.461463
ENSMUSG00000017929	B4galt5	-0.420838	0.000571727	0.0172053	0.12217
ENSMUSG00000035944	Ttc38	0.671973	0.000595492	0.0178325	0.195702
ENSMUSG00000028435	Aqp3	-2.42656	0.000595848	0.0178325	0.70673
ENSMUSG00000028268	Gbp3	-2.03902	0.000596832	0.0178325	0.593939
ENSMUSG00000099974	Bcl2a1d	-1.82977	0.000602185	0.0179497	0.533362
ENSMUSG00000052144	Ppp4r2	-0.597832	0.000609077	0.0181121	0.17442
ENSMUSG00000027346	Gpcpd1	-0.627951	0.000631842	0.0187446	0.183742
ENSMUSG00000025375	Aatk	0.772795	0.000643625	0.0190492	0.226458
ENSMUSG00000028803	Nipal3	0.750295	0.000647636	0.0190798	0.219974
ENSMUSG00000057596	Trim30d	-2.01933	0.000647701	0.0190798	0.592037
ENSMUSG00000025764	Jade1	0.412053	0.000650586	0.0191199	0.120851
ENSMUSG00000062488	Ifit3b	-2.68753	0.000655159	0.0191661	0.788666
ENSMUSG00000047250	Ptgs1	0.585243	0.000655573	0.0191661	0.171751
ENSMUSG00000078853	Igtp	-1.73764	0.000657523	0.0191661	0.510065
ENSMUSG00000074896	Ifit3	-2.69064	0.000659326	0.0191661	0.789981
ENSMUSG00000024079	Eif2ak2	-0.821821	0.000659793	0.0191661	0.241303
ENSMUSG00000034765	Dusp5	-0.984514	0.000673405	0.0195163	0.289547
ENSMUSG00000056602	Fry	0.808847	0.000702835	0.0203055	0.238706
ENSMUSG00000038843	Gcnt1	0.429356	0.000705219	0.0203055	0.126746
ENSMUSG00000065422	Mir221	-2.17242	0.000707151	0.0203055	0.64144
ENSMUSG00000005958	Ephb3	2.06773	0.000707314	0.0203055	0.610538
ENSMUSG00000045868	Gvin1	-2.0541	0.000709449	0.0203055	0.606662
ENSMUSG00000026832	Cytip	1.41548	0.000710345	0.0203055	0.418095
ENSMUSG00000022791	Tnk2	0.467927	0.000729982	0.0208194	0.138519
ENSMUSG00000028793	Rnf19b	-1.12172	0.000741185	0.021091	0.332473
ENSMUSG00000030921	Trim30a	-1.34136	0.000758488	0.0215345	0.398323
ENSMUSG00000000385	Tmprss2	-1.79181	0.000767974	0.0217546	0.532629
ENSMUSG00000026737	Pip4k2a	0.375617	0.000774799	0.0218985	0.111736
ENSMUSG00000005886	Ncoa2	0.536305	0.000783965	0.0221078	0.159691
ENSMUSG00000038007	Acer2	0.494102	0.000785793	0.0221097	0.147153
ENSMUSG00000028517	Plpp3	-1.48749	0.000789873	0.0221622	0.44319
ENSMUSG00000004105	Angptl2	0.799631	0.000791191	0.0221622	0.238279
ENSMUSG00000049516	Spty2d1	-0.455294	0.000793775	0.022185	0.135708
ENSMUSG00000049502	Dtx3l	-1.04942	0.000802886	0.0223898	0.313091
ENSMUSG00000039959	Hip1	0.675062	0.00081104	0.0225671	0.201571
ENSMUSG00000032122	Slc37a2	0.929115	0.00081414	0.0226032	0.277518
ENSMUSG00000018983	E2f2	0.608762	0.000823012	0.0227991	0.181995
ENSMUSG00000000686	Abhd15	1.0896	0.000830075	0.0229441	0.325978
ENSMUSG00000036986	Pml	-0.527339	0.00083707	0.0230194	0.157875
ENSMUSG00000027514	Zbp1	-3.14655	0.000837763	0.0230194	0.94208
ENSMUSG00000030269	Mtmr14	-0.760741	0.000838304	0.0230194	0.227779
ENSMUSG00000039934	Gsap	-0.902409	0.000842504	0.0230638	0.270309
ENSMUSG00000031833	Mast3	0.412249	0.000843598	0.0230638	0.123499
ENSMUSG00000020099	Unc5b	0.634875	0.000848639	0.0231513	0.190286
ENSMUSG00000027882	Stxbp3	-0.926581	0.00086192	0.0234626	0.278077
ENSMUSG00000034271	Jdp2	-0.777778	0.000871026	0.0236268	0.233625
ENSMUSG00000019943	Atp2b1	-0.706326	0.000871718	0.0236268	0.212176
ENSMUSG00000055523	Gucy2g	-1.60091	0.000881338	0.023836	0.481346
ENSMUSG00000000275	Trim25	-0.622409	0.000885621	0.0239003	0.187216
ENSMUSG00000002983	Relb	-0.962019	0.000907196	0.02443	0.289954
ENSMUSG00000049493	Pls1	-1.21943	0.000910896	0.0244538	0.367665
ENSMUSG00000029840	Mtpn	-0.393674	0.000911976	0.0244538	0.118707
ENSMUSG00000062082	Cd200r4	1.28755	0.000926258	0.0247796	0.388752
ENSMUSG00000040033	Stat2	-1.64638	0.000929165	0.0247796	0.497224
ENSMUSG00000048897	Zfp710	0.50146	0.000930049	0.0247796	0.151458
ENSMUSG00000046733	Gprc5a	-1.31794	0.000947469	0.0251902	0.398691
ENSMUSG00000050947	Amigo1	0.678941	0.000965797	0.0256232	0.205721
ENSMUSG00000025017	Pik3ap1	-0.415278	0.000990318	0.026175	0.126099
ENSMUSG00000024151	Msh2	0.39677	0.000990767	0.026175	0.120484
ENSMUSG00000006435	Neurl1a	0.932408	0.000997833	0.0262385	0.283309
ENSMUSG00000031486	Adgra2	1.5254	0.000998981	0.0262385	0.463533
ENSMUSG00000029033	Acap3	0.361118	0.000999442	0.0262385	0.10974
ENSMUSG00000025795	Rassf3	0.483271	0.00100199	0.0262504	0.146892
ENSMUSG00000038615	Nfe2l1	-0.313586	0.0010389	0.0271607	0.0956119
ENSMUSG00000020599	Rgs9	-0.869575	0.00106648	0.0277708	0.265732
ENSMUSG00000026031	Cflar	-0.641923	0.00106666	0.0277708	0.196167
ENSMUSG00000004837	Grap	-0.648013	0.00107153	0.0278398	0.198106
ENSMUSG00000033705	Stard9	0.750494	0.00109863	0.0284849	0.229933
ENSMUSG00000020589	Cyria	-0.826003	0.00110236	0.0285227	0.253141
ENSMUSG00000022537	Tmem44	0.86471	0.00113616	0.0293368	0.265702
ENSMUSG00000026288	Inpp5d	0.370627	0.00114175	0.0294205	0.113932
ENSMUSG00000044701	Il27	-1.97602	0.00115378	0.0296697	0.607993
ENSMUSG00000029426	Scarb2	0.473403	0.00115717	0.0296959	0.145697
ENSMUSG00000031504	Rab20	-0.644836	0.00117616	0.0301218	0.198741
ENSMUSG00000058515	Or8d1b	-1.42092	0.00119073	0.0304328	0.438408
ENSMUSG00000024750	Zfand5	-0.520904	0.00121902	0.0310562	0.161052
ENSMUSG00000024867	Pip5k1b	-0.594452	0.00122007	0.0310562	0.183805
ENSMUSG00000015501	Hivep2	-0.841574	0.00122962	0.031236	0.260395
ENSMUSG00000052593	Adam17	-0.559471	0.00124025	0.0314423	0.17324
ENSMUSG00000022500	Litaf	-0.422688	0.00127499	0.0322104	0.131206
ENSMUSG00000035165	Kcne3	1.10619	0.00127568	0.0322104	0.34339
ENSMUSG00000047843	Bri3	-0.542675	0.00128888	0.0324783	0.168614
ENSMUSG00000039713	Plekhg5	0.793939	0.0013042	0.0327985	0.246944
ENSMUSG00000031390	Avpr2	1.59803	0.001312	0.0328985	0.497311
ENSMUSG00000036555	Iqce	0.547825	0.00131342	0.0328985	0.170501
ENSMUSG00000015340	Cybb	-0.81671	0.00132621	0.0331526	0.254407
ENSMUSG00000029253	Cenpc1	-0.421842	0.00133259	0.033246	0.131461
ENSMUSG00000022906	Parp9	-1.16508	0.00134597	0.033513	0.363405
ENSMUSG00000047786	Lix1	-0.968608	0.00137083	0.0340644	0.302621
ENSMUSG00000038604	Ripor1	0.526088	0.00138372	0.0341077	0.164504
ENSMUSG00000039853	Trim14	-0.993293	0.00138435	0.0341077	0.310609
ENSMUSG00000024736	Tmem132a	-1.13329	0.00138447	0.0341077	0.354389
ENSMUSG00000050721	Plekho2	-0.441976	0.00138667	0.0341077	0.138229
ENSMUSG00000055567	Unc80	-3.37361	0.0013885	0.0341077	1.05523
ENSMUSG00000020134	Peli1	-0.504902	0.00138888	0.0341077	0.157932
ENSMUSG00000037933	Bicd2	-0.321994	0.00139479	0.0341798	0.100758
ENSMUSG00000031278	Acsl4	-0.515207	0.00139726	0.0341798	0.161243
ENSMUSG00000022389	Tef	0.411154	0.00140901	0.0344002	0.128775
ENSMUSG00000020261	Slc36a1	0.382528	0.00142116	0.0346203	0.119903
ENSMUSG00000059824	Dbp	0.725331	0.00142355	0.0346203	0.227388
ENSMUSG00000026821	Ralgds	-0.500937	0.0014451	0.0350765	0.157256
ENSMUSG00000037679	Inf2	0.311169	0.00145186	0.0351726	0.0977249
ENSMUSG00000068040	Tm9sf4	-0.325372	0.00146652	0.0354594	0.102279
ENSMUSG00000023990	Tfeb	0.88765	0.00147987	0.0356868	0.279258
ENSMUSG00000037465	Klf10	0.771212	0.00148196	0.0356868	0.242657
ENSMUSG00000034422	Parp14	-1.63698	0.00148446	0.0356868	0.515146
ENSMUSG00000024404	Riok3	-0.537755	0.00149027	0.0357579	0.169288
ENSMUSG00000030726	Pold3	0.33831	0.00149315	0.0357586	0.10652
ENSMUSG00000019841	Rev3l	0.495032	0.00150409	0.0358893	0.15597
ENSMUSG00000063455	D630045J12Rik	0.697358	0.00150432	0.0358893	0.21972
ENSMUSG00000036030	Prtg	0.984052	0.00151291	0.0360256	0.310212
ENSMUSG00000041845	Rhod	0.698806	0.00152855	0.0363292	0.220499
ENSMUSG00000028965	Tnfrsf9	-1.21377	0.00156266	0.0370008	0.383766
ENSMUSG00000048497	Mmgt2	0.396278	0.00156271	0.0370008	0.125294
ENSMUSG00000048148	Nwd1	2.00996	0.00157852	0.0373049	0.636093
ENSMUSG00000013846	St3gal1	-0.758384	0.00159015	0.0374321	0.240169
ENSMUSG00000027712	Anxa5	-0.43282	0.00159201	0.0374321	0.137083
ENSMUSG00000030275	Etnk1	-0.295788	0.00159285	0.0374321	0.0936864
ENSMUSG00000020009	Ifngr1	0.517477	0.00159812	0.0374856	0.163953
ENSMUSG00000021877	Arf4	-0.303454	0.0016108	0.0377105	0.096214
ENSMUSG00000026311	Asb1	-0.578858	0.00161372	0.0377105	0.183565
ENSMUSG00000043088	Il17re	3.07109	0.00162116	0.0377908	0.974307
ENSMUSG00000034898	Filip1	1.2427	0.00162318	0.0377908	0.394295
ENSMUSG00000046280	She	0.760435	0.00162887	0.0378532	0.241355
ENSMUSG00000041923	Nol4	-1.18986	0.0016387	0.0380111	0.377861
ENSMUSG00000030029	Lrig1	-1.15533	0.00166759	0.03861	0.367491
ENSMUSG00000063354	Slc39a4	-0.559949	0.00167344	0.0386741	0.178169
ENSMUSG00000002068	Ccne1	0.366997	0.00167689	0.0386824	0.116797
ENSMUSG00000063888	Rpl7l1	-0.27081	0.00168299	0.0387519	0.0862143
ENSMUSG00000035692	Isg15	-2.22794	0.00169366	0.0389263	0.709699
ENSMUSG00000039997	Ifi203	-1.56285	0.00170185	0.0390431	0.498063
ENSMUSG00000067787	Blcap	-0.405968	0.00170823	0.039118	0.129423
ENSMUSG00000022329	Stk3	-0.365206	0.00173257	0.0395961	0.116582
ENSMUSG00000026896	Ifih1	-1.50908	0.00173543	0.0395961	0.481807
ENSMUSG00000049588	Ccdc69	1.09636	0.00174047	0.0396392	0.350131
ENSMUSG00000026864	Hspa5	-0.334118	0.00178023	0.0404712	0.10693
ENSMUSG00000037966	Ninj1	-0.605589	0.00180095	0.0408682	0.194022
ENSMUSG00000054277	Arfgap3	-0.494832	0.00181379	0.0410853	0.158644
ENSMUSG00000056501	Cebpb	-0.704736	0.00182026	0.0411576	0.226015
ENSMUSG00000032411	Tfdp2	0.650849	0.00183623	0.041444	0.208906
ENSMUSG00000048572	Tmem252	-3.2786	0.00184662	0.0416036	1.05291
ENSMUSG00000001707	Eef1e1	-0.360419	0.00190714	0.0428901	0.116102
ENSMUSG00000058503	Fam133b	-0.482111	0.0019249	0.0432121	0.155441
ENSMUSG00000038776	Ephx1	0.537313	0.00194061	0.0434871	0.173373
ENSMUSG00000038644	Pold1	0.316551	0.00195456	0.043721	0.102211
ENSMUSG00000031508	Ankrd10	0.386102	0.00195802	0.043721	0.124689
ENSMUSG00000066406	Akap13	-0.442919	0.00196525	0.0438046	0.143088
ENSMUSG00000025888	Casp1	-0.692974	0.00197894	0.0440313	0.224019
ENSMUSG00000049866	Arl4c	0.639057	0.00199322	0.0442707	0.206732
ENSMUSG00000031429	Psmd10	-0.576608	0.0020287	0.0449792	0.186847
ENSMUSG00000020919	Stat5b	0.407717	0.00204236	0.0452021	0.132204
ENSMUSG00000001156	Mxd1	-1.36476	0.0020632	0.0455211	0.442963
ENSMUSG00000049577	Zfpm1	0.684212	0.00206403	0.0455211	0.222085
ENSMUSG00000041607	Mbp	0.366928	0.002076	0.0457048	0.119166
ENSMUSG00000047098	Rnf31	-0.481192	0.00216642	0.0476118	0.156923
ENSMUSG00000052087	Rgs14	0.52727	0.00221638	0.0486248	0.172333
ENSMUSG00000069729	Arid1b	0.454136	0.00225226	0.0493257	0.148664
ENSMUSG00000053819	Camk2d	-1.62226	0.00226491	0.0495162	0.53135
ENSMUSG00000073489	Ifi204	-1.5187	0.0022701	0.0495434	0.497541
ENSMUSG00000044340	Phlpp1	0.535166	0.00228016	0.0496766	0.175402
ENSMUSG00000017737	Mmp9	-0.845804	0.00229483	0.0499095	0.277389
ENSMUSG00000003545	Fosb	1.05653	0.0023121	0.0501981	0.346755
ENSMUSG00000032712	Resf1	-0.436451	0.00235236	0.050984	0.143488
ENSMUSG00000041762	Gpr155	0.966684	0.00235743	0.0510059	0.317877
ENSMUSG00000022861	Dgkg	1.20687	0.00236636	0.0510578	0.397006
ENSMUSG00000040687	Madd	0.417119	0.00236797	0.0510578	0.137223
ENSMUSG00000053716	Dusp7	0.384266	0.00237237	0.0510649	0.126438
ENSMUSG00000078606	Gvin2	-1.64207	0.00237976	0.0511363	0.540471
ENSMUSG00000006445	Epha2	0.40258	0.00239826	0.0514457	0.132607
ENSMUSG00000051375	Pcdh1	1.23834	0.00240857	0.0515147	0.408073
ENSMUSG00000038508	Gdf15	-1.31978	0.00240969	0.0515147	0.43493
ENSMUSG00000003382	Etv3	-0.388463	0.00243837	0.051934	0.128168
ENSMUSG00000060450	Rnf14	-0.424165	0.00243872	0.051934	0.13995
ENSMUSG00000025981	Coq10b	-0.517128	0.00244171	0.051934	0.170643
ENSMUSG00000050272	Dscam	0.57292	0.00247477	0.0525481	0.189307
ENSMUSG00000067297	Ifit1bl2	-1.8611	0.00248514	0.0526499	0.61521
ENSMUSG00000038295	Atg9b	0.376134	0.00249315	0.0526499	0.124376
ENSMUSG00000045664	Cdc42ep2	-1.42038	0.00249464	0.0526499	0.469705
ENSMUSG00000040253	Gbp7	-1.44916	0.00249635	0.0526499	0.479252
ENSMUSG00000021182	Ccdc88c	0.441749	0.0025343	0.0533606	0.146312
ENSMUSG00000006418	Rnf114	-0.625199	0.00254597	0.0535166	0.207169
ENSMUSG00000031488	Rab11fip1	-0.741753	0.00257074	0.0539468	0.24603
ENSMUSG00000020865	Abcc3	0.449157	0.00257805	0.0540098	0.149022
ENSMUSG00000035673	Sbno2	-0.358311	0.00259203	0.0542123	0.118946
ENSMUSG00000049649	Gpr3	2.43549	0.00260467	0.0543861	0.808888
ENSMUSG00000021367	Edn1	-1.4703	0.00264672	0.0551722	0.489116
ENSMUSG00000027613	Eif6	-0.402729	0.00266801	0.0555237	0.134082
ENSMUSG00000040483	Xaf1	-1.89576	0.0026781	0.0556415	0.631404
ENSMUSG00000061536	Sec22c	0.4949	0.00270322	0.0560705	0.164988
ENSMUSG00000049811	Fam161a	1.30813	0.00271915	0.056279	0.436361
ENSMUSG00000018217	Pmp22	-1.3195	0.00272223	0.056279	0.440203
ENSMUSG00000005686	Ampd3	-0.587363	0.00273032	0.0563532	0.196012
ENSMUSG00000043895	S1pr2	-0.48546	0.00274817	0.0566286	0.162113
ENSMUSG00000045551	Fpr1	-1.53524	0.00279987	0.0575645	0.513648
ENSMUSG00000043421	Hilpda	-0.656895	0.00280276	0.0575645	0.219802
ENSMUSG00000042978	Sbk1	0.542731	0.0028258	0.0579428	0.181754
ENSMUSG00000030994	D7Ertd443e	1.71939	0.00283713	0.0580162	0.576038
ENSMUSG00000032265	Tent5a	-1.14689	0.00283863	0.0580162	0.384256
ENSMUSG00000023087	Noct	-0.517127	0.00285154	0.0581854	0.17334
ENSMUSG00000029461	Fam168a	0.426696	0.00285746	0.0582116	0.143058
ENSMUSG00000026556	Vangl2	0.860867	0.00294325	0.0598621	0.289503
ENSMUSG00000030560	Ctsc	-0.360539	0.00300918	0.0611039	0.121525
ENSMUSG00000030987	Stim1	0.407871	0.00305032	0.0618393	0.137672
ENSMUSG00000037126	Psd	-0.495249	0.00306975	0.0621328	0.167276
ENSMUSG00000035004	Igsf6	-0.730697	0.00307679	0.0621669	0.24686
ENSMUSG00000039304	Tnfsf10	-1.62743	0.00308135	0.0621669	0.549898
ENSMUSG00000032515	Csrnp1	-0.937292	0.00311865	0.0628185	0.317103
ENSMUSG00000038301	Snx10	-0.508362	0.00312383	0.0628219	0.172018
ENSMUSG00000079491	H2-T10	-1.20216	0.00313912	0.062936	0.406991
ENSMUSG00000032688	Malt1	-0.484058	0.00313953	0.062936	0.16388
ENSMUSG00000032898	Fbxo21	0.452049	0.00316794	0.0633371	0.153187
ENSMUSG00000031207	Msn	-0.264273	0.00317386	0.0633371	0.0895725
ENSMUSG00000022479	Vdr	1.68152	0.00317468	0.0633371	0.569948
ENSMUSG00000026994	Galnt3	-0.602897	0.00319816	0.0637043	0.204509
ENSMUSG00000039783	Kmo	0.741608	0.0032187	0.0640118	0.25173
ENSMUSG00000040026	Saa3	-2.01105	0.00322705	0.0640763	0.682812
ENSMUSG00000018143	Mafk	-0.448989	0.00324885	0.0644072	0.152554
ENSMUSG00000038204	Asb10	1.39923	0.00326609	0.0646469	0.475682
ENSMUSG00000039908	Slc26a11	0.718431	0.0033785	0.0665998	0.245113
ENSMUSG00000042918	Mamstr	-1.5695	0.00337941	0.0665998	0.535495
ENSMUSG00000057706	Mex3b	0.677335	0.00338067	0.0665998	0.231107
ENSMUSG00000033871	Ppargc1b	0.697215	0.00338601	0.0666004	0.23793
ENSMUSG00000029822	Osbpl3	-0.598481	0.00339299	0.0666332	0.204281
ENSMUSG00000026489	Coq8a	0.67833	0.00344575	0.0675636	0.231916
ENSMUSG00000057342	Sphk2	-0.418248	0.00347556	0.0680417	0.143127
ENSMUSG00000028702	Rad54l	0.449703	0.00350576	0.0685262	0.154033
ENSMUSG00000033767	Tmem131l	0.447277	0.00359111	0.0700853	0.153597
ENSMUSG00000026536	Ifi211	-1.4324	0.00360043	0.070158	0.492029
ENSMUSG00000040848	Sft2d2	0.361851	0.00361117	0.0701647	0.124336
ENSMUSG00000064120	Mocs1	-0.652507	0.00361195	0.0701647	0.224214
ENSMUSG00000074652	Myh7b	0.795889	0.00362624	0.0703334	0.273599
ENSMUSG00000002325	Irf9	-1.03587	0.00367451	0.0711597	0.356601
ENSMUSG00000054675	Tmem119	1.21846	0.00371746	0.0718804	0.419986
ENSMUSG00000039531	Zup1	-0.624204	0.00373815	0.0721693	0.215283
ENSMUSG00000032899	Styk1	-1.11785	0.0037806	0.0728476	0.386011
ENSMUSG00000009418	Nav1	0.780831	0.00378876	0.0728476	0.269695
ENSMUSG00000032741	Tpcn1	0.389509	0.0037907	0.0728476	0.134542
ENSMUSG00000058099	Nfam1	0.554225	0.00380464	0.0730037	0.191514
ENSMUSG00000050232	Cxcr3	0.758656	0.00382415	0.0731838	0.262301
ENSMUSG00000040511	Pvr	-0.363173	0.00382569	0.0731838	0.12557
ENSMUSG00000098188	Sowahc	-0.544775	0.0038346	0.0732426	0.188408
ENSMUSG00000015846	Rxra	0.570247	0.00384434	0.0733171	0.197272
ENSMUSG00000057424	Or10d1c	-1.79295	0.00389946	0.0742553	0.621218
ENSMUSG00000040435	Ppp1r15a	-0.512813	0.00393163	0.0747546	0.177838
ENSMUSG00000016529	Il10	-3.21463	0.00395102	0.0750095	1.1154
ENSMUSG00000022377	Asap1	0.316719	0.0039629	0.0751214	0.10993
ENSMUSG00000027244	Atg13	-0.3634	0.00398833	0.0754459	0.126221
ENSMUSG00000031552	Adam18	0.61821	0.00399204	0.0754459	0.214746
ENSMUSG00000066150	Slc31a1	-0.357326	0.0039993	0.0754695	0.124148
ENSMUSG00000009772	Nuak2	0.564744	0.00404057	0.0761339	0.196434
ENSMUSG00000011263	Exoc3l2	0.668716	0.00404784	0.0761564	0.232645
ENSMUSG00000035441	Myo1d	-0.677997	0.00406623	0.0763043	0.235991
ENSMUSG00000022965	Ifngr2	-0.452907	0.00407366	0.0763043	0.157675
ENSMUSG00000038816	Ctnnal1	0.76785	0.00407394	0.0763043	0.267322
ENSMUSG00000046408	1700067K01Rik	1.11305	0.00418358	0.0782411	0.388639
ENSMUSG00000043336	Filip1l	-0.965815	0.00423985	0.0791753	0.337728
ENSMUSG00000042688	Mapk6	-0.457965	0.00430624	0.0802387	0.160419
ENSMUSG00000034255	Arhgap27	0.436255	0.00430958	0.0802387	0.152827
ENSMUSG00000041815	Poldip3	-0.27646	0.00435918	0.0810419	0.096972
ENSMUSG00000025044	Msr1	-0.79691	0.00436968	0.081117	0.279601
ENSMUSG00000042155	Klhl23	0.62282	0.00442092	0.0818948	0.218806
ENSMUSG00000050627	Gpd1l	0.347275	0.00442463	0.0818948	0.122014
ENSMUSG00000042608	Stk40	-1.20788	0.00446944	0.0825875	0.424866
ENSMUSG00000029718	Pcolce	1.60889	0.00447522	0.0825875	0.565999
ENSMUSG00000047735	Samd9l	-0.95624	0.00449284	0.0827048	0.336549
ENSMUSG00000022307	Oxr1	0.539374	0.00449539	0.0827048	0.189845
ENSMUSG00000078616	Trim30c	-2.02511	0.00450135	0.0827048	0.71289
ENSMUSG00000090215	Trim34b	-1.43263	0.00451858	0.0828542	0.504539
ENSMUSG00000032177	Pde4a	0.494031	0.00452268	0.0828542	0.174004
ENSMUSG00000059796	Eif4a1	-0.201177	0.00456572	0.0835208	0.0709323
ENSMUSG00000025574	Tk1	0.510185	0.00461448	0.0842537	0.1801
ENSMUSG00000029475	Kdm2b	0.382539	0.00461921	0.0842537	0.135056
ENSMUSG00000055538	Zcchc24	0.696407	0.00463863	0.084485	0.245983
ENSMUSG00000020057	Dram1	-1.31242	0.00465553	0.0846699	0.463762
ENSMUSG00000020719	Ddx5	-0.22786	0.00466855	0.0847839	0.0805426
ENSMUSG00000074656	Eif2s2	-0.261208	0.00467824	0.0848371	0.0923522
ENSMUSG00000027947	Il6ra	0.313966	0.00471411	0.0853642	0.111101
ENSMUSG00000029998	Pcyox1	0.427081	0.00472159	0.0853764	0.151156
ENSMUSG00000049128	Ivl	2.21898	0.00472933	0.0853933	0.785502
ENSMUSG00000042215	Bag2	0.397724	0.00476494	0.0858984	0.140912
ENSMUSG00000022672	Prkdc	0.533879	0.00477509	0.0858984	0.189196
ENSMUSG00000066306	Numa1	0.289082	0.00477784	0.0858984	0.102452
ENSMUSG00002076083	Klhl17	0.492562	0.00480849	0.0863257	0.174693
ENSMUSG00000079363	Gbp4	-2.12634	0.00482236	0.0864512	0.754379
ENSMUSG00000004508	Gab2	-0.515028	0.00484812	0.086789	0.182831
ENSMUSG00000043252	Tmem64	0.393386	0.00492061	0.0879612	0.139886
ENSMUSG00000039852	Rere	0.428691	0.00495682	0.0884824	0.152568
ENSMUSG00000024525	Impa2	0.361099	0.0049756	0.0886916	0.128569
ENSMUSG00000002107	Celf2	0.328327	0.00499387	0.0888908	0.11695
ENSMUSG00000053040	Aph1c	1.31721	0.00505727	0.0898919	0.469866
ENSMUSG00000021556	Golm1	0.636101	0.00509696	0.0904692	0.227111
ENSMUSG00000016624	Phf21b	0.532564	0.00512981	0.0908695	0.190285
ENSMUSG00000055116	Bmal1	-0.689069	0.00513399	0.0908695	0.246228
ENSMUSG00000032724	Abtb2	-0.949786	0.00520976	0.0920806	0.339966
ENSMUSG00000042272	Sestd1	-0.421584	0.00523698	0.0923555	0.150993
ENSMUSG00000028071	Sh2d2a	-1.84951	0.00524562	0.0923555	0.662539
ENSMUSG00000031422	Morf4l2	-0.290186	0.00524903	0.0923555	0.10396
ENSMUSG00000031951	Tmem231	0.985924	0.00525744	0.0923555	0.353274
ENSMUSG00000034858	Atosa	0.710514	0.00526211	0.0923555	0.254616
ENSMUSG00000072845	Tmprss11a	-0.714382	0.00528543	0.0926352	0.256133
ENSMUSG00000000204	Slfn4	-1.64383	0.00529817	0.0927291	0.589541
ENSMUSG00000044042	Fmn1	0.840886	0.00536852	0.0937165	0.302037
ENSMUSG00000031971	Ccsap	0.420062	0.00536952	0.0937165	0.150885
ENSMUSG00000066861	Oas1g	-1.10478	0.00541054	0.0941936	0.397187
ENSMUSG00000030200	Bcl2l14	2.48181	0.00541493	0.0941936	0.892336
ENSMUSG00000020091	Eif4ebp2	0.297192	0.00541938	0.0941936	0.106866
ENSMUSG00000030263	Irag2	0.507403	0.00542924	0.0942345	0.182493
ENSMUSG00000007458	M6pr	-0.397817	0.00546368	0.0947012	0.143185
ENSMUSG00000022359	Ntaq1	-0.559245	0.00549869	0.0951767	0.201438
ENSMUSG00000024883	Rin1	0.358777	0.00551513	0.0953297	0.129275
ENSMUSG00000032750	Gab3	1.10068	0.00552347	0.0953426	0.396671
ENSMUSG00000026475	Rgs16	-1.83902	0.00554096	0.0955131	0.663
ENSMUSG00000021281	Tnfaip2	-0.78816	0.00554884	0.0955177	0.284194
ENSMUSG00000070738	Dgkd	-0.343314	0.00557942	0.0959125	0.123872
ENSMUSG00000033502	Cdc14a	0.787064	0.00562137	0.0965014	0.284232
ENSMUSG00000027646	Src	-1.14411	0.00564879	0.0968397	0.41341
ENSMUSG00000022876	Samsn1	-0.676284	0.00567672	0.097182	0.244508
ENSMUSG00000020902	Ntn1	-0.997782	0.00568453	0.097182	0.360804
ENSMUSG00000032596	Uba7	-1.07875	0.00569199	0.097182	0.390141
ENSMUSG00000024663	Rab3il1	1.25288	0.00572807	0.0975466	0.453455
ENSMUSG00000033697	Arhgap39	0.394894	0.0057338	0.0975466	0.142942
ENSMUSG00000000184	Ccnd2	0.495932	0.00574403	0.0975466	0.179552
ENSMUSG00000056290	Ms4a4b	-1.68676	0.00574444	0.0975466	0.610699
ENSMUSG00000022026	Olfm4	-1.14471	0.00577195	0.0978814	0.414682
ENSMUSG00000056888	Glipr1	-0.348393	0.00578093	0.0979014	0.126231
ENSMUSG00000057143	Trim12c	-0.742296	0.00579287	0.0979714	0.269018
ENSMUSG00000037280	Galnt6	0.308216	0.00581134	0.0981514	0.111744
ENSMUSG00000024948	Map4k2	0.3444	0.00583019	0.0982241	0.12491
ENSMUSG00000028967	Errfi1	-0.831712	0.0058313	0.0982241	0.30166
ENSMUSG00000041506	Rrp9	-0.246896	0.00584927	0.0983947	0.0895811
ENSMUSG00000001761	Smo	0.293014	0.00589075	0.0989599	0.106404
ENSMUSG00000016756	Cmah	1.22226	0.00591324	0.0992048	0.444045
ENSMUSG00000078810	Gp6	-2.4913	0.00593254	0.0992463	0.905438
ENSMUSG00000024143	Rhoq	-0.543331	0.00594298	0.0992463	0.19751
ENSMUSG00000061143	Maml3	0.490071	0.0059448	0.0992463	0.178155
ENSMUSG00000020538	Srebf1	0.30528	0.00594735	0.0992463	0.110984
ENSMUSG00000035967	Ints6l	0.378495	0.00595876	0.0993047	0.137632
ENSMUSG00000044786	Zfp36	-1.21119	0.00597755	0.0994858	0.440593
ENSMUSG00000050821	Fam131a	1.25998	0.0060059	0.0998253	0.458599
ENSMUSG00000020604	Arsg	0.527777	0.0060946	0.101165	0.192433
ENSMUSG00000025383	Il23a	-0.469476	0.00611554	0.101379	0.171246
ENSMUSG00000001053	N4bp3	0.740122	0.00619252	0.102452	0.270373
ENSMUSG00000073700	Klhl21	0.433938	0.00619659	0.102452	0.158534
ENSMUSG00000027490	E2f1	0.374578	0.00620634	0.102478	0.136873
ENSMUSG00000045624	Esf1	-0.302438	0.00623778	0.102862	0.11058
ENSMUSG00000051890	Klhdc1	0.61021	0.00625541	0.102919	0.223186
ENSMUSG00000006362	Cbfa2t3	0.954817	0.00625967	0.102919	0.349256
ENSMUSG00000033740	St18	-0.861348	0.00626585	0.102919	0.315104
ENSMUSG00000038533	Cbfa2t2	0.400317	0.00634499	0.104083	0.146669
ENSMUSG00000030291	Med21	-0.437187	0.00637058	0.104359	0.160255
ENSMUSG00000044949	Ubtd2	-0.649159	0.00638626	0.104359	0.238026
ENSMUSG00000026313	Hdac4	0.50426	0.00638986	0.104359	0.184909
ENSMUSG00000042228	Lyn	-0.629612	0.00639511	0.104359	0.230898
ENSMUSG00000020275	Rel	-0.511116	0.00644143	0.104979	0.187605
ENSMUSG00000031652	N4bp1	-0.489958	0.00650597	0.105893	0.180057
ENSMUSG00000058013	Septin11	-0.32123	0.0065174	0.105937	0.118076
ENSMUSG00000034412	Tbc1d10a	-0.636581	0.00652559	0.105937	0.234026
ENSMUSG00000038740	Mvb12b	0.433469	0.00654144	0.106058	0.159403
ENSMUSG00000025141	Myadml2	1.63844	0.00665477	0.107756	0.603777
ENSMUSG00000059336	Slc14a1	-1.64521	0.00666619	0.107802	0.606399
ENSMUSG00000030337	Vamp1	0.667478	0.00668184	0.107889	0.246093
ENSMUSG00000049401	Ogfr	-0.649138	0.00669405	0.107889	0.239385
ENSMUSG00000033033	Calhm2	0.412963	0.00669742	0.107889	0.152299
ENSMUSG00000057346	Apol9a	-1.83676	0.00673263	0.108318	0.677824
ENSMUSG00000036106	Prr5	0.490376	0.00679597	0.109121	0.181172
ENSMUSG00000044719	E230025N22Rik	-1.01574	0.00679997	0.109121	0.375298
ENSMUSG00000021371	Mcur1	-0.400416	0.00683343	0.109518	0.148036
ENSMUSG00000017386	Traf4	0.408889	0.00685205	0.109677	0.151219
ENSMUSG00000028634	Hivep3	-0.868611	0.00690938	0.110425	0.321567
ENSMUSG00000045658	Pid1	-0.469221	0.0069164	0.110425	0.173731
ENSMUSG00000048232	Fbxo10	0.595036	0.00702575	0.112028	0.220742
ENSMUSG00000024277	Mapre2	-0.357372	0.00705095	0.112287	0.132634
ENSMUSG00000039910	Cited2	-0.705732	0.0070944	0.112836	0.262122
ENSMUSG00000019066	Rab3d	0.472064	0.0071268	0.113208	0.175432
ENSMUSG00000023032	Slc4a8	0.484361	0.00713809	0.113244	0.180038
ENSMUSG00000001228	Uhrf1	0.430511	0.00716394	0.11351	0.160093
ENSMUSG00000028807	Zbtb8a	0.921553	0.00723362	0.11447	0.343109
ENSMUSG00000025058	Tasl	-0.560416	0.00725433	0.114615	0.208726
ENSMUSG00000027630	Tbl1xr1	0.326558	0.00726645	0.114615	0.121651
ENSMUSG00000026158	Ogfrl1	0.385205	0.00727017	0.114615	0.143508
ENSMUSG00000042298	Ttc19	-0.463886	0.00730062	0.11495	0.17291
ENSMUSG00000032204	Aqp9	-0.544754	0.00731929	0.1151	0.203118
ENSMUSG00000024732	Ccdc86	-0.257161	0.00735563	0.115527	0.0959448
ENSMUSG00000035829	Ppp1r26	0.70028	0.00737332	0.11566	0.261348
ENSMUSG00000002871	Tpra1	0.389441	0.0073832	0.11567	0.145365
ENSMUSG00000022528	Hes1	0.735844	0.00740992	0.115944	0.27479
ENSMUSG00000042903	Foxo4	0.475755	0.00742826	0.116074	0.177719
ENSMUSG00000058761	Rnf169	0.344486	0.00743673	0.116074	0.128702
ENSMUSG00000026842	Abl1	0.257122	0.00762048	0.118794	0.0963566
ENSMUSG00000051978	Erich1	-0.574364	0.00776064	0.120806	0.215739
ENSMUSG00000059552	Trp53	-0.258583	0.00776881	0.120806	0.0971404
ENSMUSG00000017670	Elmo2	0.303408	0.00786157	0.122098	0.114151
ENSMUSG00000039202	Abhd2	0.312849	0.00789414	0.122452	0.117764
ENSMUSG00000040272	Accs	0.415086	0.00792632	0.122659	0.15633
ENSMUSG00000117679	Apbb3	-0.644768	0.00792703	0.122659	0.242836
ENSMUSG00000038507	Parp12	-0.78328	0.0079647	0.12309	0.295181
ENSMUSG00000028980	H6pd	0.322276	0.00801511	0.123717	0.121548
ENSMUSG00000035208	Slfn8	-0.681123	0.00806736	0.124134	0.257102
ENSMUSG00000030403	Vasp	-0.607153	0.00807121	0.124134	0.229194
ENSMUSG00000025340	Rabgef1	-0.431122	0.00807184	0.124134	0.162746
ENSMUSG00000057329	Bcl2	0.607863	0.00809131	0.124281	0.229535
ENSMUSG00000030144	Clec4d	-0.577844	0.00824471	0.126483	0.218724
ENSMUSG00000029474	Rnf34	-0.58669	0.00830699	0.127283	0.222287
ENSMUSG00000015396	Cd83	-2.30438	0.00833404	0.12746	0.873459
ENSMUSG00000021143	Pacs2	0.368381	0.00833887	0.12746	0.139642
ENSMUSG00000020231	Dip2a	0.36934	0.00838441	0.127887	0.140104
ENSMUSG00000028944	Prkag2	0.470076	0.00839516	0.127887	0.178346
ENSMUSG00000027624	Epb41l1	0.369925	0.00839737	0.127887	0.140354
ENSMUSG00000017428	Psmd11	-0.225246	0.00845188	0.128561	0.0855323
ENSMUSG00000030652	Coq7	-0.327685	0.0084668	0.128632	0.12446
ENSMUSG00000016487	Ppfibp1	-0.233284	0.00852916	0.129345	0.0886886
ENSMUSG00000031799	Tpm4	-0.585332	0.00853433	0.129345	0.222546
ENSMUSG00000021608	Lpcat1	0.358096	0.00860879	0.130316	0.136303
ENSMUSG00000026979	Psd4	-0.306523	0.00862105	0.130344	0.116694
ENSMUSG00000021806	Nid2	0.84053	0.0086319	0.130345	0.320044
ENSMUSG00000031153	Gripap1	-0.333802	0.00864191	0.130345	0.127119
ENSMUSG00000037151	Lrrc20	0.433156	0.0086588	0.130443	0.164997
ENSMUSG00000024878	Zng1	-0.322445	0.00871067	0.131067	0.12292
ENSMUSG00000001911	Nfix	0.304911	0.00879395	0.132066	0.11638
ENSMUSG00000024457	Trim26	-0.285938	0.0088171	0.132066	0.109176
ENSMUSG00000005087	Cd44	-0.670975	0.00883614	0.132066	0.256261
ENSMUSG00000004099	Dnmt1	0.33739	0.00883955	0.132066	0.128864
ENSMUSG00000038608	Dock10	-0.412823	0.00883971	0.132066	0.157675
ENSMUSG00000022867	Usp25	-0.423157	0.00884016	0.132066	0.161623
ENSMUSG00000024109	Nrxn1	0.64345	0.00886839	0.132312	0.245865
ENSMUSG00000033355	Rtp4	-1.50875	0.00887772	0.132312	0.576578
ENSMUSG00000020315	Sptbn1	0.431802	0.00889627	0.132431	0.165061
ENSMUSG00000005069	Pex5	-0.3461	0.00892789	0.132744	0.132362
ENSMUSG00000046034	Otulin	-0.340209	0.00895526	0.132994	0.130161
ENSMUSG00000040209	Zfp704	0.472367	0.0089899	0.13335	0.180814
ENSMUSG00000010095	Slc3a2	-0.277703	0.00901889	0.133622	0.106345
ENSMUSG00000038351	Sgsm2	0.44303	0.00904606	0.133867	0.169723
ENSMUSG00000022150	Dab2	-0.314847	0.00908926	0.134348	0.120692
ENSMUSG00000054519	Zfp867	-0.733646	0.00912077	0.134633	0.281361
ENSMUSG00000040557	Mettl27	0.520979	0.00913001	0.134633	0.199827
ENSMUSG00000032786	Alas1	-0.591307	0.00915756	0.134881	0.226892
ENSMUSG00000073555	Iigp1c	-2.21254	0.00921479	0.135446	0.849676
ENSMUSG00000040433	Zbtb38	0.465603	0.0092175	0.135446	0.178811
ENSMUSG00000036104	Rab3gap1	-0.333828	0.00928608	0.136294	0.128329
ENSMUSG00000005514	Por	-0.370915	0.00939634	0.137738	0.142809
ENSMUSG00000074743	Thbd	2.0826	0.00940885	0.137738	0.801978
ENSMUSG00000057554	Lgals8	-0.545342	0.00943845	0.137738	0.21009
ENSMUSG00000014867	Surf4	-0.25658	0.0094434	0.137738	0.098853
ENSMUSG00000035376	Hacd2	-0.393459	0.0094502	0.137738	0.151603
ENSMUSG00000017146	Brca1	0.458439	0.00945033	0.137738	0.176641
ENSMUSG00000034171	Faah	0.579875	0.00949358	0.138208	0.223566
ENSMUSG00000037474	Dtl	0.55012	0.009537	0.138679	0.212223
ENSMUSG00000042406	Atf4	-0.33202	0.00955789	0.138822	0.128123
ENSMUSG00000021690	Jmy	0.343839	0.00959865	0.139253	0.132758
ENSMUSG00000079339	Ifit1bl1	-1.99504	0.00971234	0.140739	0.771505
ENSMUSG00000025854	Fam20c	-1.14423	0.00972384	0.140743	0.442556
ENSMUSG00000022747	St3gal6	-0.757448	0.00976666	0.141138	0.293132
ENSMUSG00000006800	Sulf2	0.327395	0.00977361	0.141138	0.126714
ENSMUSG00000020190	Mknk2	0.298916	0.00985763	0.142188	0.115824
ENSMUSG00000040296	Rigi	-1.28558	0.0100221	0.144309	0.499243
ENSMUSG00000036875	Dna2	0.445271	0.0100277	0.144309	0.172929
ENSMUSG00000028232	Tmem68	-0.406018	0.0100809	0.144658	0.157797
ENSMUSG00000026104	Stat1	-0.873768	0.0100894	0.144658	0.339624
ENSMUSG00000026535	Ifi202b	-1.88861	0.0100965	0.144658	0.734151
ENSMUSG00000039686	Zer1	0.375187	0.010098	0.144658	0.145848
ENSMUSG00000020923	Ubtf	0.211037	0.0102544	0.14673	0.0822072
ENSMUSG00000043279	Trim56	-0.419247	0.0102718	0.146812	0.163351
ENSMUSG00000021767	Kat6b	0.49911	0.0102895	0.146836	0.194513
ENSMUSG00000019975	Ikbip	0.463672	0.0102969	0.146836	0.18072
ENSMUSG00000070462	Tlnrd1	-0.329645	0.0103554	0.147363	0.12858
ENSMUSG00000031093	Dock11	-0.318588	0.0103574	0.147363	0.124271
ENSMUSG00000022364	Tbc1d31	0.442477	0.010409	0.147931	0.172712
ENSMUSG00000074646	6430550D23Rik	1.19338	0.0104262	0.147944	0.465915
ENSMUSG00000018986	Slfn3	-0.593985	0.0104335	0.147944	0.231924
ENSMUSG00000005986	Ankrd13d	0.651964	0.0104628	0.148192	0.254659
ENSMUSG00000024913	Lrp5	0.275587	0.0105729	0.149583	0.107798
ENSMUSG00000046691	Chtf8	2.65847	0.0105858	0.149595	1.04006
ENSMUSG00000118590	Gm15433	-0.734908	0.0106195	0.149903	0.287638
ENSMUSG00000031196	F8	2.3294	0.0107163	0.1511	0.912842
ENSMUSG00000032507	Fbxl2	1.10537	0.0108222	0.152422	0.433752
ENSMUSG00000012519	Mlkl	-0.357593	0.0109283	0.153743	0.140509
ENSMUSG00000035969	Rusc2	-0.47631	0.0110419	0.155168	0.187423
ENSMUSG00000054008	Ndst1	0.600343	0.01111	0.15595	0.236428
ENSMUSG00000023993	Treml1	1.00443	0.0111619	0.156504	0.395821
ENSMUSG00000046027	Stard5	-0.665109	0.0111796	0.156576	0.26216
ENSMUSG00000002346	Slc25a42	0.512406	0.0112214	0.156986	0.202074
ENSMUSG00000043008	Klhl6	0.508763	0.0112747	0.157557	0.200769
ENSMUSG00000038271	Iffo1	0.507633	0.0113214	0.157989	0.200438
ENSMUSG00000053094	Tmem248	-0.29306	0.0113395	0.157989	0.11574
ENSMUSG00000039031	Arhgap18	0.48834	0.0113554	0.157989	0.1929
ENSMUSG00000021458	Aopep	-0.448746	0.011356	0.157989	0.177261
ENSMUSG00000029174	Tbc1d1	-0.317265	0.011392	0.158315	0.12538
ENSMUSG00000017715	Pgs1	-0.316504	0.011463	0.159029	0.125187
ENSMUSG00000045287	Rtn4rl1	1.56508	0.0114802	0.159029	0.619162
ENSMUSG00000025507	Pidd1	0.563848	0.0114814	0.159029	0.223068
ENSMUSG00000044551	9930012K11Rik	0.780571	0.0116033	0.160415	0.309261
ENSMUSG00000022817	Itgb5	0.357962	0.0116071	0.160415	0.141831
ENSMUSG00000042156	Dzip1	0.769296	0.0116456	0.16077	0.304949
ENSMUSG00000033933	Vhl	-0.452904	0.0116699	0.16093	0.179583
ENSMUSG00000019189	Rnf145	-0.496737	0.0116838	0.160944	0.196997
ENSMUSG00000035498	Cdcp1	1.1196	0.0117114	0.161148	0.444158
ENSMUSG00000006529	Itih1	-1.87688	0.0117527	0.161539	0.744947
ENSMUSG00000011008	Mcoln2	-0.855104	0.0118202	0.162169	0.339669
ENSMUSG00000030207	Fam234b	0.379765	0.0118354	0.162169	0.150879
ENSMUSG00000026775	Yme1l1	-0.290592	0.0118373	0.162169	0.115454
ENSMUSG00000002111	Spi1	-0.607371	0.0118738	0.162491	0.241415
ENSMUSG00000060860	Ube2s	-0.290077	0.0119216	0.162968	0.115364
ENSMUSG00000038623	Tm6sf1	0.499961	0.0120068	0.163954	0.199033
ENSMUSG00000024360	Etf1	-0.273209	0.0120416	0.164098	0.108808
ENSMUSG00000071180	Smim15	-0.344831	0.0120435	0.164098	0.137335
ENSMUSG00000025006	Sorbs1	0.503968	0.0120758	0.16436	0.20079
ENSMUSG00000028271	Gtf2b	-0.397431	0.0121581	0.1653	0.158495
ENSMUSG00000030322	Mbd4	0.512003	0.0121745	0.165344	0.204226
ENSMUSG00000062825	Actg1	-0.815691	0.012214	0.165701	0.325508
ENSMUSG00000043015	Nemp2	0.502487	0.0122328	0.165777	0.200565
ENSMUSG00000043535	Setx	0.341259	0.0122807	0.166246	0.136287
ENSMUSG00000034327	Kctd9	-0.305163	0.0123173	0.166562	0.121923
ENSMUSG00000020573	Pik3cg	0.255212	0.012367	0.167054	0.102024
ENSMUSG00000019718	L3hypdh	0.415216	0.0123816	0.167072	0.166015
ENSMUSG00000024696	Lpxn	-0.550569	0.0125361	0.168975	0.22052
ENSMUSG00000024791	Cdca5	0.287527	0.0125927	0.169555	0.115237
ENSMUSG00000031840	Rab3a	0.831005	0.012622	0.169768	0.333167
ENSMUSG00000054150	Syne3	0.542593	0.0126714	0.17025	0.217658
ENSMUSG00000027784	Ppm1l	0.394549	0.0127446	0.170834	0.158401
ENSMUSG00000043811	Rtn4r	0.892989	0.0127572	0.170834	0.358561
ENSMUSG00000031917	Nip7	-0.234354	0.0127647	0.170834	0.0941078
ENSMUSG00000018841	Rad51d	0.446774	0.0127693	0.170834	0.179417
ENSMUSG00000022300	Dcaf13	-0.285342	0.0128998	0.172396	0.114755
ENSMUSG00000027950	Chrnb2	0.341774	0.0129846	0.173344	0.13758
ENSMUSG00000015944	Castor2	0.565052	0.0130125	0.173533	0.227529
ENSMUSG00000022272	Myo10	-0.452658	0.0130385	0.173694	0.182324
ENSMUSG00000039206	Daglb	0.492125	0.0130604	0.173802	0.198268
ENSMUSG00000036995	Asap3	0.639791	0.0130996	0.174138	0.257871
ENSMUSG00000024869	Gm49405	0.619622	0.013145	0.174557	0.249866
ENSMUSG00000022945	Chaf1b	0.315998	0.0131995	0.175095	0.127504
ENSMUSG00000042419	Nfkbil1	-0.536814	0.0132347	0.175377	0.216685
ENSMUSG00000026321	Tnfrsf11a	0.489254	0.0132533	0.175439	0.197528
ENSMUSG00000029561	Oasl2	-1.60373	0.0133037	0.17592	0.647832
ENSMUSG00000035493	Tgfbi	1.03772	0.0133433	0.176258	0.419371
ENSMUSG00000034792	Gna15	0.745113	0.0134646	0.177673	0.301514
ENSMUSG00000038612	Mcl1	-0.539165	0.0134899	0.177821	0.218236
ENSMUSG00000023460	Rab12	-0.362302	0.0135338	0.178211	0.146716
ENSMUSG00000020300	Cpeb4	-0.670638	0.0135772	0.178595	0.271705
ENSMUSG00000020230	Prmt2	-0.401763	0.0136338	0.179014	0.16287
ENSMUSG00000019970	Sgk1	0.590969	0.0136375	0.179014	0.239582
ENSMUSG00000052749	Trim30b	-1.39885	0.0136913	0.179435	0.567426
ENSMUSG00000040274	Cdk6	-0.485303	0.0136982	0.179435	0.196871
ENSMUSG00000056498	Tmem154	0.54134	0.0137228	0.17957	0.219661
ENSMUSG00000020935	Dcakd	-0.359818	0.0137604	0.179875	0.146062
ENSMUSG00000014786	Slc9a5	0.314569	0.0139023	0.18154	0.127885
ENSMUSG00000032440	Tgfbr2	0.357665	0.0140182	0.182863	0.145582
ENSMUSG00000045038	Prkce	0.435565	0.0140766	0.183434	0.177398
ENSMUSG00000032002	Dcun1d5	-0.385292	0.0142083	0.18492	0.157137
ENSMUSG00000035354	Uvrag	0.315905	0.0142201	0.18492	0.128854
ENSMUSG00000019842	Traf3ip2	-0.644182	0.0142412	0.185002	0.262811
ENSMUSG00000034115	Scn11a	1.56552	0.0143205	0.185841	0.639217
ENSMUSG00000021591	Glrx	-0.741001	0.0145999	0.189085	0.303421
ENSMUSG00000051590	Map3k19	-2.42758	0.0146144	0.189085	0.994178
ENSMUSG00000015133	Lrrk1	0.426065	0.0146157	0.189085	0.174491
ENSMUSG00000020836	Coro6	0.640349	0.0146757	0.189665	0.262408
ENSMUSG00000061666	Gdpd1	-0.857571	0.0147239	0.189736	0.351593
ENSMUSG00000019877	Serinc1	-0.253502	0.0147441	0.189736	0.103954
ENSMUSG00000014547	Wdfy2	0.357684	0.0147473	0.189736	0.14668
ENSMUSG00000031613	Hpgd	1.60033	0.0147538	0.189736	0.656311
ENSMUSG00000023805	Synj2	0.300184	0.0147573	0.189736	0.123113
ENSMUSG00000029714	Gigyf1	0.240885	0.0147719	0.189736	0.0988072
ENSMUSG00000049598	Vsig8	0.923377	0.0147894	0.189767	0.378822
ENSMUSG00000020859	Spag9	-0.273272	0.0148228	0.190001	0.112149
ENSMUSG00000054640	Slc8a1	0.771749	0.015007	0.192166	0.317303
ENSMUSG00000031289	Il13ra2	-2.09981	0.0150512	0.192536	0.863712
ENSMUSG00000046168	Kcnrg	-0.912605	0.0151516	0.193623	0.375753
ENSMUSG00000021215	Net1	0.309255	0.01524	0.194555	0.127443
ENSMUSG00000041298	Katnal1	0.426476	0.0153542	0.195812	0.175945
ENSMUSG00000058470	Gm8369	-1.22659	0.0154533	0.196877	0.506525
ENSMUSG00000021725	Parp8	-0.44315	0.0154903	0.197148	0.183066
ENSMUSG00000015968	Cacna1d	0.581646	0.015614	0.198521	0.240567
ENSMUSG00000030729	Pgm2l1	0.353616	0.015815	0.200873	0.146537
ENSMUSG00000041801	Phlda3	0.45803	0.0158889	0.20159	0.189939
ENSMUSG00000037415	Ranbp10	-0.25406	0.0159036	0.20159	0.10537
ENSMUSG00000042050	Dync2i1	0.423654	0.0159471	0.201938	0.175781
ENSMUSG00000018916	Csf2	-1.955	0.0159752	0.20209	0.811376
ENSMUSG00000022075	Rhobtb2	0.408422	0.0160235	0.202423	0.169584
ENSMUSG00000025139	Tollip	-0.23352	0.0160338	0.202423	0.096971
ENSMUSG00000047821	Trim16	0.591584	0.0160506	0.202431	0.245698
ENSMUSG00000042489	Clspn	0.463383	0.0160829	0.202634	0.192512
ENSMUSG00000039716	Dock3	0.427753	0.0161569	0.203364	0.177834
ENSMUSG00000055865	Tafa3	0.936276	0.0161897	0.203572	0.389367
ENSMUSG00000051703	Tmem198	-1.07613	0.0162319	0.203862	0.447706
ENSMUSG00000006127	Inpp5k	0.402437	0.0162453	0.203862	0.167448
ENSMUSG00000047881	Rell1	0.633915	0.0163111	0.20425	0.263924
ENSMUSG00000023079	Gtf2ird1	0.39618	0.0163232	0.20425	0.164964
ENSMUSG00000020883	Fbxl20	0.56628	0.0163382	0.20425	0.235825
ENSMUSG00000076617	Ighm	0.324261	0.0163437	0.20425	0.135044
ENSMUSG00000034579	Pla2g3	1.14931	0.0163576	0.20425	0.47871
ENSMUSG00000024169	Ift140	0.422112	0.0164421	0.205014	0.175957
ENSMUSG00000061758	Akr1b10	0.403855	0.0164657	0.205014	0.168383
ENSMUSG00000018796	Acsl1	-0.385258	0.0164812	0.205014	0.160652
ENSMUSG00000041187	Prkd2	0.467827	0.0164841	0.205014	0.195089
ENSMUSG00000024472	Dcp2	-0.46678	0.0165766	0.20594	0.194819
ENSMUSG00000020572	Nampt	-0.478827	0.0166069	0.20594	0.199903
ENSMUSG00000034926	Dhcr24	0.246846	0.0166078	0.20594	0.103055
ENSMUSG00000038058	Nod1	-1.01785	0.0166526	0.20625	0.425116
ENSMUSG00000039741	Bahcc1	0.518794	0.0166657	0.20625	0.216706
ENSMUSG00000040711	Sh3pxd2b	-0.328213	0.0167099	0.206303	0.137154
ENSMUSG00000015733	Capza2	-0.358689	0.0167101	0.206303	0.14989
ENSMUSG00000031647	Mfap3l	-2.43331	0.0167193	0.206303	1.01692
ENSMUSG00000078578	Ube2d3	-0.256843	0.0167763	0.206713	0.107395
ENSMUSG00000030774	Pak1	0.372527	0.0167854	0.206713	0.155779
ENSMUSG00000023249	Parp3	-0.47691	0.0169032	0.207959	0.199643
ENSMUSG00000019982	Myb	0.785416	0.0169482	0.208308	0.328924
ENSMUSG00000034663	Bmp2k	-0.360499	0.017004	0.208594	0.15105
ENSMUSG00000026048	Ercc5	0.405455	0.0170047	0.208594	0.169888
ENSMUSG00000053411	Cbx7	0.416139	0.0170459	0.208896	0.17443
ENSMUSG00000035671	Zswim4	-0.417858	0.0170693	0.208978	0.175187
ENSMUSG00000032841	Prr5l	-1.57563	0.017168	0.209892	0.661169
ENSMUSG00000039835	Nhsl1	0.741306	0.0171774	0.209892	0.311095
ENSMUSG00000030000	Add2	0.642242	0.0172355	0.210224	0.269663
ENSMUSG00000061024	Rrs1	-0.262975	0.0172381	0.210224	0.11042
ENSMUSG00000027111	Itga6	0.434319	0.0172627	0.210228	0.182405
ENSMUSG00000034312	Iqsec1	0.296205	0.0172719	0.210228	0.12441
ENSMUSG00000037692	Ahdc1	0.401963	0.0172904	0.210244	0.168859
ENSMUSG00000047539	Fbxo28	-0.311583	0.0173067	0.210244	0.13091
ENSMUSG00000027881	Prpf38b	-0.254585	0.017373	0.210845	0.107026
ENSMUSG00000020156	Pwwp3a	0.316354	0.0174417	0.211475	0.133075
ENSMUSG00000027993	Trim2	1.10084	0.0174742	0.211482	0.463206
ENSMUSG00000061887	Ssbp3	0.534677	0.017476	0.211482	0.224981
ENSMUSG00000016526	Dyrk3	0.324152	0.0175826	0.212375	0.136526
ENSMUSG00000038481	Cdk19	0.541241	0.0175837	0.212375	0.227961
ENSMUSG00000025328	Padi3	0.875258	0.017674	0.21326	0.368937
ENSMUSG00000022744	Cldnd1	-0.294813	0.0177339	0.213369	0.124334
ENSMUSG00000071537	Klrg2	0.348359	0.0177352	0.213369	0.146919
ENSMUSG00000083282	Ctsf	1.33967	0.0177425	0.213369	0.565033
ENSMUSG00000054072	Iigp1	-1.99856	0.017751	0.213369	0.843
ENSMUSG00000035697	Arhgap45	0.398668	0.0178698	0.214564	0.168335
ENSMUSG00000033209	Ttc28	0.711794	0.0178846	0.214564	0.300589
ENSMUSG00000024818	Slc25a45	0.447816	0.0179557	0.215212	0.189229
ENSMUSG00000096188	Cmtm4	0.288013	0.017985	0.215356	0.121734
ENSMUSG00000041040	Fam117b	0.358932	0.0180868	0.216002	0.151843
ENSMUSG00000026648	Dclre1c	-0.450392	0.0180931	0.216002	0.190545
ENSMUSG00000016256	Ctsz	-0.283322	0.0180957	0.216002	0.119866
ENSMUSG00000069793	Slfn9	-0.578623	0.0181077	0.216002	0.244826
ENSMUSG00000046805	Mpeg1	-0.303839	0.018199	0.216871	0.128661
ENSMUSG00000047205	Dusp18	1.07574	0.0182151	0.216871	0.455586
ENSMUSG00000030681	Mvp	-0.56613	0.0183126	0.217825	0.239963
ENSMUSG00000033487	Fndc3a	-0.463531	0.0184221	0.218919	0.19666
ENSMUSG00000064280	Ccdc146	-1.14922	0.018467	0.219246	0.487759
ENSMUSG00000079003	Samd1	0.58913	0.0185834	0.220419	0.250291
ENSMUSG00000059588	Calcrl	-0.261315	0.0187057	0.22166	0.111134
ENSMUSG00000063767	S100a7a	1.59054	0.0187406	0.221864	0.676637
ENSMUSG00000018547	Pip4k2b	0.351803	0.0187651	0.221945	0.149693
ENSMUSG00000025194	Abcc2	0.84636	0.0188072	0.222233	0.360256
ENSMUSG00000026171	Rnf25	-0.305618	0.0188411	0.222424	0.130124
ENSMUSG00000025578	Cbx8	0.620045	0.018863	0.222474	0.264048
ENSMUSG00000027833	Shox2	-1.98116	0.0189606	0.223415	0.844376
ENSMUSG00000061393	Acvr2b	0.415454	0.0190259	0.223851	0.177164
ENSMUSG00000034584	Exph5	1.10234	0.0190498	0.223851	0.470172
ENSMUSG00000079418	Atg4a	-0.31048	0.0190511	0.223851	0.132427
ENSMUSG00000032508	Myd88	-0.260022	0.0190704	0.223868	0.110924
ENSMUSG00000047875	Gpr157	0.987245	0.0191122	0.224149	0.421299
ENSMUSG00000022372	Sla	0.812231	0.0191998	0.224965	0.346866
ENSMUSG00000029769	Ccdc136	0.949045	0.0192872	0.225469	0.405587
ENSMUSG00000024349	Sting1	0.434129	0.0193031	0.225469	0.185555
ENSMUSG00000004872	Pax3	0.758899	0.0193086	0.225469	0.324382
ENSMUSG00000030737	Slco2b1	0.568029	0.0193147	0.225469	0.242809
ENSMUSG00000075595	Zfp652	0.446558	0.0193694	0.225898	0.190972
ENSMUSG00000025616	Usp16	-0.270018	0.0195066	0.227237	0.115604
ENSMUSG00000028555	Ttc39a	0.625191	0.0195402	0.227237	0.267741
ENSMUSG00000021596	Mctp1	-0.718426	0.0195512	0.227237	0.307697
ENSMUSG00000018042	Cyb5r3	-0.265042	0.0195566	0.227237	0.113521
ENSMUSG00000026447	Pik3c2b	0.384848	0.0196907	0.228583	0.165016
ENSMUSG00000054404	Slfn5	-1.75602	0.01976	0.229175	0.753374
ENSMUSG00000055675	Kbtbd11	0.932174	0.0197908	0.229321	0.400025
ENSMUSG00000027381	Bcl2l11	-0.252742	0.0198765	0.230059	0.108535
ENSMUSG00000037188	Grhl3	1.40162	0.0199338	0.230059	0.602178
ENSMUSG00000027782	Kpna4	-0.266778	0.0199447	0.230059	0.114626
ENSMUSG00000047434	Xxylt1	0.351133	0.0199459	0.230059	0.150872
ENSMUSG00000002109	Ddb2	0.661209	0.0199461	0.230059	0.284103
ENSMUSG00000002799	Jag2	0.383064	0.0199729	0.230156	0.164627
ENSMUSG00000026918	Brd3	0.326303	0.0199966	0.230218	0.14026
ENSMUSG00000022889	Mrpl39	-0.308826	0.0200514	0.230637	0.132807
ENSMUSG00000024402	Lta	-0.889258	0.0200816	0.230773	0.382506
ENSMUSG00000041231	Ublcp1	-0.491566	0.0201436	0.231273	0.211548
ENSMUSG00000003228	Grk5	0.543163	0.0202071	0.23179	0.233872
ENSMUSG00000079457	Gm7609	-1.46401	0.0203088	0.232602	0.630876
ENSMUSG00000035352	Ccl12	-2.26925	0.0203315	0.232602	0.978052
ENSMUSG00000037318	Traf3ip3	0.46836	0.0203335	0.232602	0.201868
ENSMUSG00000025871	4833439L19Rik	-0.23221	0.0203713	0.232823	0.100115
ENSMUSG00000021278	Amn	1.1744	0.0203923	0.23285	0.506414
ENSMUSG00000025586	Cpeb1	0.917571	0.0204271	0.233036	0.395776
ENSMUSG00000034168	Irf2bpl	-0.505291	0.020479	0.233417	0.218037
ENSMUSG00000037071	Scd1	0.342869	0.0205709	0.23425	0.148058
ENSMUSG00000034218	Atm	0.520281	0.0206135	0.234523	0.224745
ENSMUSG00000032329	Hmg20a	0.325905	0.0206446	0.234664	0.140815
ENSMUSG00000027944	Hax1	-0.27215	0.0206873	0.234889	0.117628
ENSMUSG00000064427	Gm22748	-1.03945	0.0207018	0.234889	0.44932
ENSMUSG00000024528	Srfbp1	-0.302286	0.02084	0.236129	0.13081
ENSMUSG00000017861	Mybl2	0.312303	0.0208488	0.236129	0.135155
ENSMUSG00000048621	Gm6377	-1.24136	0.020944	0.236817	0.537618
ENSMUSG00000024013	Fgd2	0.366287	0.0209472	0.236817	0.158639
ENSMUSG00000002222	Rmnd5a	0.369637	0.0210376	0.237529	0.160203
ENSMUSG00000049858	Suox	0.897211	0.021048	0.237529	0.388888
ENSMUSG00000042502	Cd2bp2	-0.219399	0.0212494	0.239585	0.095245
ENSMUSG00000050106	Tmc8	0.747125	0.0213444	0.240319	0.324578
ENSMUSG00000046589	Lrrc8e	1.23786	0.0213528	0.240319	0.537803
ENSMUSG00000045827	Serpinb9	-0.668299	0.0214085	0.240568	0.290476
ENSMUSG00000009905	Kdsr	0.453611	0.0214182	0.240568	0.197177
ENSMUSG00000027570	Col9a3	-0.662415	0.0214324	0.240568	0.287972
ENSMUSG00000021054	Sgpp1	0.391497	0.0214761	0.240826	0.170253
ENSMUSG00000042622	Maff	-0.832773	0.0214938	0.240826	0.362201
ENSMUSG00000038122	Tbc1d32	0.544687	0.0215443	0.241008	0.236995
ENSMUSG00000000149	Gna12	0.316518	0.0215618	0.241008	0.137736
ENSMUSG00000036552	Ermard	0.428929	0.0215676	0.241008	0.186661
ENSMUSG00000040751	Lat2	0.590494	0.0215983	0.241136	0.257032
ENSMUSG00000068744	Psrc1	0.279112	0.0216179	0.24114	0.121511
ENSMUSG00000051457	Spn	-0.345724	0.021879	0.243634	0.150809
ENSMUSG00000022436	Sh3bp1	0.512533	0.0218802	0.243634	0.223575
ENSMUSG00000037921	Ddx60	-1.21842	0.0219644	0.244354	0.531834
ENSMUSG00000047787	Flrt1	1.40195	0.0221389	0.246078	0.612745
ENSMUSG00000056749	Nfil3	-0.881063	0.0221955	0.246488	0.385247
ENSMUSG00000024423	Impact	-0.500443	0.0222217	0.246561	0.218863
ENSMUSG00000004791	Pgf	-1.3763	0.0222989	0.247199	0.602259
ENSMUSG00000027242	Wdr76	0.483483	0.0223399	0.247206	0.211633
ENSMUSG00000041115	Iqsec2	0.388872	0.0223474	0.247206	0.170229
ENSMUSG00000023452	Pisd	-0.27704	0.0223587	0.247206	0.121284
ENSMUSG00000034586	Hid1	0.903083	0.0224212	0.24768	0.395542
ENSMUSG00000028894	Inpp5b	0.345057	0.0224546	0.24783	0.151169
ENSMUSG00000037993	Dhx38	-0.27234	0.0225035	0.248152	0.119355
ENSMUSG00000048327	Ckap2l	-0.327551	0.022562	0.248579	0.143614
ENSMUSG00000036833	Pnpla7	0.388548	0.0226014	0.248794	0.170408
ENSMUSG00000031701	Dnaja2	-0.216368	0.0226264	0.24885	0.0949112
ENSMUSG00000053158	Fes	0.330941	0.022671	0.248876	0.145218
ENSMUSG00000025358	Cdk2	0.324658	0.0226965	0.248876	0.142487
ENSMUSG00000006179	Prss16	0.379942	0.0227171	0.248876	0.166776
ENSMUSG00000037572	Wdhd1	0.501107	0.0227208	0.248876	0.219967
ENSMUSG00000061451	Tmem151a	1.81437	0.0227316	0.248876	0.796502
ENSMUSG00000005142	Man2b1	0.296627	0.0227722	0.248876	0.130258
ENSMUSG00000030956	Fam53b	0.494426	0.0227769	0.248876	0.217124
ENSMUSG00000032000	Birc3	-0.509488	0.0227873	0.248876	0.223756
ENSMUSG00000060090	Rp2	0.338508	0.0228241	0.24906	0.148705
ENSMUSG00000038774	Ascc3	-0.328191	0.0231878	0.25261	0.144557
ENSMUSG00000031352	Hccs	-0.238375	0.0231897	0.25261	0.104997
ENSMUSG00000042213	Zfand4	0.980903	0.0232735	0.253304	0.432322
ENSMUSG00000038302	Afg1l	0.553487	0.0233075	0.253454	0.244004
ENSMUSG00000015355	Cd48	0.971717	0.0233451	0.253524	0.428496
ENSMUSG00000058835	Abi1	-0.390249	0.0233544	0.253524	0.172099
ENSMUSG00000040430	Pitpnc1	0.695476	0.0233746	0.253524	0.306748
ENSMUSG00000018169	Mfng	0.262159	0.0234399	0.253855	0.115683
ENSMUSG00000031482	Slc25a15	0.319487	0.0234455	0.253855	0.140985
ENSMUSG00000046962	Zbtb21	-0.275029	0.0235247	0.254299	0.121436
ENSMUSG00000028337	Coro2a	0.408958	0.0235307	0.254299	0.180579
ENSMUSG00000049313	Sorl1	0.356385	0.0235474	0.254299	0.157383
ENSMUSG00000049160	Tex50	2.22289	0.0236097	0.254753	0.982094
ENSMUSG00000054702	Ap1s3	-0.30045	0.0236732	0.255219	0.132802
ENSMUSG00000050439	Enthd1	-0.62587	0.0237746	0.256092	0.276842
ENSMUSG00000020689	Itgb3	0.643742	0.02381	0.256254	0.284819
ENSMUSG00000028655	Mfsd2a	-0.298231	0.0238342	0.256294	0.131973
ENSMUSG00000022489	Pde1b	-0.450975	0.0239498	0.25729	0.199729
ENSMUSG00000050675	Gp1ba	0.580034	0.0239678	0.25729	0.25692
ENSMUSG00000030157	Clec2d	-1.4795	0.0241673	0.25921	0.656254
ENSMUSG00000024042	Sik1	0.393165	0.024295	0.260356	0.174551
ENSMUSG00000035900	Gramd4	0.301899	0.0245813	0.263201	0.134302
ENSMUSG00000030123	Plxnd1	0.274036	0.0247245	0.264508	0.122028
ENSMUSG00000029552	Tes	-0.486242	0.0247747	0.26482	0.216599
ENSMUSG00000047749	Zc3hav1l	0.497394	0.0248202	0.26508	0.221636
ENSMUSG00000034320	Slc26a2	0.372337	0.0249122	0.265836	0.166017
ENSMUSG00000003206	Ebi3	-1.05213	0.0253402	0.270174	0.470503
ENSMUSG00000032202	Rab27a	0.443729	0.0254697	0.271324	0.198607
ENSMUSG00000026469	Xpr1	0.318327	0.0255179	0.271396	0.142526
ENSMUSG00000023026	Dip2b	0.299407	0.0255197	0.271396	0.134056
ENSMUSG00000025024	Smndc1	-0.222419	0.0255541	0.271531	0.099609
ENSMUSG00000031364	Grpr	-1.39664	0.0255869	0.271649	0.625616
ENSMUSG00000027489	Necab3	0.664487	0.0256652	0.27225	0.297811
ENSMUSG00000058318	Phf21a	0.409664	0.0257241	0.272646	0.183677
ENSMUSG00000038523	1700003F12Rik	1.06456	0.0257668	0.272867	0.477443
ENSMUSG00000047415	Gpr68	0.638029	0.0258017	0.273006	0.286217
ENSMUSG00000047141	Zfp654	-0.345577	0.0259907	0.274775	0.155222
ENSMUSG00000033222	Ttf2	0.307362	0.026162	0.276264	0.138215
ENSMUSG00000025085	Ablim1	0.743786	0.0261987	0.276264	0.334548
ENSMUSG00000032387	Rbpms2	-0.892074	0.026214	0.276264	0.401288
ENSMUSG00000016933	Plcg1	0.534461	0.0262197	0.276264	0.240429
ENSMUSG00000045671	Spred2	0.272655	0.0262637	0.276293	0.122691
ENSMUSG00000037580	Gch1	-0.345915	0.0262664	0.276293	0.15566
ENSMUSG00000046324	Ermp1	0.314922	0.0264166	0.27764	0.141855
ENSMUSG00000033068	Entpd6	0.388946	0.026547	0.278777	0.17535
ENSMUSG00000037826	Ppm1k	-0.531551	0.0266007	0.279107	0.239726
ENSMUSG00000056476	Med12l	0.594333	0.0267075	0.279885	0.268229
ENSMUSG00000057110	Cntrl	0.265751	0.0267195	0.279885	0.119946
ENSMUSG00000002319	Ipo4	-0.350983	0.0268006	0.280286	0.1585
ENSMUSG00000013033	Adgrl1	0.527158	0.0268188	0.280286	0.238087
ENSMUSG00000016758	Bik	-1.58809	0.0268247	0.280286	0.717274
ENSMUSG00000055053	Nfic	0.385641	0.0269627	0.281493	0.174336
ENSMUSG00000022177	Haus4	0.315153	0.0270801	0.282484	0.14258
ENSMUSG00000050395	Tnfsf15	-1.99282	0.0271508	0.282806	0.901996
ENSMUSG00000010663	Fads1	0.270417	0.027156	0.282806	0.122401
ENSMUSG00000044906	4930503L19Rik	-0.39655	0.0274651	0.285787	0.179854
ENSMUSG00000021476	Habp4	0.375462	0.0276499	0.28728	0.170493
ENSMUSG00000020482	Ccdc117	0.219446	0.0276785	0.28728	0.099666
ENSMUSG00000079173	Zan	1.10791	0.0276863	0.28728	0.503207
ENSMUSG00000053931	Cnn3	-1.24267	0.027726	0.28728	0.564555
ENSMUSG00000021223	Papln	0.533527	0.0277289	0.28728	0.242391
ENSMUSG00000002835	Chaf1a	0.297036	0.0277565	0.28728	0.134973
ENSMUSG00000030064	Frmd4b	0.396511	0.0277688	0.28728	0.180188
ENSMUSG00000023781	Hes7	1.61217	0.0279209	0.288616	0.733339
ENSMUSG00000042644	Itpr3	0.469013	0.0280213	0.289245	0.21348
ENSMUSG00000022131	Gpr180	0.398398	0.0280508	0.289245	0.181373
ENSMUSG00000058317	Ube2e2	-0.30509	0.0280509	0.289245	0.138894
ENSMUSG00000055447	Cd47	-0.815961	0.0281023	0.289537	0.371592
ENSMUSG00000015932	Dstn	-0.373829	0.028158	0.289872	0.170303
ENSMUSG00000031497	Tnfsf13b	0.454987	0.0282409	0.290273	0.207385
ENSMUSG00000019990	Pde7b	1.32611	0.0282431	0.290273	0.604455
ENSMUSG00000068854	H2bc21	0.435471	0.0282904	0.290521	0.198552
ENSMUSG00000026088	Mitd1	-0.708121	0.0283161	0.290547	0.322919
ENSMUSG00000032192	Gnb5	0.550298	0.0283838	0.290687	0.251055
ENSMUSG00000021814	Anxa7	-0.409224	0.0283902	0.290687	0.186702
ENSMUSG00000061578	Ksr2	0.995037	0.0283992	0.290687	0.453997
ENSMUSG00000062901	Klhl24	0.55222	0.0286407	0.292919	0.25234
ENSMUSG00000068284	Usf3	0.285889	0.0287213	0.293505	0.130705
ENSMUSG00000007589	Tinf2	-0.362403	0.0287709	0.293772	0.165737
ENSMUSG00000053007	Creb5	-0.308059	0.028834	0.294085	0.14094
ENSMUSG00000058325	Dock1	0.235472	0.0288484	0.294085	0.10774
ENSMUSG00000021720	Rnf180	-1.88236	0.0288772	0.294139	0.86143
ENSMUSG00000026500	Cox20	1.7678	0.028911	0.294245	0.809173
ENSMUSG00000037606	Osbpl5	0.762566	0.0289384	0.294285	0.349108
ENSMUSG00000028906	Epb41	0.242037	0.0290185	0.294861	0.110862
ENSMUSG00000056429	Tgoln1	-0.347086	0.0291252	0.295706	0.159083
ENSMUSG00000026880	Stom	-0.418936	0.0291845	0.296068	0.192086
ENSMUSG00000022246	Rai14	-0.220129	0.0292926	0.296925	0.100998
ENSMUSG00000046367	Mgat4e	1.54058	0.0295164	0.298951	0.707819
ENSMUSG00000026072	Il1r1	0.768701	0.0295489	0.299039	0.35325
ENSMUSG00000026425	Srgap2	0.347865	0.0295727	0.29904	0.159881
ENSMUSG00000031444	F10	-0.708818	0.0296118	0.299148	0.325857
ENSMUSG00000031778	Cx3cl1	-0.904297	0.029636	0.299148	0.415783
ENSMUSG00000015305	Sash1	-0.352628	0.0296549	0.299148	0.162153
ENSMUSG00000030643	Rab30	-0.970309	0.0297578	0.299945	0.446469
ENSMUSG00000066233	Tmem42	0.583529	0.0297875	0.300003	0.268548
ENSMUSG00000029730	Mcm7	0.214801	0.0299332	0.301228	0.098942
ENSMUSG00000024424	Ttc39c	-1.95298	0.0299792	0.301287	0.899837
ENSMUSG00000068823	Csde1	-0.21392	0.029997	0.301287	0.0985746
ENSMUSG00000021245	Mlh3	0.514369	0.0300312	0.301287	0.237072
ENSMUSG00000039191	Rbpj	-0.312726	0.0300513	0.301287	0.144152
ENSMUSG00000068246	Apol9b	-1.62678	0.0300591	0.301287	0.749907
ENSMUSG00000031101	Sash3	1.08751	0.0300983	0.301439	0.501436
ENSMUSG00000064141	Zfp69	0.625479	0.0301418	0.301483	0.288475
ENSMUSG00000066026	Dhrs3	-0.676759	0.0301611	0.301483	0.312163
ENSMUSG00000024587	Nars	-0.223892	0.0301871	0.301483	0.103289
ENSMUSG00000025810	Nrp1	0.501527	0.0302133	0.301483	0.231408
ENSMUSG00000020349	Ppp2ca	-0.231709	0.0302228	0.301483	0.106918
ENSMUSG00000027852	Nras	-0.227651	0.0302561	0.301575	0.105067
ENSMUSG00000010358	Ifi35	-0.772298	0.0303029	0.301802	0.356537
ENSMUSG00000071669	Snx29	0.706496	0.0304375	0.302277	0.326424
ENSMUSG00000034116	Vav1	-0.233761	0.0304501	0.302277	0.108014
ENSMUSG00000089151	Mir1950	1.73475	0.0304578	0.302277	0.801607
ENSMUSG00000070388	Fbxo39	-1.58779	0.0304708	0.302277	0.733759
ENSMUSG00000035898	Uba6	-0.32632	0.0304709	0.302277	0.150801
ENSMUSG00000040061	Plcb2	0.306014	0.0307173	0.304479	0.141626
ENSMUSG00000020546	Stxbp4	0.451333	0.0307734	0.304795	0.208951
ENSMUSG00000051113	Garin5a	-0.981918	0.0308827	0.305537	0.454891
ENSMUSG00000042121	Ssh1	0.346876	0.030897	0.305537	0.16071
ENSMUSG00000021147	Wdr37	-0.358819	0.0309831	0.306147	0.166329
ENSMUSG00000032449	Slc25a36	0.314544	0.031011	0.306182	0.14583
ENSMUSG00000011114	Tbrg1	-0.345381	0.0311043	0.306861	0.160215
ENSMUSG00000034487	Poglut3	0.301817	0.0311367	0.30694	0.140034
ENSMUSG00000036188	Ankmy2	0.515649	0.0312381	0.307562	0.239388
ENSMUSG00000029346	Srrd	-0.399053	0.0312489	0.307562	0.185271
ENSMUSG00000089929	Bcl2a1b	-1.10733	0.0313334	0.307916	0.514364
ENSMUSG00000032024	Clmp	0.691633	0.0313409	0.307916	0.321283
ENSMUSG00000058886	Deaf1	0.274161	0.031384	0.307916	0.127388
ENSMUSG00000074063	Osgin1	0.757102	0.0314896	0.307916	0.352004
ENSMUSG00000026766	Mmadhc	-0.247833	0.0315059	0.307916	0.115238
ENSMUSG00000072571	Tmem253	0.879085	0.0315062	0.307916	0.408759
ENSMUSG00000017499	Cdc6	0.360246	0.0315106	0.307916	0.167512
ENSMUSG00000025372	Baiap2	0.443946	0.0315111	0.307916	0.206433
ENSMUSG00000039154	Shd	1.04945	0.0315169	0.307916	0.488005
ENSMUSG00000017765	Slc12a4	-0.332629	0.0315538	0.307916	0.15471
ENSMUSG00000020649	Rrm2	0.245393	0.0315584	0.307916	0.114138
ENSMUSG00000006526	Stimate	0.368409	0.0315793	0.307916	0.171377
ENSMUSG00000024909	Efemp2	0.455963	0.0316234	0.308107	0.212161
ENSMUSG00000027254	Map1a	-0.672897	0.031764	0.309207	0.313359
ENSMUSG00000006205	Htra1	-0.596102	0.0318097	0.309207	0.277671
ENSMUSG00000023008	Fmnl3	0.393841	0.0318102	0.309207	0.183456
ENSMUSG00000027195	Hsd17b12	-0.173995	0.0319236	0.310069	0.0811028
ENSMUSG00000004843	Chmp2b	-0.263022	0.0320373	0.310933	0.122681
ENSMUSG00000044468	Tent5c	-0.893798	0.0320858	0.311163	0.417012
ENSMUSG00000089774	Slc5a3	0.674045	0.0321299	0.31135	0.314564
ENSMUSG00000039089	L3mbtl3	0.464181	0.0323975	0.313701	0.216961
ENSMUSG00000006585	Cdt1	0.356479	0.0324762	0.314155	0.166696
ENSMUSG00000025429	Pstpip2	-0.779233	0.0324944	0.314155	0.364421
ENSMUSG00000037904	Ankrd9	0.462378	0.0325371	0.314325	0.216292
ENSMUSG00000027550	Lrrcc1	0.457979	0.0325637	0.31434	0.214267
ENSMUSG00000045538	Ddx28	-0.275881	0.0326925	0.315341	0.129168
ENSMUSG00000005413	Hmox1	-0.562598	0.0328689	0.316706	0.263675
ENSMUSG00000024975	Pdcd4	0.494631	0.0328845	0.316706	0.231841
ENSMUSG00000029478	Ncor2	0.320225	0.0329249	0.316851	0.150129
ENSMUSG00000016984	Etaa1	0.352867	0.0329807	0.317145	0.165485
ENSMUSG00000041220	Elovl6	0.348492	0.0330285	0.317362	0.163478
ENSMUSG00000026341	Actr3	-0.377979	0.0331032	0.317836	0.177386
ENSMUSG00000034595	Ppp1r18	0.242692	0.0331755	0.318287	0.113942
ENSMUSG00000004730	Adgre1	-0.625709	0.033202	0.318298	0.293811
ENSMUSG00000053012	Krcc1	-0.287784	0.0332508	0.318523	0.135171
ENSMUSG00000051586	Mical3	0.439464	0.0332976	0.318727	0.206469
ENSMUSG00000021785	Ngly1	-0.666836	0.0333679	0.318886	0.313418
ENSMUSG00000036353	P2ry12	0.817319	0.0333893	0.318886	0.384192
ENSMUSG00000027330	Cdc25b	0.347263	0.0333904	0.318886	0.163237
ENSMUSG00000025855	Prkar1b	0.96846	0.0335496	0.319796	0.455651
ENSMUSG00000017677	Wsb1	-0.362033	0.0335532	0.319796	0.170337
ENSMUSG00000033722	BC034090	0.408072	0.033605	0.319796	0.192054
ENSMUSG00000052837	Junb	-0.592783	0.0336098	0.319796	0.278993
ENSMUSG00000031295	Phka2	0.376936	0.0336131	0.319796	0.177408
ENSMUSG00000063160	Numbl	0.615045	0.0337485	0.320841	0.289697
ENSMUSG00000019214	Chtf18	0.322949	0.033826	0.321335	0.152181
ENSMUSG00000027835	Pdcd10	-0.282366	0.0340938	0.323581	0.133257
ENSMUSG00000038806	Sde2	-0.222175	0.0341266	0.323581	0.10487
ENSMUSG00000032300	1700017B05Rik	0.395284	0.0341399	0.323581	0.186594
ENSMUSG00000030287	Itpr2	0.480834	0.0342379	0.324265	0.227102
ENSMUSG00000042719	Naa25	-0.256673	0.0344176	0.325721	0.12135
ENSMUSG00000016495	Plgrkt	-0.296546	0.0346113	0.327197	0.140352
ENSMUSG00000000489	Pdgfb	-0.363038	0.0346568	0.327197	0.171865
ENSMUSG00000030188	Magohb	-0.363984	0.0346638	0.327197	0.172319
ENSMUSG00000022041	Chrna2	1.18822	0.0346778	0.327197	0.562577
ENSMUSG00000007812	Zfp655	-0.283369	0.0347332	0.327473	0.134205
ENSMUSG00000042500	2004-08-01	0.526726	0.034795	0.327809	0.249546
ENSMUSG00000040102	Klhl42	0.432354	0.0348597	0.328072	0.204909
ENSMUSG00000091649	Phf11b	-1.01742	0.034885	0.328072	0.482262
ENSMUSG00000039461	Tcta	-0.421888	0.0349013	0.328072	0.199994
ENSMUSG00000007035	Msh5	0.353363	0.0350223	0.328868	0.167622
ENSMUSG00000025979	Mob4	-0.274736	0.0350876	0.328868	0.130371
ENSMUSG00000030536	Iqgap1	-0.292022	0.0350914	0.328868	0.138576
ENSMUSG00000024118	Tedc2	0.402476	0.0350918	0.328868	0.190991
ENSMUSG00000027215	Cd82	-0.684364	0.035117	0.328868	0.324804
ENSMUSG00000031197	Vbp1	-0.225831	0.0351877	0.328943	0.107222
ENSMUSG00000051495	Irf2bp2	0.312834	0.0351988	0.328943	0.14854
ENSMUSG00000063406	Tmed5	-0.296854	0.0352036	0.328943	0.140956
ENSMUSG00000031995	St14	0.370604	0.0352505	0.329136	0.17602
ENSMUSG00000040820	Hlcs	0.341102	0.0353349	0.329679	0.162082
ENSMUSG00000035936	Aldh5a1	0.558741	0.0353788	0.329799	0.265562
ENSMUSG00000025436	Atp23	0.322909	0.0354004	0.329799	0.153492
ENSMUSG00000049775	Tmsb4x	-0.205089	0.0354652	0.329833	0.0975217
ENSMUSG00000040841	Six5	0.566032	0.0354707	0.329833	0.269162
ENSMUSG00000021403	Serpinb9b	-1.12888	0.0354828	0.329833	0.536847
ENSMUSG00000031822	Gse1	0.38407	0.0355163	0.329899	0.18268
ENSMUSG00000046159	Chrm3	1.94531	0.0356313	0.330723	0.92585
ENSMUSG00000043398	Gpr135	0.442143	0.0356629	0.330771	0.210469
ENSMUSG00000025915	Sgk3	-0.307483	0.035849	0.332252	0.146515
ENSMUSG00000031133	Arhgef6	0.274663	0.0359619	0.333052	0.130957
ENSMUSG00000034203	Chchd4	-0.229205	0.0360268	0.333407	0.109321
ENSMUSG00000027829	Ccnl1	-0.341927	0.0361961	0.334727	0.163233
ENSMUSG00000024066	Xdh	0.439751	0.0363154	0.335526	0.210068
ENSMUSG00000020464	Pnpt1	-0.261237	0.036336	0.335526	0.124806
ENSMUSG00000034616	Ssh3	0.256078	0.0364115	0.335976	0.122391
ENSMUSG00000026819	Slc25a25	-0.261469	0.0364791	0.336353	0.125012
ENSMUSG00000036565	Ttyh3	0.400135	0.0365697	0.336941	0.191403
ENSMUSG00000025558	Dock9	0.369576	0.036627	0.337221	0.176839
ENSMUSG00000038094	Atp13a4	-1.22062	0.0366798	0.337459	0.584222
ENSMUSG00000026544	Dusp23	1.54994	0.0368195	0.338277	0.742394
ENSMUSG00000050147	F2rl3	1.32848	0.0368225	0.338277	0.63633
ENSMUSG00000043987	Cep164	0.476856	0.0368757	0.338518	0.228474
ENSMUSG00000071037	Camkmt	0.582759	0.0369504	0.338788	0.279325
ENSMUSG00000002870	Mcm2	0.245012	0.0369592	0.338788	0.117443
ENSMUSG00000042700	Sipa1l1	0.407628	0.0372115	0.34048	0.195652
ENSMUSG00000066964	Lhfpl7	1.16634	0.0372206	0.34048	0.559841
ENSMUSG00000028249	Sdcbp	-0.377976	0.0372307	0.34048	0.181438
ENSMUSG00000079419	Ms4a6c	-0.89936	0.0372523	0.34048	0.431764
ENSMUSG00000036864	Proser3	0.339787	0.0372851	0.340531	0.163153
ENSMUSG00000005610	Eif4g2	-0.177214	0.0373311	0.340704	0.0851121
ENSMUSG00000014956	Ppp1cb	-0.205144	0.0374294	0.341353	0.0985773
ENSMUSG00000036568	Bicral	0.273342	0.0375042	0.341763	0.1314
ENSMUSG00000032816	Igdcc4	1.83661	0.0375288	0.341763	0.883001
ENSMUSG00000039646	Vasn	0.799372	0.037602	0.342181	0.384467
ENSMUSG00000038417	Fig4	0.566116	0.0376867	0.342703	0.272401
ENSMUSG00000029359	Tesc	1.65583	0.0377668	0.343183	0.797076
ENSMUSG00000004562	Arhgef40	0.654869	0.0378131	0.343355	0.315315
ENSMUSG00000032528	Vipr1	0.940593	0.0379309	0.344175	0.453167
ENSMUSG00000041773	Enc1	0.51425	0.0382678	0.346981	0.248193
ENSMUSG00000039989	Cbx4	0.383191	0.0384123	0.347791	0.185078
ENSMUSG00000037321	Tap1	-0.594415	0.0384124	0.347791	0.287098
ENSMUSG00000052310	Slc39a1	-0.511257	0.0385039	0.348242	0.24705
ENSMUSG00000059495	Arhgef12	0.938646	0.0385178	0.348242	0.453605
ENSMUSG00000030159	Clec1b	-1.59322	0.0385712	0.348474	0.770142
ENSMUSG00000020653	Klf11	0.606198	0.0386271	0.348545	0.293113
ENSMUSG00000045917	Tmem268	0.411691	0.0386347	0.348545	0.199072
ENSMUSG00000022529	Zfp263	-0.421676	0.0386786	0.348586	0.203946
ENSMUSG00000035863	Palm	0.770833	0.0386948	0.348586	0.372848
ENSMUSG00000087403	Kantr	0.457851	0.0387322	0.348673	0.221503
ENSMUSG00000060791	Gmfg	-0.553555	0.0388072	0.349098	0.267906
ENSMUSG00000054517	Trim65	0.355348	0.0388928	0.349617	0.172055
ENSMUSG00000000253	Gmpr	-1.0047	0.0389654	0.34996	0.486641
ENSMUSG00000020260	Pofut2	-0.273098	0.0389961	0.34996	0.132301
ENSMUSG00000025555	Farp1	1.29522	0.0390394	0.34996	0.627597
ENSMUSG00000113450	Zfp935	-0.722279	0.0390425	0.34996	0.349986
ENSMUSG00000031955	Bcar1	-1.01822	0.0390951	0.350181	0.493521
ENSMUSG00000024222	Fkbp5	0.291714	0.0391246	0.350196	0.141412
ENSMUSG00000060206	Zfp462	-1.03213	0.0392409	0.350986	0.500634
ENSMUSG00000001995	Sipa1l2	0.540022	0.0393089	0.351344	0.262027
ENSMUSG00000062526	Mppe1	0.389948	0.0394284	0.352161	0.189324
ENSMUSG00000032497	Lrrfip2	-0.457926	0.0394735	0.352313	0.222379
ENSMUSG00000036402	Gng12	-0.310933	0.0395244	0.352517	0.151035
ENSMUSG00000041147	Brca2	0.381635	0.0396102	0.353031	0.185458
ENSMUSG00000026525	Opn3	-0.802211	0.0396512	0.353146	0.389922
ENSMUSG00000022144	Gdnf	-1.38933	0.0397152	0.353387	0.675515
ENSMUSG00000027562	Car2	-0.546795	0.0397364	0.353387	0.265889
ENSMUSG00000035621	Midn	0.341392	0.0397628	0.353387	0.16603
ENSMUSG00000020671	Rab10	-0.18869	0.0397928	0.353402	0.0917803
ENSMUSG00000063362	Alg11	-0.260982	0.0398569	0.353402	0.126984
ENSMUSG00000055782	Abcd2	0.505897	0.0398684	0.353402	0.246165
ENSMUSG00000057193	Slc44a2	-0.24061	0.0398771	0.353402	0.117084
ENSMUSG00000021589	Rhobtb3	-0.914133	0.0399656	0.353936	0.445028
ENSMUSG00000022474	Pmm1	0.337164	0.040014	0.354116	0.164182
ENSMUSG00000030852	Tacc2	0.277537	0.0401048	0.354669	0.135208
ENSMUSG00000021660	Btf3	-0.180529	0.0401563	0.354874	0.0879713
ENSMUSG00000039253	Fn3krp	0.601756	0.0402363	0.355331	0.293352
ENSMUSG00000041777	Cir1	0.478059	0.0403726	0.356284	0.233209
ENSMUSG00000065954	Tacc1	0.252636	0.0404265	0.356509	0.123275
ENSMUSG00000068523	Gng5	-0.283943	0.0405352	0.357216	0.138627
ENSMUSG00000052142	Rasal3	0.308369	0.0407744	0.359008	0.150732
ENSMUSG00000018427	Ypel2	0.621039	0.0407957	0.359008	0.303597
ENSMUSG00000025145	Lrrc45	0.266359	0.0409427	0.359843	0.130306
ENSMUSG00000057406	Nsd2	0.257015	0.040948	0.359843	0.125738
ENSMUSG00000031246	Sh3bgrl	-0.215896	0.0410175	0.360202	0.105658
ENSMUSG00000073678	Pgap1	0.542798	0.0411995	0.361547	0.26588
ENSMUSG00000072437	Nanos1	0.583903	0.0412446	0.361665	0.286078
ENSMUSG00000058163	Gm5431	-0.978472	0.0412706	0.361665	0.479455
ENSMUSG00000038127	Ccdc50	-0.206015	0.0413991	0.36234	0.101012
ENSMUSG00000038252	Ncapd2	0.210941	0.0414054	0.36234	0.103431
ENSMUSG00000030583	Sipa1l3	0.309235	0.0415257	0.36314	0.151716
ENSMUSG00000039050	Osbpl2	0.261058	0.0415848	0.363226	0.128117
ENSMUSG00000040543	Pitpnm3	0.580705	0.0416504	0.363226	0.285079
ENSMUSG00000021256	Vash1	1.02994	0.0417135	0.363226	0.505774
ENSMUSG00000042138	Msantd2	-0.311949	0.0417309	0.363226	0.153202
ENSMUSG00000019790	Stxbp5	0.311132	0.0417366	0.363226	0.152805
ENSMUSG00000026753	Ppp6c	-0.248071	0.041747	0.363226	0.121841
ENSMUSG00000048832	Vps37c	-0.523028	0.0417776	0.363226	0.256924
ENSMUSG00000032530	Lyzl4	1.841	0.0417792	0.363226	0.90435
ENSMUSG00000029338	Antxr2	-0.515131	0.041796	0.363226	0.253068
ENSMUSG00000040247	Tbc1d10c	1.14964	0.0418527	0.363467	0.564938
ENSMUSG00000029798	Herc6	-0.926798	0.0419145	0.363752	0.45557
ENSMUSG00000038831	Ralgps1	0.514748	0.0419782	0.364053	0.253105
ENSMUSG00000002603	Tgfb1	-0.340908	0.0420448	0.364379	0.167681
ENSMUSG00000045216	Hs6st1	0.241401	0.0420868	0.364491	0.118761
ENSMUSG00000109238	Tex51	0.844265	0.0421453	0.364576	0.415468
ENSMUSG00000029186	Pi4k2b	-0.317146	0.0421547	0.364576	0.156077
ENSMUSG00000042302	Ehbp1	0.388775	0.0421855	0.364591	0.191356
ENSMUSG00000031988	Vps26b	0.211395	0.0423347	0.365576	0.104124
ENSMUSG00000031026	Trim66	0.443225	0.0423578	0.365576	0.218339
ENSMUSG00000039637	Coro7	0.295231	0.0423984	0.365675	0.145463
ENSMUSG00000020720	Psmd12	-0.237046	0.0424368	0.365755	0.116817
ENSMUSG00000024219	Anks1	0.288329	0.042671	0.367521	0.14225
ENSMUSG00000015668	Pdzd11	-0.26377	0.0427698	0.367786	0.130195
ENSMUSG00000055413	H2-Q5	-1.68976	0.0427954	0.367786	0.834158
ENSMUSG00000040249	Lrp1	0.259369	0.0427991	0.367786	0.128041
ENSMUSG00000002058	Unc119	0.31999	0.0428314	0.367786	0.157993
ENSMUSG00000038178	Slc43a2	0.364108	0.0428483	0.367786	0.17979
ENSMUSG00000040260	Daam2	-0.641764	0.0429332	0.368258	0.317021
ENSMUSG00000008333	Snrpb2	-0.194071	0.0429619	0.368258	0.0958809
ENSMUSG00000045751	Mms22l	0.292114	0.0430554	0.368807	0.144384
ENSMUSG00000032501	Trib1	-0.542956	0.0431039	0.368971	0.268431
ENSMUSG00000032175	Tyk2	-0.507625	0.0432812	0.370219	0.251177
ENSMUSG00000033721	Vav3	0.429	0.0433087	0.370219	0.212301
ENSMUSG00000021097	Clmn	0.769667	0.0435287	0.371846	0.381287
ENSMUSG00000034007	Scaper	0.37841	0.0435782	0.372016	0.187506
ENSMUSG00000029179	Zcchc4	-0.294127	0.0436578	0.372442	0.145798
ENSMUSG00000039126	Prune2	0.346486	0.0437725	0.373167	0.171846
ENSMUSG00000045136	Tubb2b	-1.21422	0.0439322	0.373876	0.602669
ENSMUSG00000034640	Tiparp	-0.461543	0.0439854	0.373876	0.229141
ENSMUSG00000098923	Tmem185b	-0.235366	0.0440238	0.373876	0.116873
ENSMUSG00000024770	Lipn	-0.800391	0.0440508	0.373876	0.397491
ENSMUSG00000090210	Itga10	0.616888	0.044052	0.373876	0.306361
ENSMUSG00000044456	Rin3	0.467322	0.0440533	0.373876	0.232085
ENSMUSG00000027787	Nmd3	-0.206846	0.0440643	0.373876	0.102731
ENSMUSG00000048058	Ldlrad3	0.375651	0.0441224	0.374063	0.186619
ENSMUSG00000035109	Shc4	0.539273	0.0441459	0.374063	0.267935
ENSMUSG00000026811	St6galnac6	0.252821	0.0443623	0.375643	0.125741
ENSMUSG00000097993	Ptprv	0.285712	0.0444916	0.37639	0.142186
ENSMUSG00000027012	Dync1i2	-0.214877	0.0445305	0.37639	0.106954
ENSMUSG00000039236	Isg20	-1.62503	0.0445405	0.37639	0.80889
ENSMUSG00000026110	Mgat4a	-0.316671	0.0445759	0.376435	0.157655
ENSMUSG00000026069	Il1rl1	0.346633	0.0446906	0.376571	0.172664
ENSMUSG00000059436	Max	-0.183318	0.044691	0.376571	0.0913143
ENSMUSG00000067714	Lpar5	0.575082	0.0447082	0.376571	0.286483
ENSMUSG00000026295	Spp2	1.48244	0.0447418	0.376571	0.738606
ENSMUSG00000109336	Samd4b	-0.210839	0.044742	0.376571	0.105048
ENSMUSG00000075284	Wipf1	0.212946	0.0448137	0.376922	0.106133
ENSMUSG00000020271	Fbxw11	-0.27072	0.0450306	0.378492	0.135065
ENSMUSG00000090958	Lrrc32	-1.73851	0.0451155	0.378952	0.867704
ENSMUSG00000026131	Dst	-0.380076	0.0451814	0.379251	0.189757
ENSMUSG00000002007	Srpk3	1.03212	0.0454665	0.381332	0.515978
ENSMUSG00000024665	Fads2	0.199853	0.04549	0.381332	0.0999218
ENSMUSG00000019794	Katna1	-0.292	0.0455822	0.38185	0.146055
ENSMUSG00000042557	Sin3a	0.266151	0.0456643	0.382283	0.133177
ENSMUSG00000038056	Kmt2c	0.41971	0.0457018	0.382341	0.210051
ENSMUSG00000045414	Dipk2a	-0.532316	0.0458346	0.383196	0.26657
ENSMUSG00000018341	Il12rb2	1.29472	0.0459447	0.383705	0.648691
ENSMUSG00000010406	Mrpl52	-0.573803	0.0460004	0.383705	0.287565
ENSMUSG00000021823	Vcl	-0.487291	0.0460009	0.383705	0.244209
ENSMUSG00000003166	Dgcr2	-0.245107	0.0460822	0.383705	0.122883
ENSMUSG00000018040	Rrp7a	-0.220606	0.0460856	0.383705	0.110601
ENSMUSG00000005442	Cic	0.240631	0.0460981	0.383705	0.120648
ENSMUSG00000024583	Txnl1	-0.187422	0.0461095	0.383705	0.0939745
ENSMUSG00000026274	Pask	0.376788	0.0463301	0.385286	0.189115
ENSMUSG00000040659	Efhd2	-0.279569	0.0464436	0.385722	0.140393
ENSMUSG00000045659	Plekha7	1.12028	0.046444	0.385722	0.562577
ENSMUSG00000073131	Vma21	-0.29616	0.0465536	0.38633	0.148799
ENSMUSG00000034731	Dgkh	-0.550383	0.0465787	0.38633	0.276559
ENSMUSG00000027078	Ube2l6	-0.745411	0.04663	0.386499	0.374645
ENSMUSG00000021987	Mtmr6	-0.350063	0.0466759	0.386624	0.175979
ENSMUSG00000038025	Phf2	0.288827	0.0467844	0.38696	0.145267
ENSMUSG00000037525	Bcdin3d	0.31329	0.0467905	0.38696	0.157576
ENSMUSG00000035725	Prkx	-0.265843	0.0468089	0.38696	0.133722
ENSMUSG00000019518	Ap4m1	0.349503	0.0468737	0.387067	0.175856
ENSMUSG00000042106	Inka1	0.341309	0.0469238	0.387067	0.171772
ENSMUSG00000049106	Dcaf5	0.243384	0.0469259	0.387067	0.12249
ENSMUSG00000030324	Rho	1.18048	0.0469453	0.387067	0.594163
ENSMUSG00000039735	Fnbp1l	-0.431819	0.0470266	0.387483	0.217425
ENSMUSG00000005410	Mcm5	0.195073	0.0471787	0.388482	0.0982887
ENSMUSG00000079020	Slc45a4	0.343303	0.0472146	0.388522	0.173004
ENSMUSG00000052373	Mpp3	-0.650968	0.0472657	0.388687	0.328123
ENSMUSG00000052727	Map1b	-0.741431	0.0473051	0.388757	0.373788
ENSMUSG00000034930	Rtkn	0.64933	0.0474898	0.390019	0.327629
ENSMUSG00000053964	Lgals4	0.528961	0.0476009	0.390638	0.267029
ENSMUSG00000033955	Tnks1bp1	-0.381258	0.0476366	0.390638	0.192497
ENSMUSG00000015961	Adss	-0.259241	0.0477252	0.390638	0.130943
ENSMUSG00000058498	Rnf207	0.796539	0.0477389	0.390638	0.402356
ENSMUSG00000038290	Smg6	0.280516	0.047806	0.390638	0.14174
ENSMUSG00000026791	Slc2a8	0.445929	0.0478281	0.390638	0.225343
ENSMUSG00000062861	Zfp28	0.51826	0.0478743	0.390638	0.261948
ENSMUSG00000028578	Caap1	-0.327241	0.0478899	0.390638	0.165412
ENSMUSG00000038486	Sv2a	0.465421	0.0479106	0.390638	0.23528
ENSMUSG00000046949	Nqo2	0.411047	0.0479115	0.390638	0.207793
ENSMUSG00000024442	Dele1	0.295802	0.0479395	0.390638	0.149553
ENSMUSG00000029616	Erp29	0.205649	0.047949	0.390638	0.103978
ENSMUSG00000020101	Vsir	0.934456	0.0479729	0.390638	0.472518
ENSMUSG00000036943	Rab8b	-0.25594	0.0480009	0.390638	0.129435
ENSMUSG00000026883	Dab2ip	0.367113	0.0483434	0.39317	0.185942
ENSMUSG00000004748	Mtfp1	0.472976	0.0486235	0.394971	0.239861
ENSMUSG00000048707	Tprn	0.260664	0.0486535	0.394971	0.132208
ENSMUSG00000031216	Stard8	0.669854	0.0486593	0.394971	0.339758
ENSMUSG00000001151	Pcnt	0.265717	0.048736	0.395338	0.134821
ENSMUSG00000002845	Tmem39a	-0.261581	0.0488952	0.396374	0.132816
ENSMUSG00000038545	Cul7	0.976467	0.049015	0.397004	0.496056
ENSMUSG00000050777	Tmem37	1.10803	0.0490693	0.397004	0.563029
ENSMUSG00000027641	Rbl1	0.36937	0.0491139	0.397004	0.187726
ENSMUSG00000004631	Sgce	-0.412214	0.0491233	0.397004	0.20951
ENSMUSG00000004535	Tax1bp1	-0.197613	0.0491312	0.397004	0.100441
ENSMUSG00000034761	Map4k5	-0.256198	0.0493699	0.398676	0.130355
ENSMUSG00000052336	Cx3cr1	-0.520119	0.0494386	0.398974	0.26472
ENSMUSG00000049515	Espnl	0.410177	0.0496586	0.400492	0.208966
ENSMUSG00000043648	Pld6	0.513272	0.0497593	0.400853	0.261603
ENSMUSG00000005705	Agrp	-0.777525	0.0497672	0.400853	0.3963
ENSMUSG00000051316	Taf7	-0.402019	0.0498797	0.401501	0.205008
ENSMUSG00000043154	Ppp2r3a	-0.523968	0.0500065	0.402264	0.267343
ENSMUSG00000046982	Tshz1	-0.30768	0.0501483	0.402928	0.157084
ENSMUSG00000029817	Tra2a	-0.240331	0.0501533	0.402928	0.122702
ENSMUSG00000074738	Fndc10	0.590641	0.0502068	0.4031	0.301625
ENSMUSG00000039497	Dse	-0.31382	0.0503073	0.403648	0.160329
ENSMUSG00000022858	Tra2b	-0.193794	0.0503563	0.403783	0.0990297
ENSMUSG00000021508	Cxcl14	0.356117	0.0504445	0.403807	0.182048
ENSMUSG00000036109	Mbnl3	0.319916	0.0504664	0.403807	0.163557
ENSMUSG00000023764	Sfi1	0.293755	0.050505	0.403807	0.150207
ENSMUSG00000048249	Crebrf	0.34095	0.0505459	0.403807	0.174371
ENSMUSG00000052609	Plekhg3	0.353773	0.0505568	0.403807	0.180937
ENSMUSG00000005103	Wdr1	-0.370284	0.0506006	0.403807	0.189418
ENSMUSG00000048174	Tmem81	0.40782	0.0506054	0.403807	0.208624
ENSMUSG00000043411	Usp48	0.214952	0.0506166	0.403807	0.109966
ENSMUSG00000033863	Klf9	0.295534	0.0506879	0.404119	0.151237
ENSMUSG00000022750	Klhl22	0.270041	0.0507959	0.404469	0.138255
ENSMUSG00000025946	Pth2r	-1.5389	0.0507963	0.404469	0.78789
ENSMUSG00000052160	Pld4	0.225327	0.0508332	0.404506	0.115382
ENSMUSG00000035929	H2-Q4	-0.934799	0.0509842	0.40545	0.478988
ENSMUSG00000044770	Scml4	1.48642	0.0510658	0.405842	0.761902
ENSMUSG00000006050	Sra1	-0.426416	0.0511395	0.40617	0.218641
ENSMUSG00000040699	Limd2	-0.403974	0.0511839	0.406253	0.207173
ENSMUSG00000038773	Kdm3b	0.221248	0.0512146	0.406253	0.113479
ENSMUSG00000032245	Cln6	0.239125	0.0513463	0.407041	0.122718
ENSMUSG00000031310	Zmym3	0.259879	0.0514429	0.407549	0.133424
ENSMUSG00000026972	Arrdc1	0.281869	0.0515147	0.407768	0.144759
ENSMUSG00000046330	Rpl37a	-0.401095	0.0515741	0.407768	0.206041
ENSMUSG00000031402	Mpp1	-0.246852	0.0515752	0.407768	0.126808
ENSMUSG00000018923	Med11	-0.435185	0.0516005	0.407768	0.223579
ENSMUSG00000027284	Cdan1	0.377949	0.0519306	0.410118	0.194448
ENSMUSG00000052783	Grk4	1.06796	0.052003	0.410431	0.549616
ENSMUSG00000032802	Srxn1	-0.297007	0.0520641	0.410655	0.152891
ENSMUSG00000020974	Pole2	0.357181	0.052181	0.411318	0.183959
ENSMUSG00000026600	Soat1	-0.193344	0.0522688	0.411752	0.0996151
ENSMUSG00000041977	Arhgef11	0.334661	0.0525036	0.413342	0.172596
ENSMUSG00000058794	Nfe2	-1.10208	0.0526626	0.414105	0.568764
ENSMUSG00000031903	Pla2g15	0.256364	0.0527096	0.414105	0.132331
ENSMUSG00000030500	Slc17a6	-1.19599	0.0527134	0.414105	0.617362
ENSMUSG00000086228	Ubap1l	-0.663488	0.0527325	0.414105	0.342515
ENSMUSG00000028101	Pias3	0.504941	0.0529691	0.415703	0.260928
ENSMUSG00000031016	Wee1	0.282552	0.0531446	0.41682	0.146116
ENSMUSG00000027796	Smad9	1.29876	0.0533058	0.417823	0.672083
ENSMUSG00000040616	Tmem51	0.59026	0.0533418	0.417844	0.305495
ENSMUSG00000092060	Bend4	0.297671	0.0534806	0.418658	0.154152
ENSMUSG00000034613	Ppm1h	0.442046	0.0535125	0.418658	0.228949
ENSMUSG00000022378	Cyrib	-0.195417	0.0535861	0.418973	0.101244
ENSMUSG00000023055	Calcoco1	0.299625	0.0536277	0.419037	0.15526
ENSMUSG00000036985	Zdhhc9	0.323071	0.0536831	0.419209	0.167448
ENSMUSG00000024308	Tapbp	-0.579983	0.0538971	0.420619	0.300874
ENSMUSG00000031377	Bmx	1.05676	0.0539643	0.420882	0.548364
ENSMUSG00000031662	Snx20	-0.430461	0.0541648	0.422183	0.223556
ENSMUSG00000001627	Ifrd1	-0.310171	0.0542508	0.422395	0.161142
ENSMUSG00000022360	Atad2	0.281345	0.0542594	0.422395	0.146172
ENSMUSG00000037940	Inpp4b	0.370251	0.0543194	0.4226	0.19241
ENSMUSG00000079108	Srp54c	-0.404773	0.0544943	0.423698	0.210503
ENSMUSG00000045427	Hnrnph2	-0.238948	0.0546429	0.424441	0.124341
ENSMUSG00000026627	Pacc1	0.330907	0.0546575	0.424441	0.172205
ENSMUSG00000026017	Carf	-0.375445	0.0547166	0.424638	0.19543
ENSMUSG00000069520	Tmem19	0.332543	0.054844	0.425234	0.17319
ENSMUSG00000038510	Rpf2	-0.220757	0.0548613	0.425234	0.114979
ENSMUSG00000070934	Rraga	-0.290428	0.0549713	0.425824	0.151335
ENSMUSG00000001168	Oas1h	-0.996437	0.0550331	0.42604	0.519352
ENSMUSG00000024675	Ms4a4c	-1.73609	0.0552445	0.427412	0.905652
ENSMUSG00000037020	Wdr62	0.307299	0.0552853	0.427465	0.160333
ENSMUSG00000032555	Topbp1	0.252115	0.0554016	0.4281	0.131603
ENSMUSG00000031601	Cnot7	-0.21803	0.0554592	0.428281	0.113838
ENSMUSG00000026470	Stx6	-0.485355	0.0556644	0.42952	0.253628
ENSMUSG00000002100	Mybpc3	-0.530596	0.0556881	0.42952	0.277295
ENSMUSG00000028156	Eif4e	-0.196314	0.0558488	0.430352	0.102663
ENSMUSG00000104713	Gbp6	-1.45868	0.0558836	0.430352	0.762929
ENSMUSG00000040423	Rc3h1	-0.276926	0.0559327	0.430352	0.144869
ENSMUSG00000040918	Slc19a2	0.422064	0.0559402	0.430352	0.220802
ENSMUSG00000031129	Slc9a9	0.722141	0.0559674	0.430352	0.377829
ENSMUSG00000031732	Phlpp2	0.348124	0.0560497	0.430459	0.182202
ENSMUSG00000031112	Stk26	0.364875	0.0560643	0.430459	0.190981
ENSMUSG00000043939	A530064D06Rik	-1.03119	0.0560842	0.430459	0.539782
ENSMUSG00000043051	Disc1	0.543128	0.0561329	0.43057	0.28436
ENSMUSG00000023755	Rhebl1	0.295165	0.0561946	0.430595	0.154575
ENSMUSG00000026773	Pfkfb3	-0.28335	0.0562049	0.430595	0.148394
ENSMUSG00000005107	Slc2a9	0.232971	0.0563615	0.431528	0.122088
ENSMUSG00000049562	Ap5b1	-0.198688	0.0563953	0.431528	0.104136
ENSMUSG00000031465	Angpt2	0.660447	0.0566761	0.433267	0.346546
ENSMUSG00000025176	Hoga1	0.539683	0.0567106	0.433267	0.283219
ENSMUSG00000009555	Cdk9	-0.23795	0.0567303	0.433267	0.124883
ENSMUSG00000032690	Oas2	-0.948162	0.0567608	0.433267	0.497684
ENSMUSG00000018347	Zkscan6	-0.388276	0.0568283	0.433269	0.203859
ENSMUSG00000011751	Sptbn4	0.768206	0.0568359	0.433269	0.403348
ENSMUSG00000098259	Gm27616	-0.906748	0.0568646	0.433269	0.476146
ENSMUSG00000000957	Mmp14	-0.915675	0.0571429	0.434996	0.481373
ENSMUSG00000020846	Rflnb	0.604112	0.0571606	0.434996	0.317606
ENSMUSG00000031391	L1cam	0.310641	0.0572255	0.435226	0.163359
ENSMUSG00000023272	Creld2	-0.2471	0.0573299	0.43546	0.129999
ENSMUSG00000020393	Kremen1	-0.331009	0.0573486	0.43546	0.174156
ENSMUSG00000062101	Zfp119b	-0.537181	0.0573604	0.43546	0.282644
ENSMUSG00000029050	Ski	0.334628	0.0574144	0.435606	0.176107
ENSMUSG00000033059	Pygb	0.389619	0.0575171	0.435869	0.205132
ENSMUSG00000029705	Cux1	0.203697	0.0575185	0.435869	0.107246
ENSMUSG00000009210	Prr29	1.2466	0.0576837	0.436663	0.656766
ENSMUSG00000073557	Ppp1r12b	0.435578	0.0576929	0.436663	0.22949
ENSMUSG00000091712	Sec14l5	0.78693	0.057786	0.437104	0.414759
ENSMUSG00000059323	Tonsl	0.33611	0.0579194	0.43785	0.177244
ENSMUSG00000027663	Zmat3	0.255279	0.0580155	0.438111	0.13467
ENSMUSG00000029098	Acox3	0.332461	0.0580237	0.438111	0.175393
ENSMUSG00000029471	Camkk2	-0.228698	0.0583924	0.440493	0.120829
ENSMUSG00000039781	Cep131	0.46039	0.0584096	0.440493	0.243256
ENSMUSG00000020038	Cry1	-0.342345	0.0584597	0.440493	0.180921
ENSMUSG00000040907	Atp1a3	0.413833	0.0585058	0.440493	0.21874
ENSMUSG00000044066	Cep68	0.289844	0.0586419	0.440493	0.153286
ENSMUSG00000006169	Clint1	-0.208972	0.0586516	0.440493	0.110521
ENSMUSG00000030019	Fbxl14	0.221894	0.0586733	0.440493	0.117365
ENSMUSG00000077575	Gm24888	1.37087	0.0586856	0.440493	0.72512
ENSMUSG00000024654	Asrgl1	0.280201	0.0586876	0.440493	0.148213
ENSMUSG00000041992	Rapgef5	-0.455617	0.0586903	0.440493	0.241003
ENSMUSG00000029406	Pitpnm2	0.340806	0.0587687	0.440818	0.180328
ENSMUSG00000004709	Cd244a	0.809867	0.0588268	0.44099	0.428618
ENSMUSG00000022855	Senp2	-0.172483	0.0589074	0.441331	0.0913148
ENSMUSG00000004364	Cul3	-0.184569	0.0590646	0.442244	0.0977741
ENSMUSG00000026564	Styxl2	1.08496	0.0591048	0.442282	0.574842
ENSMUSG00000029422	Rsrc2	-0.307114	0.0592514	0.443102	0.162811
ENSMUSG00000115338	Pnp	-0.338276	0.059285	0.443102	0.179355
ENSMUSG00000039765	Cc2d2a	0.478092	0.0593649	0.443173	0.253565
ENSMUSG00000005237	Dnah2	-1.13927	0.059373	0.443173	0.604254
ENSMUSG00000035530	Eif1	-0.230671	0.0594005	0.443173	0.122358
ENSMUSG00000039953	Clstn1	0.159573	0.0595455	0.443991	0.0846924
ENSMUSG00000046157	Tmem229b	-0.285469	0.0596109	0.444214	0.15155
ENSMUSG00000027201	Myef2	-0.177073	0.0597421	0.444692	0.0940533
ENSMUSG00000040234	Tm7sf3	0.38894	0.0597508	0.444692	0.206594
ENSMUSG00000025203	Scd2	0.358813	0.0597813	0.444692	0.190614
ENSMUSG00000005718	Tfap4	0.274973	0.0599545	0.445716	0.146174
ENSMUSG00000018848	Rars	-0.204625	0.0599948	0.445752	0.108795
ENSMUSG00000019923	Zwint	-0.195193	0.0600779	0.446105	0.103814
ENSMUSG00000025278	Flnb	-0.364318	0.0601897	0.446671	0.193848
ENSMUSG00000044134	Pheta1	0.329177	0.0602613	0.446771	0.175199
ENSMUSG00000031557	Plekha2	0.27515	0.0602744	0.446771	0.146451
ENSMUSG00000037716	Ccdc33	0.886098	0.060551	0.448556	0.472142
ENSMUSG00000040782	Cop1	-0.362634	0.0607968	0.450112	0.193408
ENSMUSG00000027397	Slc20a1	-0.26034	0.0608535	0.450175	0.138881
ENSMUSG00000021139	Gm20498	-2.03405	0.0608771	0.450175	1.08518
ENSMUSG00000076619	Ighj3	1.3488	0.0612023	0.452313	0.720502
ENSMUSG00000025373	Rnf41	-0.238973	0.0612433	0.45235	0.127675
ENSMUSG00000049037	Clec4a1	-1.41273	0.0615462	0.45432	0.755652
ENSMUSG00000034413	Neurl1b	0.513741	0.0616074	0.454474	0.274858
ENSMUSG00000018932	Map2k3	-0.247829	0.0616395	0.454474	0.132608
ENSMUSG00000074899	Sptbn5	0.695121	0.0617347	0.454681	0.372081
ENSMUSG00000039361	Picalm	-0.233688	0.0617506	0.454681	0.125095
ENSMUSG00000104213	Ighd	1.08215	0.0617763	0.454681	0.57934
ENSMUSG00000031722	Hp	-0.684968	0.0619027	0.454884	0.366883
ENSMUSG00000030510	Cers3	-0.941791	0.0619657	0.454884	0.504565
ENSMUSG00000079192		-1.2412	0.0620056	0.454884	0.665075
ENSMUSG00000005102	Eif2ak4	0.237814	0.0620346	0.454884	0.127443
ENSMUSG00000022197	Pdzd2	0.385642	0.0621017	0.454884	0.206715
ENSMUSG00000078350	Smim1	0.965471	0.0621063	0.454884	0.51753
ENSMUSG00000058793	Cds2	0.197033	0.0621241	0.454884	0.105624
ENSMUSG00000027287	Snap23	-0.229057	0.0621291	0.454884	0.122794
ENSMUSG00000052298	Cdc42se2	0.221943	0.0621301	0.454884	0.118981
ENSMUSG00000031897	Psmb10	-0.443335	0.0626126	0.457669	0.238105
ENSMUSG00000023068	Nus1	-0.169798	0.0626384	0.457669	0.0912036
ENSMUSG00000039810	Zc3h10	-0.338782	0.062645	0.457669	0.181974
ENSMUSG00000045761	Togaram2	1.63959	0.0628085	0.457669	0.881243
ENSMUSG00000033102	Cdc14b	0.406669	0.0628196	0.457669	0.218584
ENSMUSG00000024986	Hhex	0.20269	0.0628242	0.457669	0.108948
ENSMUSG00000039285	Azi2	-0.307717	0.0628348	0.457669	0.165407
ENSMUSG00000040811	Eml2	-0.416295	0.0628933	0.457669	0.223821
ENSMUSG00000033739	Fkbpl	-0.498487	0.062928	0.457669	0.268047
ENSMUSG00000031898	Dpep3	-1.0419	0.062936	0.457669	0.560271
ENSMUSG00000026082	Rev1	0.262661	0.0630017	0.457669	0.141278
ENSMUSG00000029071	Dvl1	-0.279807	0.0630158	0.457669	0.150508
ENSMUSG00000108622	Gm36864	1.19459	0.0630204	0.457669	0.642584
ENSMUSG00000023050	Map3k12	0.418318	0.0630211	0.457669	0.225018
ENSMUSG00000031451	Gas6	0.624789	0.0633344	0.459678	0.33648
ENSMUSG00000052397	Ezr	-0.391235	0.0635305	0.460835	0.210856
ENSMUSG00000029674	Limk1	0.299996	0.0636496	0.461248	0.161755
ENSMUSG00000045392	Or5m3b	-2.79697	0.0636916	0.461248	1.50835
ENSMUSG00000046711	Hmga1	-0.182638	0.0636978	0.461248	0.0984951
ENSMUSG00000025287	Acot9	-0.332607	0.0638677	0.462212	0.179487
ENSMUSG00000070390	Nlrp1b	0.338372	0.0639853	0.462637	0.182678
ENSMUSG00000048440	Cyp4f16	0.375003	0.0640001	0.462637	0.202466
ENSMUSG00000057315	Arhgap24	1.66758	0.0642497	0.464076	0.901178
ENSMUSG00000029131	Dnajb6	-0.203424	0.0642732	0.464076	0.109942
ENSMUSG00000020694	Tlk2	-0.206075	0.0643434	0.46426	0.111404
ENSMUSG00000039316	Rftn1	0.264827	0.0643831	0.46426	0.143187
ENSMUSG00000032661	Oas3	-1.01028	0.0644172	0.46426	0.54631
ENSMUSG00000024679	Ms4a6d	-0.485757	0.0645139	0.46426	0.262768
ENSMUSG00000018583	G3bp1	-0.134281	0.0645367	0.46426	0.0726451
ENSMUSG00000000942	Hoxa4	0.541095	0.0645396	0.46426	0.292732
ENSMUSG00000040364	Sec1	-0.469847	0.0645577	0.46426	0.254204
ENSMUSG00000027579	Srms	-0.973443	0.0646386	0.464576	0.526826
ENSMUSG00000062713	Sim2	1.105	0.0647078	0.464807	0.598179
ENSMUSG00000051506	Wdfy4	0.212843	0.0647516	0.464855	0.115239
ENSMUSG00000116121	Gm49486	0.990445	0.0648344	0.465184	0.53642
ENSMUSG00000056569	Mpz	1.19253	0.0649111	0.465286	0.646051
ENSMUSG00000037110	Ralgapa2	-0.469873	0.0649491	0.465286	0.25459
ENSMUSG00000062007	Hsh2d	-0.699664	0.0649945	0.465286	0.379161
ENSMUSG00000046329	Slc25a23	0.306202	0.0649969	0.465286	0.165938
ENSMUSG00000028696	Ipp	0.37017	0.0651106	0.465374	0.200689
ENSMUSG00000035279	Ssc5d	0.38165	0.0651436	0.465374	0.206938
ENSMUSG00000079469	Pigb	0.43412	0.0651675	0.465374	0.235409
ENSMUSG00000038146	Notch3	1.69654	0.0651907	0.465374	0.920056
ENSMUSG00000015950	Ncf1	-0.281187	0.0651947	0.465374	0.152494
ENSMUSG00000052270	Fpr2	-1.30598	0.065243	0.465455	0.708388
ENSMUSG00000038393	Txnip	0.278933	0.0653435	0.465906	0.151355
ENSMUSG00000028680	Plk3	-0.339253	0.0658358	0.46915	0.184423
ENSMUSG00000030879	Mrpl17	-0.203857	0.0660436	0.470364	0.110905
ENSMUSG00000062585	Cnr2	0.411219	0.0661158	0.470611	0.223776
ENSMUSG00000090093	Gm14399	1.48577	0.0664392	0.4726	0.809487
ENSMUSG00000030057	Cnbp	-0.149289	0.0664775	0.4726	0.0813482
ENSMUSG00000028557	Rnf11	-0.263864	0.0665631	0.4726	0.143825
ENSMUSG00000038975	Rabggtb	-0.189171	0.0665702	0.4726	0.103115
ENSMUSG00000036186	Dipk1b	0.603755	0.0665836	0.4726	0.329116
ENSMUSG00000019487	Trip10	-0.400823	0.0666675	0.47271	0.218562
ENSMUSG00000044083	Efcab8	-0.741615	0.0666744	0.47271	0.404401
ENSMUSG00000064441	Snord37	-1.46123	0.066778	0.472768	0.797105
ENSMUSG00000019966	Kitl	0.561083	0.0668223	0.472768	0.306123
ENSMUSG00000026548	Slamf9	0.403013	0.0668262	0.472768	0.219884
ENSMUSG00000034714	Ttyh2	0.273624	0.0668332	0.472768	0.149294
ENSMUSG00000052214	Opa3	-0.238626	0.0668752	0.472798	0.130218
ENSMUSG00000018648	Dusp14	0.785294	0.0670098	0.473483	0.428746
ENSMUSG00000031161	Hdac6	0.341212	0.0673102	0.475338	0.186496
ENSMUSG00000002250	Ppard	-0.836267	0.0674776	0.476252	0.457356
ENSMUSG00000042404	Dennd4b	-0.201075	0.0676373	0.477111	0.110033
ENSMUSG00000039952	Dag1	0.202754	0.0676781	0.47713	0.110968
ENSMUSG00000021116	Eif2s1	-0.150651	0.0678473	0.477855	0.0825026
ENSMUSG00000045273	Cenph	0.257308	0.0679396	0.477855	0.140959
ENSMUSG00000041439	Mfsd6	0.435235	0.0679671	0.477855	0.238455
ENSMUSG00000021032	Ngb	0.87506	0.0679972	0.477855	0.479478
ENSMUSG00000014846	Tppp3	0.340318	0.0680088	0.477855	0.186481
ENSMUSG00000028869	Gnl2	-0.168952	0.0680093	0.477855	0.0925791
ENSMUSG00000041491	Cep78	0.318482	0.0680528	0.477893	0.174543
ENSMUSG00000021067	Sav1	-0.26795	0.0681454	0.478276	0.146899
ENSMUSG00000074361	C5ar2	1.07854	0.0682222	0.478547	0.591456
ENSMUSG00000028245	Nsmaf	0.278786	0.0682785	0.478674	0.152913
ENSMUSG00000040297	Suco	-0.261573	0.0683205	0.478701	0.143494
ENSMUSG00000025571	Tnrc6c	0.383075	0.0684126	0.479079	0.210217
ENSMUSG00000029419	Ajm1	0.681532	0.0684791	0.479277	0.37409
ENSMUSG00000000976	Heatr6	-0.3251	0.0685583	0.479464	0.178497
ENSMUSG00000021411	Pxdc1	-1.88231	0.0685822	0.479464	1.03358
ENSMUSG00000036968	Cnpy4	0.369086	0.0686471	0.47965	0.202713
ENSMUSG00000092277	Gm19684	-1.45635	0.0686915	0.479688	0.8
ENSMUSG00000011831	Evi5	0.317064	0.068761	0.479688	0.174212
ENSMUSG00000003518	Dusp3	-0.291471	0.0688402	0.479688	0.160196
ENSMUSG00000027132	Katnbl1	-0.23813	0.0688407	0.479688	0.130879
ENSMUSG00000022101	Fgf17	1.15983	0.0688435	0.479688	0.637462
ENSMUSG00000021594	Srd5a1	0.427071	0.0688879	0.479731	0.234764
ENSMUSG00000074802	Gas2l3	-0.236918	0.0689787	0.479998	0.130278
ENSMUSG00000035024	Ncapd3	0.313345	0.0690184	0.479998	0.172329
ENSMUSG00000004931	Apba3	-0.360648	0.0690775	0.479998	0.198386
ENSMUSG00000041757	Plekha6	1.41411	0.0690793	0.479998	0.777878
ENSMUSG00000036731	Cysrt1	1.2884	0.0692787	0.481117	0.709237
ENSMUSG00000035158	Mitf	-0.509027	0.0693459	0.481174	0.280277
ENSMUSG00000021024	Psma6	-0.237285	0.0693635	0.481174	0.130661
ENSMUSG00000020798	Spns3	0.818155	0.0694423	0.481194	0.450642
ENSMUSG00000055319	Sec23ip	-0.295075	0.0694741	0.481194	0.162547
ENSMUSG00000025809	Itgb1	-0.162043	0.0694816	0.481194	0.0892666
ENSMUSG00000078317	F8a	0.453751	0.0695366	0.48131	0.250012
ENSMUSG00000068039	Tcp1	-0.170539	0.0695935	0.481438	0.0939842
ENSMUSG00000019947	Arid5b	-0.365085	0.0697636	0.482046	0.201321
ENSMUSG00000037544	Dlgap5	0.228563	0.0697737	0.482046	0.126043
ENSMUSG00000010290	AI597479	-0.251319	0.0697966	0.482046	0.138603
ENSMUSG00000024097	Srsf7	-0.167354	0.0698387	0.482071	0.0923099
ENSMUSG00000036377	Cracd	0.820804	0.069927	0.482416	0.452887
ENSMUSG00000048455	Sprr1b	-1.45898	0.0700314	0.482799	0.805304
ENSMUSG00000033720	Sfxn5	0.42769	0.0700595	0.482799	0.236094
ENSMUSG00000018401	Mtmr4	0.279475	0.0702104	0.483573	0.154359
ENSMUSG00000042268	Slc26a9	-1.02085	0.070339	0.484193	0.564094
ENSMUSG00000048458	Inka2	0.609632	0.0705489	0.485207	0.337117
ENSMUSG00000025223	Ldb1	0.257028	0.0706067	0.485207	0.142162
ENSMUSG00000074247	Dda1	-0.243765	0.0706327	0.485207	0.134838
ENSMUSG00000030061	Uba3	-0.194134	0.0706544	0.485207	0.107393
ENSMUSG00000030095	Tmem43	0.187423	0.0706796	0.485207	0.10369
ENSMUSG00000027206	Cops2	-0.175225	0.0707185	0.485208	0.0969549
ENSMUSG00000037174	Elf2	0.23932	0.070832	0.485722	0.132473
ENSMUSG00000021798	Ldb3	0.991824	0.0709782	0.486458	0.549299
ENSMUSG00000034212	Ankmy1	1.77559	0.0710713	0.486579	0.983697
ENSMUSG00000059555	Tor4a	0.206156	0.0710733	0.486579	0.114213
ENSMUSG00000006699	Cdc42	-0.177925	0.0713388	0.48799	0.0986657
ENSMUSG00000035842	Ddx11	0.248279	0.0713636	0.48799	0.137691
ENSMUSG00000029064	Gnb1	-0.244191	0.0713962	0.48799	0.13544
ENSMUSG00000048285	Frmd6	-0.900227	0.0716108	0.488756	0.499687
ENSMUSG00000029994	Anxa4	-0.207459	0.0716451	0.488756	0.115167
ENSMUSG00000033610	Pank1	0.314673	0.0716719	0.488756	0.174702
ENSMUSG00000037355	Uvssa	0.339444	0.0716799	0.488756	0.18846
ENSMUSG00000042589	Cux2	0.656318	0.071703	0.488756	0.364419
ENSMUSG00000006611	Hfe	0.459096	0.0717609	0.488885	0.254964
ENSMUSG00000078773	Rad54b	0.354728	0.0718283	0.489079	0.197048
ENSMUSG00000015217	Hmgb3	0.30948	0.0718696	0.489096	0.171939
ENSMUSG00000027368	Dusp2	-0.463294	0.0720488	0.489787	0.257556
ENSMUSG00000089704	Galnt2	0.208127	0.0720493	0.489787	0.115703
ENSMUSG00000042744	Hectd4	0.331351	0.0724459	0.492081	0.184462
ENSMUSG00000028914	Casp9	0.260859	0.0724652	0.492081	0.145229
ENSMUSG00000037251	Pomk	0.431657	0.0725301	0.492256	0.240373
ENSMUSG00000033837	Foxh1	-1.6276	0.0729191	0.494628	0.907584
ENSMUSG00000043004	Gng2	-0.341197	0.0729969	0.494888	0.19031
ENSMUSG00000000244	Tspan32	0.301703	0.0732882	0.496077	0.168452
ENSMUSG00000006764	Tph2	0.739846	0.0733594	0.496077	0.413186
ENSMUSG00000090946	Ccdc71l	-0.335793	0.0733975	0.496077	0.187557
ENSMUSG00000025730	Rab40c	0.265459	0.0734772	0.496077	0.148313
ENSMUSG00000000673	Haao	0.452383	0.0734968	0.496077	0.252766
ENSMUSG00000045969	Ing1	0.279214	0.0735043	0.496077	0.156013
ENSMUSG00000015468	Notch4	0.446962	0.0735272	0.496077	0.249763
ENSMUSG00000026499	Acbd3	-0.227138	0.0735499	0.496077	0.126935
ENSMUSG00000037243	Zfp692	0.218873	0.0735526	0.496077	0.122317
ENSMUSG00000049659	Aftph	-0.396466	0.0735778	0.496077	0.221585
ENSMUSG00000021108	Prkch	-0.396347	0.0736429	0.496077	0.221568
ENSMUSG00000021493	Pdlim7	-0.23433	0.0736467	0.496077	0.130998
ENSMUSG00000024899	Papss2	1.13718	0.0737377	0.496424	0.635921
ENSMUSG00000017774	Myo1c	0.264533	0.0737883	0.496499	0.147956
ENSMUSG00000038280	Ostm1	0.380048	0.0738701	0.496782	0.212624
ENSMUSG00000024164	C3	-0.868185	0.0740931	0.498015	0.486095
ENSMUSG00000031628	Casp3	0.328547	0.0741807	0.498261	0.184008
ENSMUSG00000046573	Lyrm4	-0.425847	0.0742091	0.498261	0.238527
ENSMUSG00000049086	Bmyc	0.466028	0.0743174	0.498347	0.261131
ENSMUSG00000039976	Tbc1d16	0.3503	0.0743867	0.498347	0.196332
ENSMUSG00000005469	Prkaca	0.192128	0.0743905	0.498347	0.107683
ENSMUSG00000048279	Sacs	0.34323	0.074401	0.498347	0.192379
ENSMUSG00000020167	Tcf3	0.194555	0.0744204	0.498347	0.109054
ENSMUSG00000031974	Abcb10	0.249695	0.0745951	0.49925	0.140046
ENSMUSG00000028920	Fbxo42	-0.219211	0.0746569	0.499398	0.122975
ENSMUSG00000030532	Hddc3	0.436185	0.0750111	0.501028	0.244993
ENSMUSG00000017707	Serinc3	0.181909	0.0750405	0.501028	0.102183
ENSMUSG00000058589	Anks1b	-1.22093	0.0750602	0.501028	0.685878
ENSMUSG00000034120	Srsf2	-0.157848	0.0750604	0.501028	0.088674
ENSMUSG00000024091	Vapa	-0.244092	0.0752043	0.501722	0.13719
ENSMUSG00000002658	Gtf2f1	-0.201637	0.0753372	0.502342	0.113381
ENSMUSG00000002565	Scin	-1.30488	0.0754295	0.50269	0.73397
ENSMUSG00000094733	Csta3	-1.24895	0.075558	0.503046	0.702815
ENSMUSG00000059409	Ppp2r5d	0.261231	0.0755631	0.503046	0.147004
ENSMUSG00000001416	Cct3	-0.216157	0.0756663	0.503222	0.121682
ENSMUSG00000021775	Nr1d2	0.309763	0.0756916	0.503222	0.174391
ENSMUSG00000074622	Mafb	0.314645	0.0757098	0.503222	0.177151
ENSMUSG00000027333	Smox	-1.11372	0.0758395	0.503817	0.627323
ENSMUSG00000025369	Smarcc2	0.201775	0.0759196	0.504082	0.113685
ENSMUSG00000030839	Sergef	0.250042	0.0760669	0.504793	0.14095
ENSMUSG00000020658	Efr3b	0.494355	0.0761368	0.50499	0.278737
ENSMUSG00000049339	Retreg2	0.264969	0.0762551	0.505508	0.14946
ENSMUSG00000029175	Slc35f6	-0.3603	0.0764682	0.506652	0.20338
ENSMUSG00000079614	Seh1l	-0.175956	0.0765577	0.506723	0.0993528
ENSMUSG00000004698	Hdac9	0.596498	0.0765596	0.506723	0.336813
ENSMUSG00000038020	Rapgefl1	0.56231	0.0767418	0.507661	0.317705
ENSMUSG00000065999	Zfp985	-0.420978	0.0768313	0.507817	0.237924
ENSMUSG00000026107	Nabp1	-0.384649	0.0768463	0.507817	0.217404
ENSMUSG00000022471	Xrcc6	0.223282	0.0769465	0.508211	0.126242
ENSMUSG00000022034	Esco2	0.315983	0.0770417	0.50838	0.178712
ENSMUSG00000026222	Sp100	-0.879047	0.0770531	0.50838	0.497185
ENSMUSG00000029428	Stx2	0.294839	0.0774415	0.510674	0.166979
ENSMUSG00000021697	Depdc1b	0.341445	0.0774964	0.510768	0.193409
ENSMUSG00000019564	Arid3a	-0.451209	0.0775899	0.511116	0.255665
ENSMUSG00000041695	Kcnj2	-0.437522	0.0776876	0.511491	0.247991
ENSMUSG00000040710	St8sia4	0.355557	0.0778154	0.512063	0.20162
ENSMUSG00000047123	Ticam1	-0.545433	0.0779143	0.512446	0.309392
ENSMUSG00000062783	Csprs	-0.876661	0.0780904	0.513335	0.497573
ENSMUSG00000020390	Ube2b	-0.276427	0.0781928	0.513631	0.156948
ENSMUSG00000004661	Arid3b	-0.508731	0.0782172	0.513631	0.288867
ENSMUSG00000050973	Gdpgp1	0.309953	0.0784762	0.514694	0.17615
ENSMUSG00000020652	Cenpo	0.273249	0.0784765	0.514694	0.155291
ENSMUSG00000024570	Rbfa	0.220501	0.0785022	0.514694	0.125324
ENSMUSG00000042901	Aida	-0.194316	0.0787799	0.516245	0.110544
ENSMUSG00000027680	Fxr1	-0.211934	0.0788661	0.51654	0.120602
ENSMUSG00000034560	Washc4	-0.183228	0.0789958	0.516885	0.104312
ENSMUSG00000024136	Dnase1l2	0.804934	0.0790011	0.516885	0.458257
ENSMUSG00000001166	Oas1c	-0.47319	0.0791663	0.517551	0.26954
ENSMUSG00000048490	Nrip1	0.326433	0.0791855	0.517551	0.185956
ENSMUSG00000090124	Ugt1a7c	0.293256	0.0793549	0.517934	0.167151
ENSMUSG00000010342	Tex14	0.787356	0.0793871	0.517934	0.448827
ENSMUSG00000051343	Rab11fip5	0.274445	0.0794076	0.517934	0.156456
ENSMUSG00000021598	Med10	-0.235779	0.0794091	0.517934	0.134414
ENSMUSG00000033227	Wnt6	-0.564837	0.0794523	0.517947	0.322052
ENSMUSG00000050623	Catsperz	-1.02907	0.0794976	0.517973	0.58683
ENSMUSG00000035392	Dennd1a	0.271063	0.0796999	0.518913	0.154678
ENSMUSG00000048076	Arf1	-0.196437	0.0797246	0.518913	0.112104
ENSMUSG00000069662	Marcks	-1.27023	0.0798912	0.519728	0.725299
ENSMUSG00000027678	Ncoa3	0.283694	0.0799497	0.519761	0.16202
ENSMUSG00000080610	Snord110	-0.990899	0.0799792	0.519761	0.565967
ENSMUSG00000032228	Tcf12	0.181213	0.0801181	0.520177	0.10355
ENSMUSG00000000326	Comt	0.275218	0.0801323	0.520177	0.157275
ENSMUSG00000029722	Agfg2	0.273073	0.0801676	0.520177	0.156067
ENSMUSG00000049307	Fut4	0.378293	0.0803463	0.52093	0.216331
ENSMUSG00000010307	Tmem86a	0.448207	0.0804124	0.52093	0.256368
ENSMUSG00000039431	Mtmr7	-0.494646	0.0804336	0.52093	0.28295
ENSMUSG00000028717	Tal1	0.283491	0.0804497	0.52093	0.162172
ENSMUSG00000036053	Fmnl2	-0.481691	0.0805127	0.52107	0.275611
ENSMUSG00000027314	Dll4	0.992002	0.0805813	0.521245	0.567727
ENSMUSG00000078137	Ankrd63	1.48912	0.0806978	0.521311	0.852559
ENSMUSG00000049580	Tsku	0.484533	0.080698	0.521311	0.277407
ENSMUSG00000024347	Psd2	0.569607	0.0807162	0.521311	0.326133
ENSMUSG00000044328	Trp53i13	0.399835	0.0807585	0.521316	0.228961
ENSMUSG00000003039	Fam32a	-0.200003	0.0809171	0.522071	0.114589
ENSMUSG00000026457	Adipor1	-0.228383	0.0811431	0.523196	0.130947
ENSMUSG00000027304	Rtf1	0.177901	0.0812029	0.523196	0.102022
ENSMUSG00000033781	Asb13	0.361155	0.0812164	0.523196	0.207123
ENSMUSG00000074671	Tspyl3	-0.310567	0.0812671	0.523254	0.178141
ENSMUSG00000037458	Azin1	-0.297928	0.081349	0.523512	0.170937
ENSMUSG00000026765	Lypd6b	-1.51909	0.0814477	0.523879	0.871866
ENSMUSG00000096094	A630095N17Rik	1.29905	0.0815133	0.524032	0.745737
ENSMUSG00000026605	Cenpf	0.181104	0.0815988	0.524313	0.103994
ENSMUSG00000036599	Chst12	0.34579	0.0816707	0.524506	0.198607
ENSMUSG00000015127	Unkl	0.341568	0.0818459	0.525363	0.196295
ENSMUSG00000046618	Olfml2a	1.16375	0.0818887	0.525369	0.668889
ENSMUSG00000001942	Siae	0.28358	0.0819823	0.525701	0.163043
ENSMUSG00000030861	Acadsb	-0.234193	0.0821592	0.526504	0.134726
ENSMUSG00000037965	Zc3h7a	-0.207209	0.0821915	0.526504	0.119215
ENSMUSG00000032376	Usp3	0.222197	0.0823092	0.526751	0.127888
ENSMUSG00000049672	Zbtb14	0.30475	0.0823305	0.526751	0.175414
ENSMUSG00000071350	Setdb2	-0.273753	0.0823559	0.526751	0.157585
ENSMUSG00000028037	Ifi44	-1.20766	0.082398	0.526751	0.69528
ENSMUSG00000093806	Asmt	1.01829	0.0824854	0.527041	0.586424
ENSMUSG00000040314	Ctsg	1.55842	0.082582	0.527383	0.897758
ENSMUSG00000033737	Fndc3c1	-1.09535	0.0826229	0.527383	0.631081
ENSMUSG00000049001	Ndnf	-1.06794	0.0827144	0.527445	0.615474
ENSMUSG00000063849	Ppcdc	0.246001	0.0827167	0.527445	0.141776
ENSMUSG00000059149	Mfsd4a	0.243003	0.0830852	0.529433	0.140216
ENSMUSG00000021068	Nin	0.361187	0.0831129	0.529433	0.208429
ENSMUSG00000036155	Mgat5	0.296305	0.0832862	0.530205	0.171084
ENSMUSG00000020453	Patz1	0.267275	0.0833185	0.530205	0.154338
ENSMUSG00000000318	Clec10a	0.327192	0.083426	0.53062	0.189004
ENSMUSG00000026715	Serpinc1	-0.63792	0.083597	0.531438	0.3687
ENSMUSG00000015222	Map2	0.461364	0.0836687	0.531551	0.266717
ENSMUSG00000021890	Eaf1	-0.249282	0.0836994	0.531551	0.144126
ENSMUSG00000035469	Rcbtb1	0.374149	0.0837844	0.531748	0.216379
ENSMUSG00000064372	mt-Tp	-0.319704	0.0839145	0.531748	0.18497
ENSMUSG00000039671	Zmynd8	0.242191	0.0839818	0.531748	0.140154
ENSMUSG00000025742	Prps2	0.19676	0.0839934	0.531748	0.113868
ENSMUSG00000063952	Brpf3	0.231797	0.0839942	0.531748	0.134145
ENSMUSG00000030630	Fah	-1.34964	0.0840257	0.531748	0.781134
ENSMUSG00000060224	Pyroxd2	0.424584	0.084029	0.531748	0.245741
ENSMUSG00000061232	H2-K1	-0.411651	0.0840718	0.531748	0.238288
ENSMUSG00000036622	Atp13a2	0.17739	0.0841118	0.531748	0.102697
ENSMUSG00000021832	Psmc6	-0.19632	0.0842045	0.531785	0.11369
ENSMUSG00000043964	Orai3	0.232321	0.0842327	0.531785	0.134551
ENSMUSG00000114797	Gm49336	-0.245598	0.0842449	0.531785	0.142246
ENSMUSG00000036304	Zdhhc23	0.432536	0.0844408	0.532754	0.250676
ENSMUSG00000051682	Treml4	-0.63005	0.0844931	0.532816	0.365206
ENSMUSG00000001774	Chordc1	-0.172178	0.0846135	0.533248	0.0998408
ENSMUSG00000032698	Lmo2	0.213052	0.0846473	0.533248	0.123556
ENSMUSG00000070047	Fat1	0.479831	0.084689	0.533248	0.278307
ENSMUSG00000052253	Zfp622	-0.202508	0.0847642	0.533453	0.117485
ENSMUSG00000029101	Rgs12	0.533099	0.0848462	0.533702	0.309359
ENSMUSG00000041671	Pyroxd1	-0.439382	0.0850693	0.534753	0.255158
ENSMUSG00000073889	Il11ra1	0.658697	0.0851435	0.534753	0.382609
ENSMUSG00000007950	Abhd8	0.260663	0.085202	0.534753	0.151436
[truncated: 15,226 more rows]

## Sheet: TABLE_S14
Table S14. Differentially expressed genes in 24-hour DMSO-treated compared to LPS-treated microglia cells
Ensembl ID	Gene symbol	log2FC	pval	padj	lfcSE
ENSMUSG00000026822	Lcn2	-7.29509	5.66026e-74	7.31588e-70	0.400941
ENSMUSG00000027399	Il1a	-5.12825	5.9431e-50	3.84073e-46	0.345091
ENSMUSG00000069792	Wfdc17	-4.25829	1.12551e-39	4.84907e-36	0.323057
ENSMUSG00000038067	Csf3	-6.96376	1.78165e-29	5.75694e-26	0.617732
ENSMUSG00000027398	Il1b	-5.97923	1.69271e-28	4.37567e-25	0.539973
ENSMUSG00000020841	Cpd	-2.27709	4.31396e-26	9.29299e-23	0.215524
ENSMUSG00000026959	Grin1	3.83587	7.11804e-25	1.3143e-21	0.37245
ENSMUSG00000008496	Pou2f2	-3.7471	1.91055e-22	3.08673e-19	0.384459
ENSMUSG00000006567	Atp7b	3.18401	1.45312e-21	2.08685e-18	0.333816
ENSMUSG00000027219	Slc28a2	-2.66187	1.95221e-21	2.52323e-18	0.279974
ENSMUSG00000024401	Tnf	-1.66214	1.60157e-20	1.88185e-17	0.178994
ENSMUSG00000042677	Zc3h12a	-2.13999	1.12747e-19	1.21438e-16	0.235788
ENSMUSG00000071637	Cebpd	-2.47308	2.13858e-18	2.12624e-15	0.282646
ENSMUSG00000026984	Il36a	-5.34584	3.97861e-16	3.67311e-13	0.656801
ENSMUSG00000042349	Ikbke	-2.35206	8.11635e-16	6.55649e-13	0.292093
ENSMUSG00000050578	Mmp13	-3.20025	7.76501e-16	6.55649e-13	0.39716
ENSMUSG00000032578	Cish	-1.81654	7.9155e-15	5.80509e-12	0.233821
ENSMUSG00000049988	Lrrc25	-2.56864	8.08446e-15	5.80509e-12	0.330743
ENSMUSG00000028163	Nfkb1	-1.55354	9.5072e-15	6.4674e-12	0.200569
ENSMUSG00000079597	Cstdc4	-1.87361	1.05723e-14	6.83237e-12	0.242313
ENSMUSG00000062515	Fabp4	-2.14974	2.96703e-14	1.82614e-11	0.28287
ENSMUSG00000058427	Cxcl2	-2.87046	3.35055e-14	1.96845e-11	0.378489
ENSMUSG00000022126	Acod1	-3.06007	3.69383e-14	1.98928e-11	0.404164
ENSMUSG00000044103	Il36g	-3.77401	3.5542e-14	1.98928e-11	0.49813
ENSMUSG00000040026	Saa3	-3.60821	4.98889e-14	2.57925e-11	0.479037
ENSMUSG00000021200	Asb2	-3.36451	1.1776e-13	5.85401e-11	0.453482
ENSMUSG00000040721	Zfhx2	1.36183	2.14994e-13	1.02918e-10	0.185557
ENSMUSG00000003617	Cp	-3.13503	3.19473e-13	1.47471e-10	0.430286
ENSMUSG00000018849	Wwc1	2.64026	3.57007e-13	1.59114e-10	0.363125
ENSMUSG00000024968	Rcor2	1.26676	9.67447e-13	4.16808e-10	0.17754
ENSMUSG00000035356	Nfkbiz	-1.84838	1.97523e-12	8.23542e-10	0.262694
ENSMUSG00000025044	Msr1	-3.05075	2.66726e-12	1.07732e-09	0.436181
ENSMUSG00000021322	Aoah	-2.14545	2.80892e-12	1.10016e-09	0.307065
ENSMUSG00000004698	Hdac9	1.42566	3.78516e-12	1.43892e-09	0.20528
ENSMUSG00000030156	Cd69	-2.56053	5.78731e-12	2.13717e-09	0.371911
ENSMUSG00000025746	Il6	-4.86677	7.22647e-12	2.5945e-09	0.710155
ENSMUSG00000035164	Zc3h12c	-1.75984	1.02403e-11	3.57717e-09	0.258682
ENSMUSG00000035373	Ccl7	-3.37087	1.14187e-11	3.88386e-09	0.496638
ENSMUSG00000026073	Il1r2	3.11606	1.18823e-11	3.93791e-09	0.459485
ENSMUSG00000034522	Zfp395	1.79432	1.26687e-11	4.09357e-09	0.264948
ENSMUSG00000022797	Tfrc	-1.08721	1.41092e-11	4.44783e-09	0.160906
ENSMUSG00000021733	Slc4a7	-1.55805	2.1898e-11	6.73884e-09	0.232797
ENSMUSG00000039146	Ifi44l	-1.74525	2.52391e-11	7.58641e-09	0.261579
ENSMUSG00000026981	Il1rn	-1.55037	2.93465e-11	8.62052e-09	0.233144
ENSMUSG00000029254	Stap1	-1.80388	3.60777e-11	1.03623e-08	0.272517
ENSMUSG00000035441	Myo1d	-1.37837	5.77579e-11	1.62287e-08	0.210456
ENSMUSG00000066684	Pilrb1	-1.98196	7.67862e-11	2.11162e-08	0.304599
ENSMUSG00000024772	Ehd1	-1.45925	9.04343e-11	2.40374e-08	0.225119
ENSMUSG00000095620	Csta2	-1.61716	9.11281e-11	2.40374e-08	0.249523
ENSMUSG00000026177	Slc11a1	-2.05536	1.01374e-10	2.54813e-08	0.317927
ENSMUSG00000031785	Adgrg1	1.73845	1.01932e-10	2.54813e-08	0.26894
ENSMUSG00000053113	Socs3	-1.83004	1.04488e-10	2.54813e-08	0.283274
ENSMUSG00000068874	Selenbp1	2.14073	1.03676e-10	2.54813e-08	0.331305
ENSMUSG00000030790	Adm	1.74744	1.53063e-10	3.6636e-08	0.27294
ENSMUSG00000043421	Hilpda	1.19358	1.82636e-10	4.29194e-08	0.18722
ENSMUSG00000066152	Slc31a2	-1.416	1.96282e-10	4.53025e-08	0.222493
ENSMUSG00000033227	Wnt6	-2.56826	2.31533e-10	5.25012e-08	0.405164
ENSMUSG00000025329	Padi1	4.28456	2.40481e-10	5.359e-08	0.676547
ENSMUSG00000027322	Siglec1	-1.86933	2.56562e-10	5.62045e-08	0.29564
ENSMUSG00000015709	Arnt2	-2.72192	2.76908e-10	5.96507e-08	0.431285
ENSMUSG00000023120	Ldc1	5.40974	3.26658e-10	6.9214e-08	0.860661
ENSMUSG00000047878	A4galt	-3.73177	3.32066e-10	6.9225e-08	0.593946
ENSMUSG00000053338	Tarm1	-2.25407	4.21045e-10	8.63811e-08	0.360882
ENSMUSG00000070327	Rnf213	-1.18314	5.71515e-10	1.15419e-07	0.190888
ENSMUSG00000020826	Nos2	-3.11275	5.81694e-10	1.15668e-07	0.502437
ENSMUSG00000014164	Klhl3	3.198	6.02999e-10	1.18087e-07	0.516669
ENSMUSG00000031722	Hp	-2.35166	6.24036e-10	1.19677e-07	0.380267
ENSMUSG00000053175	Bcl3	-1.97168	6.29635e-10	1.19677e-07	0.318896
ENSMUSG00000032589	Bsn	1.39658	1.00942e-09	1.88721e-07	0.228651
ENSMUSG00000033684	Qsox1	-1.73113	1.02209e-09	1.88721e-07	0.283517
ENSMUSG00000016308	Ube2a	1.07702	1.07055e-09	1.94886e-07	0.176604
ENSMUSG00000053581	Zfand2a	1.06147	1.08722e-09	1.95171e-07	0.174124
ENSMUSG00000000204	Slfn4	-1.8989	1.15854e-09	2.05125e-07	0.312017
ENSMUSG00000066682	Pilrb2	-1.97685	1.35621e-09	2.36879e-07	0.326182
ENSMUSG00000079334	Naa80	1.63503	1.51457e-09	2.6101e-07	0.270575
ENSMUSG00000023030	Slc11a2	-1.28151	1.73157e-09	2.9448e-07	0.212833
ENSMUSG00000028859	Csf3r	-2.39294	1.90302e-09	3.19436e-07	0.398434
ENSMUSG00000044701	Il27	-2.50513	2.03172e-09	3.36666e-07	0.417852
ENSMUSG00000035513	Ntng2	-2.04104	2.08891e-09	3.41762e-07	0.340699
ENSMUSG00000030474	Siglece	-2.79104	2.84888e-09	4.5459e-07	0.469866
ENSMUSG00000035385	Ccl2	-2.10752	2.81979e-09	4.5459e-07	0.354696
ENSMUSG00000010051	Hyal1	1.70836	3.04265e-09	4.79588e-07	0.288123
ENSMUSG00000029401	Rilpl2	-1.06655	5.27433e-09	8.21333e-07	0.182683
ENSMUSG00000025481	Urah	-7.45876	5.84583e-09	8.99493e-07	1.28133
ENSMUSG00000020099	Unc5b	1.22993	6.50508e-09	9.89155e-07	0.21194
ENSMUSG00000038550	Ciart	1.40248	7.61787e-09	1.1449e-06	0.242781
ENSMUSG00000017002	Slpi	-2.01356	8.12803e-09	1.19909e-06	0.349227
ENSMUSG00000022051	Bnip3l	0.937718	8.16405e-09	1.19909e-06	0.162656
ENSMUSG00000090698	Apold1	2.01921	9.22125e-09	1.33915e-06	0.351505
ENSMUSG00000032204	Aqp9	-1.36708	9.59396e-09	1.3778e-06	0.238261
ENSMUSG00000029063	Nadk	-1.09248	1.01831e-08	1.44634e-06	0.190739
ENSMUSG00000019122	Ccl9	-1.43969	1.34503e-08	1.88963e-06	0.253456
ENSMUSG00000029810	Tmem176b	-1.4614	1.51399e-08	2.10411e-06	0.258199
ENSMUSG00000036931	Nfkbid	-1.06708	1.59567e-08	2.19404e-06	0.188831
ENSMUSG00000025408	Ddit3	1.21342	1.92149e-08	2.61423e-06	0.215952
ENSMUSG00000035692	Isg15	-1.57283	2.17821e-08	2.93265e-06	0.281002
ENSMUSG00000019055	Plod1	1.11618	2.70941e-08	3.61022e-06	0.200779
ENSMUSG00000003283	Hck	-1.92109	3.29256e-08	4.34248e-06	0.347701
ENSMUSG00000019987	Arg1	2.90882	3.60028e-08	4.70036e-06	0.527973
ENSMUSG00000017737	Mmp9	-1.94911	3.98157e-08	5.14617e-06	0.354922
ENSMUSG00000031155	Pim2	-2.06242	4.04355e-08	5.17454e-06	0.37574
ENSMUSG00000078566	Bnip3	1.0575	4.98686e-08	6.31914e-06	0.193974
ENSMUSG00000076441	Ass1	-1.07648	5.24621e-08	6.54478e-06	0.197782
ENSMUSG00000099974	Bcl2a1d	-1.81367	5.2662e-08	6.54478e-06	0.333267
ENSMUSG00000017314	Mpp2	2.45111	5.92108e-08	7.28856e-06	0.452136
ENSMUSG00000035891	Cerk	0.862027	7.17174e-08	8.74479e-06	0.160025
ENSMUSG00000018554	Ybx2	1.77691	7.51811e-08	9.08145e-06	0.330383
ENSMUSG00000020227	Irak3	-2.23991	8.18128e-08	9.79102e-06	0.417653
ENSMUSG00000063234	Gpr84	-1.5875	8.42348e-08	9.98839e-06	0.296296
ENSMUSG00000040447	Spns2	1.89699	1.02031e-07	1.19886e-05	0.356371
ENSMUSG00000051457	Spn	-1.23779	1.06148e-07	1.236e-05	0.232848
ENSMUSG00000039195	Bbln	-1.65763	1.09508e-07	1.26374e-05	0.312159
ENSMUSG00000003882	Il7r	1.48153	1.33814e-07	1.53057e-05	0.280937
ENSMUSG00000047945	Marcksl1	-1.22062	1.38553e-07	1.57088e-05	0.231741
ENSMUSG00000020868	Xylt2	-1.13151	1.4443e-07	1.62326e-05	0.215135
ENSMUSG00000030409	Dmpk	1.31232	1.47869e-07	1.6476e-05	0.249718
ENSMUSG00000078763	Slfn1	-2.39096	1.52516e-07	1.68484e-05	0.455465
ENSMUSG00000005800	Mmp8	-3.11143	1.90696e-07	2.08877e-05	0.597411
ENSMUSG00000042498	Radx	-1.64768	2.16323e-07	2.34956e-05	0.317795
ENSMUSG00000049848	Ceacam19	-2.21442	2.28322e-07	2.4406e-05	0.427936
ENSMUSG00000060791	Gmfg	-1.29994	2.28481e-07	2.4406e-05	0.251219
ENSMUSG00000030921	Trim30a	-1.20273	2.3616e-07	2.50194e-05	0.232709
ENSMUSG00000020806	Rhbdf2	-0.964389	2.46316e-07	2.58832e-05	0.18688
ENSMUSG00000027533	Fabp5	-1.31093	2.9398e-07	3.03975e-05	0.255679
ENSMUSG00000032216	Nedd4	0.778272	2.92409e-07	3.03975e-05	0.151761
ENSMUSG00000036091	Hyal3	1.75774	2.9896e-07	3.06671e-05	0.343034
ENSMUSG00000039157	Eeig1	1.09783	3.01741e-07	3.07087e-05	0.214321
ENSMUSG00000046245	Pilra	-1.50299	3.53505e-07	3.56957e-05	0.295141
ENSMUSG00000046908	Ltb4r1	-3.5046	4.15942e-07	4.16749e-05	0.692402
ENSMUSG00000054871	Tmem158	2.01144	4.5897e-07	4.56322e-05	0.398879
ENSMUSG00000025492	Ifitm3	-1.36881	5.12141e-07	5.0255e-05	0.272579
ENSMUSG00000029084	Cd38	-1.53808	5.13243e-07	5.0255e-05	0.306312
ENSMUSG00000043263	Ifi209	-2.28609	5.178e-07	5.032e-05	0.455432
ENSMUSG00000056054	S100a8	-2.82301	5.91162e-07	5.70207e-05	0.565271
ENSMUSG00000004837	Grap	-1.10552	6.05724e-07	5.75661e-05	0.221574
ENSMUSG00000094733	Csta3	-2.7291	6.01776e-07	5.75661e-05	0.546844
ENSMUSG00000079808		-1.37881	6.97292e-07	6.57847e-05	0.277868
ENSMUSG00000022747	St3gal6	-1.41544	7.89389e-07	7.39337e-05	0.286644
ENSMUSG00000038742	Angptl6	1.34905	8.19147e-07	7.61689e-05	0.2736
ENSMUSG00000032120	C2cd2l	0.887297	8.29814e-07	7.66096e-05	0.180044
ENSMUSG00000045551	Fpr1	-2.95135	8.58451e-07	7.86913e-05	0.599675
ENSMUSG00000051435	Fhad1	1.10121	9.32938e-07	8.49171e-05	0.224495
ENSMUSG00000108900	Ccdc194	-1.55891	9.69053e-07	8.75875e-05	0.318287
ENSMUSG00000026069	Il1rl1	-1.36676	1.10104e-06	9.88263e-05	0.280495
ENSMUSG00000000682	Cd52	-1.42235	1.14196e-06	0.000101097	0.292336
ENSMUSG00000049037	Clec4a1	-2.75146	1.14199e-06	0.000101097	0.565511
ENSMUSG00000020407	Upp1	-1.79165	1.15484e-06	0.000101539	0.368408
ENSMUSG00000055493	Epm2a	1.51909	1.19142e-06	0.000104048	0.31276
ENSMUSG00000040435	Ppp1r15a	1.11109	1.23851e-06	0.000107435	0.229121
ENSMUSG00000026358	Rgs1	1.71708	1.30997e-06	0.000112875	0.354899
ENSMUSG00000042826	Fgf11	1.01869	1.36091e-06	0.000116488	0.21088
ENSMUSG00000047786	Lix1	-1.1502	1.47342e-06	0.000125289	0.238888
ENSMUSG00000029992	Gfpt1	0.874679	1.54509e-06	0.000130524	0.182023
ENSMUSG00000029379	Cxcl3	-1.52162	1.60259e-06	0.000134503	0.317137
ENSMUSG00000005125	Ndrg1	1.40066	1.62974e-06	0.000135899	0.292131
ENSMUSG00000057093	Zfp607b	1.26142	1.66798e-06	0.000138196	0.263346
ENSMUSG00000023367	Tmem176a	-1.4333	1.68173e-06	0.000138448	0.299331
ENSMUSG00000025059	Gk	-1.23356	1.7308e-06	0.000141586	0.25793
ENSMUSG00000028037	Ifi44	-1.46314	1.772e-06	0.000143144	0.306236
ENSMUSG00000082361	Btc	1.66875	1.76554e-06	0.000143144	0.349215
ENSMUSG00000079173	Zan	2.01574	1.78946e-06	0.000143657	0.422069
ENSMUSG00000063354	Slc39a4	-1.29736	1.80579e-06	0.000144073	0.271753
ENSMUSG00000015340	Cybb	-2.08203	1.83574e-06	0.000145564	0.43642
ENSMUSG00000036585	Fgf1	1.90595	1.91752e-06	0.000151122	0.400248
ENSMUSG00000020400	Tnip1	-1.32983	1.9869e-06	0.000155641	0.279684
ENSMUSG00000037465	Klf10	0.953279	2.14562e-06	0.000167061	0.201148
ENSMUSG00000022724	Riox2	-0.936458	2.18274e-06	0.000168934	0.197743
ENSMUSG00000024778	Fas	-2.0221	2.26409e-06	0.000174187	0.42766
ENSMUSG00000030560	Ctsc	-1.29171	2.31037e-06	0.000176695	0.273425
ENSMUSG00000049723	Mmp12	-1.05809	2.39866e-06	0.000182369	0.224335
ENSMUSG00000030762	Aqp8	-2.50032	2.43398e-06	0.000182902	0.530449
ENSMUSG00000079071	Slc28a2b	-2.07856	2.42274e-06	0.000182902	0.440885
ENSMUSG00000028073	Pear1	1.58071	2.46688e-06	0.000183244	0.335547
ENSMUSG00000066861	Oas1g	-1.15427	2.46306e-06	0.000183244	0.245007
ENSMUSG00000050549	Fam241a	-1.02012	2.51961e-06	0.000186091	0.216745
ENSMUSG00000079419	Ms4a6c	-2.51289	2.58678e-06	0.000189967	0.534524
ENSMUSG00000052727	Map1b	1.15729	2.85075e-06	0.000208169	0.247217
ENSMUSG00000032010	Usp2	1.1582	3.17094e-06	0.00023025	0.248572
ENSMUSG00000029544	Cabp1	1.91961	3.23248e-06	0.000233407	0.412336
ENSMUSG00000022010	Tsc22d1	1.15223	3.31669e-06	0.000238157	0.247782
ENSMUSG00000042116	Vwa1	1.86868	3.76922e-06	0.000269155	0.404151
ENSMUSG00000071068	Treml2	-0.942126	3.81828e-06	0.000271161	0.203878
ENSMUSG00000005803	Sqor	-1.65633	3.96347e-06	0.000279934	0.359035
ENSMUSG00000030854	Ptpn5	-1.19905	4.00492e-06	0.000281324	0.260034
ENSMUSG00000029468	P2rx7	1.41606	4.05685e-06	0.000283431	0.307275
ENSMUSG00000071176	Arhgef10	1.1009	4.37505e-06	0.000304019	0.239706
ENSMUSG00000030103	Bhlhe40	1.33192	4.54679e-06	0.000314263	0.290515
ENSMUSG00000017830	Dhx58	-1.21427	4.74241e-06	0.000326041	0.265363
ENSMUSG00000021226	Acot2	1.0496	4.83281e-06	0.000330498	0.229576
ENSMUSG00000003206	Ebi3	-2.31828	4.9486e-06	0.000336635	0.507621
ENSMUSG00000001552	Jup	1.37725	5.06176e-06	0.00034253	0.301883
ENSMUSG00000022763	Aifm3	6.09729	5.15184e-06	0.00034681	1.33756
ENSMUSG00000022831	Hcls1	-0.838677	5.2853e-06	0.000353951	0.184198
ENSMUSG00000059326	Csf2ra	-0.87695	5.54384e-06	0.000369352	0.19303
ENSMUSG00000006818	Sod2	-1.16556	5.59612e-06	0.000370922	0.256669
ENSMUSG00000028459	Cd72	-1.58064	5.98443e-06	0.000393665	0.349164
ENSMUSG00000030029	Lrig1	-1.88889	6.00015e-06	0.000393665	0.417306
ENSMUSG00000038459	Abhd17c	-0.732683	6.12924e-06	0.000399444	0.162031
ENSMUSG00000045322	Tlr9	-1.72754	6.15005e-06	0.000399444	0.382101
ENSMUSG00000046731	Kctd11	1.54993	6.42388e-06	0.000415143	0.343517
ENSMUSG00000039782	Cpeb2	0.927234	6.52854e-06	0.000419808	0.205663
ENSMUSG00000026414	Tnnt2	-1.75077	6.58746e-06	0.0004215	0.388489
ENSMUSG00000026360	Rgs2	1.12742	6.65257e-06	0.00042328	0.250286
ENSMUSG00000062785	Kcnc3	0.867707	6.68079e-06	0.00042328	0.192669
ENSMUSG00000014850	Msh3	0.879448	6.73525e-06	0.000424649	0.195351
ENSMUSG00000079197	Psme2	-0.809995	6.77653e-06	0.000425178	0.179975
ENSMUSG00000046808	Atp10d	-0.888867	7.17217e-06	0.000447828	0.198031
ENSMUSG00000001123	Lgals9	-1.08966	7.20878e-06	0.00044795	0.242824
ENSMUSG00000028776	Tinagl1	1.37406	7.24356e-06	0.000447957	0.306272
ENSMUSG00000059108	Ifitm6	-1.71632	7.30964e-06	0.000449891	0.382726
ENSMUSG00000021196	Pfkp	0.781205	8.09853e-06	0.000496083	0.175058
ENSMUSG00000033577	Myo6	0.944697	8.35985e-06	0.000509675	0.212017
ENSMUSG00000012123	Crybg2	-1.7035	8.52684e-06	0.000517415	0.38268
ENSMUSG00000022528	Hes1	1.52846	8.65487e-06	0.00052273	0.343606
ENSMUSG00000023328	Ache	1.33925	9.14217e-06	0.000547755	0.30187
ENSMUSG00000052631	Sh2d6	-2.20897	9.15398e-06	0.000547755	0.497936
ENSMUSG00000055675	Kbtbd11	0.872235	9.50101e-06	0.000565901	0.196972
ENSMUSG00000027660	Skil	-1.10119	9.58834e-06	0.00056701	0.248786
ENSMUSG00000041075	Fzd7	0.916511	9.60736e-06	0.00056701	0.207082
ENSMUSG00000042439	Zfp532	0.845252	1.00186e-05	0.00058859	0.191373
ENSMUSG00000053470	Kdm3a	1.02957	1.03762e-05	0.000606841	0.233506
ENSMUSG00000004730	Adgre1	-1.8334	1.06408e-05	0.000617793	0.416329
ENSMUSG00000029822	Osbpl3	-1.10541	1.0659e-05	0.000617793	0.251037
ENSMUSG00000062980	Cped1	-1.12482	1.20579e-05	0.000695752	0.257011
ENSMUSG00000016496	Cd274	-1.4834	1.35815e-05	0.000777354	0.340971
ENSMUSG00000022707	Gbe1	1.11078	1.35924e-05	0.000777354	0.255332
ENSMUSG00000028358	Zfp618	-2.78409	1.36712e-05	0.000778415	0.640157
ENSMUSG00000022148	Fyb	-1.59807	1.4218e-05	0.000802478	0.368179
ENSMUSG00000033066	Gas7	-1.59877	1.41651e-05	0.000802478	0.36827
ENSMUSG00000057706	Mex3b	1.04868	1.5203e-05	0.000854341	0.242428
ENSMUSG00000001665	Gstt3	-1.09044	1.54463e-05	0.000864255	0.252287
ENSMUSG00000038651	Sycp2l	-3.42628	1.7062e-05	0.000950542	0.796765
ENSMUSG00000074063	Osgin1	1.13096	1.73437e-05	0.000962091	0.263222
ENSMUSG00000000386	Mx1	-1.73638	1.784e-05	0.000985394	0.404718
ENSMUSG00000029484	Anxa3	-0.986046	1.92427e-05	0.00105835	0.230735
ENSMUSG00000031502	Col4a1	2.06339	1.94935e-05	0.0010676	0.483159
ENSMUSG00000035165	Kcne3	1.50748	1.95821e-05	0.00106793	0.353072
ENSMUSG00000033597	Caskin1	2.01899	1.98054e-05	0.00107556	0.473156
ENSMUSG00000046733	Gprc5a	1.29245	2.00181e-05	0.00108257	0.303057
ENSMUSG00000037731	Themis2	-0.898944	2.02754e-05	0.00109191	0.210929
ENSMUSG00000026458	Ppfia4	1.78924	2.12596e-05	0.0011375	0.420876
ENSMUSG00000042082	Arsb	1.04226	2.12979e-05	0.0011375	0.24519
ENSMUSG00000020264	Slc36a2	2.90797	2.17885e-05	0.00115892	0.684917
ENSMUSG00000027068	Dhrs9	0.870825	2.20301e-05	0.00116696	0.205226
ENSMUSG00000025915	Sgk3	-1.01734	2.25814e-05	0.00119128	0.24007
ENSMUSG00000033220	Rac2	-0.931075	2.35171e-05	0.0012356	0.220186
ENSMUSG00000037664	Cdkn1c	1.42081	2.39288e-05	0.0012471	0.336312
ENSMUSG00000072620	Slfn2	-1.51647	2.38803e-05	0.0012471	0.358918
ENSMUSG00000054404	Slfn5	-2.09181	2.47358e-05	0.00128375	0.496018
ENSMUSG00000059900	Tmem40	-0.824567	2.48307e-05	0.00128375	0.195565
ENSMUSG00000034731	Dgkh	-1.26938	2.56938e-05	0.00131262	0.301615
ENSMUSG00000038319	Kcnh2	1.91081	2.54984e-05	0.00131262	0.453837
ENSMUSG00000074896	Ifit3	-1.39612	2.56205e-05	0.00131262	0.331678
ENSMUSG00000005045	Chd5	1.10834	2.59703e-05	0.00132152	0.263501
ENSMUSG00000038354	Ankrd35	2.22323	2.67142e-05	0.00135404	0.529364
ENSMUSG00000019558	Slc6a8	0.901559	2.71361e-05	0.00135821	0.214848
ENSMUSG00000023341	Mx2	-1.50931	2.71014e-05	0.00135821	0.359655
ENSMUSG00000041754	Trem3	-1.61559	2.70526e-05	0.00135821	0.384944
ENSMUSG00000050737	Ptges	-1.34626	2.72168e-05	0.00135821	0.320875
ENSMUSG00000016028	Celsr1	1.56152	2.89606e-05	0.00143496	0.373437
ENSMUSG00000027615	Hps3	-0.904766	2.89767e-05	0.00143496	0.216381
ENSMUSG00000025085	Ablim1	1.52617	2.98211e-05	0.00147114	0.365565
ENSMUSG00000021591	Glrx	-1.08191	2.99998e-05	0.00147432	0.259235
ENSMUSG00000052776	Oas1a	-0.95153	3.04939e-05	0.00149293	0.228199
ENSMUSG00000034855	Cxcl10	-1.92383	3.10565e-05	0.00151474	0.46184
ENSMUSG00000046027	Stard5	-1.33799	3.19284e-05	0.00155141	0.321689
ENSMUSG00000015947	Fcgr1	-1.27419	3.3469e-05	0.00161413	0.307147
ENSMUSG00000071042	Rasgrp3	0.7873	3.33797e-05	0.00161413	0.189752
ENSMUSG00000044350	Lacc1	-0.885256	3.38915e-05	0.00162843	0.213541
ENSMUSG00000026832	Cytip	2.43271	3.44316e-05	0.00164826	0.58733
ENSMUSG00000031987	Egln1	0.990466	3.5159e-05	0.00167686	0.239406
ENSMUSG00000041923	Nol4	-1.99317	3.60603e-05	0.00171353	0.482448
ENSMUSG00000021759	Plpp1	-0.840954	3.90643e-05	0.00184947	0.204465
ENSMUSG00000028064	Sema4a	-1.21947	4.10762e-05	0.00193763	0.297335
ENSMUSG00000031901	Dus2	-0.74549	4.2391e-05	0.00199238	0.182091
ENSMUSG00000068877	Selenbp2	1.894	4.41563e-05	0.00206783	0.463694
ENSMUSG00000030107	Usp18	-1.02085	4.4879e-05	0.00209408	0.250158
ENSMUSG00000031257	Nox1	-2.26979	4.58911e-05	0.00213361	0.55692
ENSMUSG00000042286	Stab1	-0.849811	4.64105e-05	0.00215002	0.208645
ENSMUSG00000037321	Tap1	-0.801128	4.66945e-05	0.00215545	0.196761
ENSMUSG00000045932	Ifit2	-1.44933	4.71567e-05	0.00216904	0.356163
ENSMUSG00000025025	Mxi1	0.894434	4.76187e-05	0.00217671	0.219924
ENSMUSG00000033545	Znrf1	-0.990835	4.76603e-05	0.00217671	0.243639
ENSMUSG00000018570	2810408A11Rik	2.26332	4.82721e-05	0.00219689	0.556941
ENSMUSG00000018986	Slfn3	-1.07344	5.00133e-05	0.00225234	0.264684
ENSMUSG00000027346	Gpcpd1	-0.85829	4.98141e-05	0.00225234	0.211584
ENSMUSG00000032661	Oas3	-0.951767	4.99191e-05	0.00225234	0.234656
ENSMUSG00000038540	Tmc3	-2.69427	5.07164e-05	0.0022682	0.664875
ENSMUSG00000045092	S1pr1	1.32541	5.07028e-05	0.0022682	0.327071
ENSMUSG00000006219	Fblim1	0.804575	5.15526e-05	0.00229764	0.198735
ENSMUSG00000031445	Proz	1.25551	5.26205e-05	0.00233718	0.310487
ENSMUSG00000033355	Rtp4	-1.18443	5.85184e-05	0.00259024	0.294728
ENSMUSG00000024677	Ms4a6b	-2.15241	6.02717e-05	0.00265874	0.536527
ENSMUSG00000048216	Gpr85	-2.51073	6.35587e-05	0.00279421	0.627809
ENSMUSG00000042745	Id1	-0.934985	6.43714e-05	0.00282034	0.233969
ENSMUSG00000028599	Tnfrsf1b	-1.23232	6.51644e-05	0.00284544	0.308598
ENSMUSG00000027956	Tmem144	0.77495	6.59865e-05	0.00287163	0.194208
ENSMUSG00000027670	Ocstamp	1.25275	6.67207e-05	0.00288063	0.314156
ENSMUSG00000035413	Tmem98	-2.93082	6.6782e-05	0.00288063	0.735007
ENSMUSG00000089669	Tnfsf13	2.61622	6.68619e-05	0.00288063	0.656158
ENSMUSG00000090958	Lrrc32	1.21996	7.00843e-05	0.00300943	0.306831
ENSMUSG00000018906	P4ha2	1.02948	7.11637e-05	0.00301827	0.259162
ENSMUSG00000024737	Slc15a3	-1.0741	7.10203e-05	0.00301827	0.270361
ENSMUSG00000042129	Rassf4	-1.52331	7.12243e-05	0.00301827	0.383497
ENSMUSG00000057604	Lmcd1	1.3435	7.05365e-05	0.00301827	0.338032
ENSMUSG00000078853	Igtp	-1.08386	7.22495e-05	0.00305172	0.273099
ENSMUSG00000058152	Chsy3	1.26992	7.29292e-05	0.00307039	0.320159
ENSMUSG00000037235	Mxd4	0.881091	7.46115e-05	0.00313102	0.222437
ENSMUSG00000016283	H2-M2	-2.38455	7.53336e-05	0.00315109	0.602344
ENSMUSG00000055013	Agap1	0.881632	7.5708e-05	0.00315654	0.22277
ENSMUSG00000003545	Fosb	1.63549	7.69611e-05	0.00319846	0.413665
ENSMUSG00000031024	Dennd2b	-1.38343	7.79268e-05	0.00322822	0.350175
ENSMUSG00000061451	Tmem151a	2.2014	7.9769e-05	0.00329398	0.55801
ENSMUSG00000078606	Gvin2	-1.18161	8.28117e-05	0.00340873	0.300197
ENSMUSG00000034709	Ppp1r21	-0.761156	8.38285e-05	0.00343963	0.193522
ENSMUSG00000049670	Morn4	1.35128	8.42714e-05	0.00344686	0.34367
ENSMUSG00000036908	Unc93b1	-0.809337	8.86026e-05	0.00361258	0.206471
ENSMUSG00000008384	Sertad1	0.87155	8.99247e-05	0.00365496	0.222545
ENSMUSG00000049775	Tmsb4x	-0.670466	9.28817e-05	0.00376331	0.171542
ENSMUSG00000021690	Jmy	0.644087	9.61872e-05	0.00388506	0.16515
ENSMUSG00000070501	Ifi214	-2.63495	9.69011e-05	0.0039017	0.675937
ENSMUSG00000009093	Gstt4	-2.90729	9.77007e-05	0.00392168	0.74618
ENSMUSG00000026478	Lamc1	-1.04636	9.80725e-05	0.00392442	0.268621
ENSMUSG00000031955	Bcar1	1.08999	0.000102924	0.00410586	0.280665
ENSMUSG00000026131	Dst	-0.593863	0.000103916	0.00413266	0.153008
ENSMUSG00000094845	Tmem95	1.65413	0.000107159	0.00424855	0.427006
ENSMUSG00000032596	Uba7	-1.1862	0.000107966	0.00426714	0.306357
ENSMUSG00000062488	Ifit3b	-1.33196	0.000108288	0.00426714	0.344066
ENSMUSG00000025465	Echs1	-0.707989	0.000109455	0.0043	0.183008
ENSMUSG00000029385	Ccng2	1.11057	0.000109833	0.00430179	0.287135
ENSMUSG00000039234	Sec24d	0.900364	0.000110605	0.00431895	0.232889
ENSMUSG00000028356	Ambp	-1.9342	0.000112536	0.0043811	0.50085
ENSMUSG00000018500	Adora2b	-1.06288	0.000113572	0.00440815	0.275387
ENSMUSG00000038037	Socs1	-1.84442	0.000116643	0.00451379	0.478688
ENSMUSG00000026222	Sp100	-1.21633	0.00011768	0.00454033	0.315856
ENSMUSG00000026983	Il36rn	-5.16366	0.000123233	0.00474044	1.34484
ENSMUSG00000012126	Ubxn11	-1.16213	0.00012516	0.0047993	0.302971
ENSMUSG00000034586	Hid1	1.21051	0.000125506	0.0047993	0.315638
ENSMUSG00000026875	Traf1	-1.90682	0.000128644	0.00490479	0.497989
ENSMUSG00000074115	Saa1	-3.88552	0.000129446	0.00492085	1.01516
ENSMUSG00000030584	Dpf1	1.18345	0.000131386	0.00496541	0.309492
ENSMUSG00000048163	Selplg	-1.26797	0.000131317	0.00496541	0.331584
ENSMUSG00000089762	Ier5l	1.08531	0.000132398	0.00498905	0.283967
ENSMUSG00000030047	Arhgap25	0.705626	0.000133792	0.00502691	0.184749
ENSMUSG00000038776	Ephx1	0.986362	0.000136179	0.00510178	0.258548
ENSMUSG00000045382	Cxcr4	1.56636	0.000137633	0.00514136	0.410861
ENSMUSG00000033538	Casp4	-1.4165	0.000139296	0.00518847	0.371843
ENSMUSG00000001700	Gramd2b	-0.799819	0.000142349	0.00525252	0.210255
ENSMUSG00000034459	Ifit1	-1.39579	0.000142641	0.00525252	0.36697
ENSMUSG00000036853	Mcoln3	1.79175	0.000142051	0.00525252	0.470947
ENSMUSG00000051439	Cd14	-0.895082	0.000142432	0.00525252	0.235306
ENSMUSG00000004791	Pgf	1.69108	0.000143858	0.00528228	0.444853
ENSMUSG00000026390	Marco	-2.56446	0.000146164	0.00533828	0.675302
ENSMUSG00000032340	Neo1	1.00782	0.000146209	0.00533828	0.265396
ENSMUSG00000032487	Ptgs2	-1.51285	0.000149432	0.00544058	0.398958
ENSMUSG00000029816	Gpnmb	0.969756	0.000153909	0.00558768	0.256232
ENSMUSG00000031429	Psmd10	-0.710423	0.000154337	0.00558768	0.187745
ENSMUSG00000031153	Gripap1	-0.845765	0.000156575	0.00565288	0.223723
ENSMUSG00000030638	Sh3gl3	2.56354	0.000157915	0.00568539	0.678493
ENSMUSG00000028341	Nr4a3	1.89675	0.000158657	0.00569622	0.502168
ENSMUSG00000039934	Gsap	-1.47545	0.000160423	0.00574366	0.390916
ENSMUSG00000025314	Ptprj	-1.06729	0.000167969	0.00599723	0.283636
ENSMUSG00000052270	Fpr2	-2.88448	0.00016953	0.00603631	0.767035
ENSMUSG00000020818	Mfsd11	0.781795	0.000173531	0.0061618	0.208216
ENSMUSG00000024388	Myo7b	1.99426	0.000175741	0.00622315	0.531581
ENSMUSG00000050272	Dscam	0.802442	0.000178425	0.00630094	0.214113
ENSMUSG00000034430	Zxdc	0.707948	0.000178921	0.00630123	0.188934
ENSMUSG00000054905	Stfa3	-4.92068	0.000179489	0.00630407	1.31349
ENSMUSG00000024014	Pim1	-1.08003	0.000191198	0.00667877	0.289525
ENSMUSG00000024186	Rgs11	0.859591	0.000190737	0.00667877	0.230393
ENSMUSG00000040253	Gbp7	-1.12384	0.000191708	0.00667877	0.301322
ENSMUSG00000022441	Efcab6	2.40323	0.000193041	0.00670713	0.64465
ENSMUSG00000024201	Kdm4b	0.764058	0.000201857	0.00699463	0.205575
ENSMUSG00000022102	Dok2	-0.740899	0.000204662	0.00707286	0.199532
ENSMUSG00000050271	Prag1	0.634907	0.000209188	0.00721001	0.171242
ENSMUSG00000026535	Ifi202b	-1.24342	0.000211499	0.00727026	0.335618
ENSMUSG00000055202	Zfp811	-1.47633	0.000217225	0.00744731	0.399213
ENSMUSG00000028885	Smpdl3b	-0.691069	0.000219217	0.00749571	0.186989
ENSMUSG00000027318	Adam33	-1.29712	0.000222153	0.00755878	0.351296
ENSMUSG00000031765	Mt1	0.768268	0.000222231	0.00755878	0.208073
ENSMUSG00000055866	Per2	1.13469	0.000230674	0.00782537	0.308104
ENSMUSG00000071669	Snx29	0.974546	0.000234656	0.0079396	0.264934
ENSMUSG00000009545	Kcnq1	0.812282	0.000244573	0.00825354	0.221458
ENSMUSG00000050350	Gpr18	-2.43067	0.000247036	0.00831496	0.663154
ENSMUSG00000052477	Sp140l2	-1.03086	0.000248701	0.00834924	0.281379
ENSMUSG00000020057	Dram1	-1.94463	0.000252585	0.00845326	0.531374
ENSMUSG00000032633	Flcn	0.788125	0.000253107	0.00845326	0.215388
ENSMUSG00000035640	Cbarp	1.04157	0.0002587	0.00861778	0.285089
ENSMUSG00000038453	Srcin1	-1.24689	0.000264943	0.00880306	0.34186
ENSMUSG00000031026	Trim66	0.688572	0.000271603	0.0090012	0.189117
ENSMUSG00000059824	Dbp	1.14562	0.000275026	0.00909135	0.314926
ENSMUSG00000040264	Gbp2b	-1.11591	0.000277777	0.00915884	0.306975
ENSMUSG00000038507	Parp12	-0.876963	0.000280352	0.00922024	0.241401
ENSMUSG00000044827	Tlr1	-1.43517	0.000287797	0.00944107	0.395795
ENSMUSG00000044149	Nkrf	0.653554	0.000290022	0.00948995	0.180338
ENSMUSG00000035352	Ccl12	-4.71471	0.000293196	0.0095696	1.30196
ENSMUSG00000033740	St18	-1.67515	0.00029677	0.00966184	0.46299
ENSMUSG00000026578	Ccdc181	0.688528	0.000310322	0.0100777	0.190912
ENSMUSG00000035314	Gdpd5	-0.77544	0.000321063	0.0104003	0.215539
ENSMUSG00000091017	Garin4	5.06639	0.000329031	0.0106318	1.41074
ENSMUSG00000038034	Igsf8	-0.721071	0.00033118	0.0106746	0.200878
ENSMUSG00000021025	Nfkbia	-1.35962	0.000334028	0.0107396	0.379003
ENSMUSG00000032411	Tfdp2	0.750563	0.000335391	0.0107566	0.209286
ENSMUSG00000098557	Kctd12	-0.961641	0.000342092	0.0109444	0.268529
ENSMUSG00000015950	Ncf1	-0.905754	0.000344569	0.0109964	0.253056
ENSMUSG00000002233	Rhoc	-1.00727	0.000348162	0.0110837	0.281631
ENSMUSG00000024679	Ms4a6d	-1.5041	0.000351357	0.0111316	0.420827
ENSMUSG00000029648	Flt1	-1.32075	0.000351387	0.0111316	0.369531
ENSMUSG00000036944	Tmem71	0.907958	0.000353181	0.011161	0.25413
ENSMUSG00000024900	Cpt1a	0.740905	0.000354668	0.0111807	0.207437
ENSMUSG00000069135	Cep43	-0.693263	0.000358376	0.0112701	0.194247
ENSMUSG00000015222	Map2	-1.09129	0.000362615	0.0113757	0.306036
ENSMUSG00000022901	Cd86	-0.904282	0.000364535	0.0114028	0.25369
ENSMUSG00000060216	Arrb2	-0.801784	0.000365243	0.0114028	0.224967
ENSMUSG00000054676	1600014C10Rik	-0.703511	0.000370119	0.0115272	0.197586
ENSMUSG00000020275	Rel	-0.77497	0.000387458	0.0120356	0.218395
ENSMUSG00000025969	Nrp2	-1.05193	0.000388304	0.0120356	0.296492
ENSMUSG00000051682	Treml4	-1.94527	0.000394616	0.0122019	0.548943
ENSMUSG00000096727	Psmb9	-0.775185	0.000397034	0.0122474	0.218852
ENSMUSG00000036698	2002-08-01	0.678778	0.000419799	0.0129188	0.192435
ENSMUSG00000032412	Atp1b3	-0.691859	0.000426494	0.0130937	0.196377
ENSMUSG00000031387	Renbp	0.656209	0.000429775	0.0131631	0.186365
ENSMUSG00000035783	Acta2	-1.66924	0.000448451	0.0137027	0.475596
ENSMUSG00000000555	Itga5	-0.774933	0.000462903	0.0141109	0.221324
ENSMUSG00000038888	Ctu1	-0.648904	0.00046948	0.0142777	0.185529
ENSMUSG00000004266	Ptpn6	-1.0493	0.000495577	0.0150248	0.301251
ENSMUSG00000024164	C3	-1.55485	0.00049637	0.0150248	0.446449
ENSMUSG00000030109	Slc6a12	-1.28078	0.000501218	0.0151361	0.368029
ENSMUSG00000011263	Exoc3l2	0.950579	0.000506605	0.0152631	0.273372
ENSMUSG00000010406	Mrpl52	-0.784617	0.000508169	0.0152637	0.225697
ENSMUSG00000040552	C3ar1	-1.25881	0.000509005	0.0152637	0.362147
ENSMUSG00000060477	Irak2	-1.14901	0.000510168	0.0152637	0.330616
ENSMUSG00000002227	Mov10	-0.810996	0.000517026	0.0154332	0.233597
ENSMUSG00000030681	Mvp	-0.770816	0.00051971	0.0154775	0.222113
ENSMUSG00000026896	Ifih1	-1.0952	0.000527416	0.0156709	0.315943
ENSMUSG00000020523	Fam114a2	0.595235	0.000541932	0.0160366	0.172077
ENSMUSG00000045664	Cdc42ep2	-1.50812	0.000542203	0.0160366	0.436001
ENSMUSG00000040483	Xaf1	-1.17684	0.000555963	0.0164013	0.340891
ENSMUSG00000064280	Ccdc146	-1.72063	0.000557075	0.0164013	0.498488
ENSMUSG00000004709	Cd244a	0.761733	0.000561032	0.0164803	0.220806
ENSMUSG00000002944	Cd36	-1.06848	0.000563638	0.0165193	0.309835
ENSMUSG00000055322	Tns1	0.898838	0.00056656	0.0165674	0.260749
ENSMUSG00000019838	Slc16a10	-0.60332	0.000569142	0.0165679	0.175083
ENSMUSG00000026656	Fcgr2b	-1.01495	0.000568896	0.0165679	0.294529
ENSMUSG00000026220	Slc16a14	0.833387	0.000580162	0.0167898	0.242213
ENSMUSG00000026956	Uap1l1	0.710154	0.000580662	0.0167898	0.206411
ENSMUSG00000031355	Arhgap6	0.914308	0.000580013	0.0167898	0.265726
ENSMUSG00000022359	Ntaq1	-0.919013	0.000585929	0.0169043	0.267307
ENSMUSG00000020589	Cyria	-1.19002	0.000597193	0.0171262	0.346653
ENSMUSG00000030826	Bcat2	-0.617557	0.000596505	0.0171262	0.179878
ENSMUSG00000043953	Ccrl2	-1.41676	0.000597596	0.0171262	0.412725
ENSMUSG00000028539	Artn	1.3969	0.000607846	0.0173814	0.407487
ENSMUSG00000020641	Rsad2	-1.21509	0.000611094	0.0173973	0.3546
ENSMUSG00000045362	Tnfrsf26	0.69539	0.000610766	0.0173973	0.202928
ENSMUSG00000052302	Tbc1d30	1.5145	0.000621282	0.0176485	0.442559
ENSMUSG00000024556	Me2	0.637474	0.000662546	0.0187794	0.187238
ENSMUSG00000047284	Neurl4	0.574359	0.000668365	0.0189029	0.168818
ENSMUSG00000036067	Slc2a6	-0.646718	0.000671598	0.0189529	0.19016
ENSMUSG00000002699	Lcp2	-0.713003	0.000680294	0.0191564	0.209867
ENSMUSG00000004319	Clcn3	0.527696	0.000686068	0.019277	0.155429
ENSMUSG00000023106	Denr	-0.588317	0.000688152	0.0192936	0.173327
ENSMUSG00000049287	Iba57	0.975475	0.000692216	0.0193656	0.287526
ENSMUSG00000004568	Arhgef18	1.09576	0.000695419	0.0193932	0.323102
ENSMUSG00000019301	Hsd17b1	1.52375	0.000698736	0.0193932	0.449473
ENSMUSG00000037148	Arhgap10	0.64237	0.000699205	0.0193932	0.189496
ENSMUSG00000039062	Anpep	0.757569	0.000696675	0.0193932	0.223413
ENSMUSG00000042428	Mgat3	1.81372	0.000718991	0.0198993	0.536251
ENSMUSG00000048752	Prss50	-1.05353	0.000728856	0.0201292	0.311834
ENSMUSG00000041827	Oasl1	-0.656974	0.000731226	0.0201516	0.194509
ENSMUSG00000038412	Higd1a	0.620954	0.000736961	0.0202664	0.183962
ENSMUSG00000030830	Itgal	-0.840459	0.000742157	0.020316	0.249135
ENSMUSG00000032114	Slc37a4	0.719924	0.000743428	0.020316	0.213435
ENSMUSG00000070034	Sp110	-1.02737	0.000743479	0.020316	0.304583
ENSMUSG00000042265	Trem1	-1.33372	0.000747655	0.020387	0.395588
ENSMUSG00000030742	Lat	1.31576	0.000765013	0.0207727	0.390994
ENSMUSG00000049985	Ankrd55	1.10426	0.000763455	0.0207727	0.328091
ENSMUSG00000027882	Stxbp3	-0.841152	0.000772831	0.020941	0.250168
ENSMUSG00000040522	Tlr8	-1.37782	0.000776783	0.021004	0.409951
ENSMUSG00000031137	Fgf13	-1.11998	0.000780593	0.0210191	0.33337
ENSMUSG00000048779	P2ry6	-0.861516	0.000779177	0.0210191	0.256397
ENSMUSG00000028480	Glipr2	-0.806708	0.000789573	0.0212167	0.240347
ENSMUSG00000031709	Tbc1d9	0.771978	0.000817855	0.0218835	0.23067
ENSMUSG00000049232	Tigd2	0.72293	0.000819466	0.0218835	0.216049
ENSMUSG00000069516	Lyz2	-1.20922	0.000816357	0.0218835	0.361265
ENSMUSG00000021024	Psma6	-0.528557	0.000828613	0.0220821	0.158106
ENSMUSG00000032915	Adgre4	2.73495	0.000844065	0.0224476	0.819355
ENSMUSG00000002985	Apoe	0.854781	0.000854178	0.0226699	0.256336
ENSMUSG00000062007	Hsh2d	-0.953428	0.000863262	0.022864	0.286171
ENSMUSG00000029442	Cfap251	-0.942776	0.000888955	0.0234964	0.28367
ENSMUSG00000068923	Syt11	-0.813964	0.000896169	0.0236387	0.245078
ENSMUSG00000085957	Syna	2.50056	0.000927345	0.0244113	0.755072
ENSMUSG00000020689	Itgb3	0.918062	0.000957289	0.0251317	0.277966
ENSMUSG00000028602	Tnfrsf8	-1.88562	0.000958601	0.0251317	0.570983
ENSMUSG00000042292	Mrtfa	0.612109	0.000968783	0.0253033	0.185519
ENSMUSG00000043157	Arl11	0.954182	0.000969064	0.0253033	0.289202
ENSMUSG00000063382	Bcl9l	0.871321	0.000986135	0.0256972	0.264481
ENSMUSG00000025058	Tasl	-0.854875	0.000988603	0.0257096	0.259544
ENSMUSG00000015702	Anxa9	0.843093	0.000993868	0.0257569	0.256084
ENSMUSG00000027332	Ivd	-0.577627	0.000994408	0.0257569	0.175458
ENSMUSG00000045502	Hcar2	-1.27305	0.00103163	0.0266677	0.387919
ENSMUSG00000041009	Iqcf4	1.59697	0.00103981	0.0268254	0.486952
ENSMUSG00000049791	Fzd4	3.13442	0.00104307	0.026856	0.956012
ENSMUSG00000041040	Fam117b	0.613189	0.00107717	0.0276786	0.187545
ENSMUSG00000024953	Prdx5	-0.639616	0.00108728	0.0278832	0.195786
ENSMUSG00000006423	Steep1	0.574503	0.00109176	0.0278883	0.175918
ENSMUSG00000035105	Egln3	1.60749	0.0010918	0.0278883	0.492228
ENSMUSG00000020644	Id2	0.731051	0.00109748	0.0279781	0.223956
ENSMUSG00000023349	Clec4n	-2.09241	0.00110031	0.0279951	0.641147
ENSMUSG00000025429	Pstpip2	-1.73278	0.00110267	0.028	0.531052
ENSMUSG00000055782	Abcd2	-0.971687	0.0011093	0.0281132	0.297951
ENSMUSG00000042228	Lyn	-0.76393	0.00112156	0.0283683	0.23447
ENSMUSG00000071054	Safb	0.565031	0.00113043	0.0285367	0.173542
ENSMUSG00000001128	Cfp	-0.745667	0.00114119	0.0287517	0.229211
ENSMUSG00000032733	Snx33	0.780357	0.0011434	0.0287517	0.239915
ENSMUSG00000032590	Apeh	0.527816	0.00119112	0.0298937	0.162856
ENSMUSG00000028268	Gbp3	-1.58385	0.00119574	0.0299515	0.488859
ENSMUSG00000024940	Ltbp3	0.997323	0.00119894	0.0299734	0.307898
ENSMUSG00000050390	C77080	0.670028	0.00122038	0.0304505	0.207178
ENSMUSG00000031897	Psmb10	-0.631145	0.00122641	0.0305422	0.19524
ENSMUSG00000029082	Bst1	-1.62748	0.00124766	0.0310115	0.504214
ENSMUSG00000057596	Trim30d	-1.89183	0.00125583	0.0311547	0.586453
ENSMUSG00000071103	1700029J07Rik	0.827814	0.00128407	0.0317943	0.257124
ENSMUSG00000028111	Ctsk	1.38568	0.00128671	0.0317988	0.43048
ENSMUSG00000003585	Sec14l2	0.76496	0.00130318	0.0320879	0.237914
ENSMUSG00000056962	Jmjd6	0.630495	0.00130586	0.0320879	0.196129
ENSMUSG00000079363	Gbp4	-1.71229	0.0013046	0.0320879	0.532598
ENSMUSG00000024079	Eif2ak2	-0.678677	0.00131495	0.0322499	0.211248
ENSMUSG00000013483	Card14	1.08286	0.00131968	0.0323048	0.337166
ENSMUSG00000039217	Il18	-0.957392	0.00133431	0.0325396	0.298393
ENSMUSG00000045374	Wdr81	0.676659	0.00133234	0.0325396	0.210868
ENSMUSG00000030747	Dgat2	-0.658466	0.00133919	0.0325971	0.205293
ENSMUSG00000020717	Pecam1	-1.09302	0.00135772	0.0329861	0.341196
ENSMUSG00000010751	Tnfrsf22	0.524538	0.00136886	0.033132	0.16386
ENSMUSG00000024109	Nrxn1	0.883615	0.00136671	0.033132	0.275993
ENSMUSG00000071715	Ncf4	-0.852089	0.00137537	0.0332274	0.266297
ENSMUSG00000018334	Ksr1	-0.934692	0.00138856	0.0334138	0.292364
ENSMUSG00000032715	Trib3	0.819371	0.00139084	0.0334138	0.25633
ENSMUSG00000078153	Psme2b	-0.672159	0.0013869	0.0334138	0.210223
ENSMUSG00000031246	Sh3bgrl	-0.638019	0.00139687	0.0334964	0.199675
ENSMUSG00000022286	Grhl2	1.92581	0.0014014	0.0335428	0.602879
ENSMUSG00000029304	Spp1	-0.634325	0.00141138	0.0336569	0.198704
ENSMUSG00000030410	Dmwd	0.542613	0.00140995	0.0336569	0.169959
ENSMUSG00000025432	Avil	1.49533	0.00142542	0.0339292	0.468837
ENSMUSG00000001588	Acap1	0.887753	0.0014697	0.034877	0.279115
ENSMUSG00000015461	Atf6b	-0.529082	0.00147063	0.034877	0.166356
ENSMUSG00000043740	B430306N03Rik	-1.27696	0.00148503	0.0351538	0.401865
ENSMUSG00000030447	Cyfip1	-0.60569	0.00150938	0.035665	0.190896
ENSMUSG00000068036	Afdn	0.649018	0.00151509	0.0357346	0.204623
ENSMUSG00000025538	Sumf2	-0.617482	0.00155408	0.0365428	0.195135
ENSMUSG00000025571	Tnrc6c	0.654049	0.00155501	0.0365428	0.206702
ENSMUSG00000031488	Rab11fip1	-0.631826	0.0015615	0.0366287	0.199755
ENSMUSG00000026110	Mgat4a	-0.779217	0.00157456	0.0368681	0.246542
ENSMUSG00000034647	Ankrd12	0.726224	0.00157799	0.0368817	0.229822
ENSMUSG00000048249	Crebrf	0.960323	0.00158368	0.0369479	0.304006
ENSMUSG00000039994	Timeless	-0.720509	0.00159064	0.0370434	0.228181
ENSMUSG00000021215	Net1	0.72416	0.00162467	0.0377678	0.229787
ENSMUSG00000020605	Hs1bp3	0.676668	0.00163636	0.0379713	0.21486
ENSMUSG00000058470	Gm8369	-1.94264	0.00164676	0.038144	0.6172
ENSMUSG00000115338	Pnp	-0.839016	0.00165183	0.0381931	0.266643
ENSMUSG00000018415	Gid4	0.583918	0.00165813	0.0382703	0.185637
ENSMUSG00000039952	Dag1	0.579961	0.00166211	0.0382828	0.18442
ENSMUSG00000058794	Nfe2	-1.84846	0.0016646	0.0382828	0.587869
ENSMUSG00000012187	Mogat1	-1.42454	0.00166989	0.0383362	0.453182
ENSMUSG00000014243	Zswim7	-0.830606	0.00167458	0.0383758	0.264306
ENSMUSG00000027175	Tcp11l1	-0.686664	0.0016816	0.0384685	0.218587
ENSMUSG00000021930	Spryd7	-0.641342	0.00168767	0.038539	0.204228
ENSMUSG00000024302	Dtna	-1.2806	0.00175169	0.0398602	0.409216
ENSMUSG00000037752	Xkr8	-0.876557	0.00174908	0.0398602	0.280066
ENSMUSG00000023011	Faim2	-1.09873	0.00177025	0.0402118	0.351447
ENSMUSG00000050195	Scd4	1.23869	0.00179074	0.0406058	0.396645
ENSMUSG00000063268	Parp10	-0.789857	0.00180735	0.0409107	0.253144
ENSMUSG00000057729	Prtn3	0.799675	0.00181555	0.0410244	0.2564
ENSMUSG00000025176	Hoga1	0.769782	0.00183551	0.0414031	0.247071
ENSMUSG00000037992	Rara	0.642896	0.00184642	0.0415124	0.206461
ENSMUSG00000079190		-0.963031	0.00184678	0.0415124	0.309276
ENSMUSG00000018916	Csf2	-1.80799	0.00187085	0.0419805	0.581346
ENSMUSG00000003062	Stard3nl	-0.799147	0.00188877	0.042309	0.257193
ENSMUSG00000020010	Vnn3	-2.64144	0.0018961	0.0423566	0.850419
ENSMUSG00000026504	Sdccag8	0.6889	0.00189745	0.0423566	0.221809
ENSMUSG00000001168	Oas1h	-1.11905	0.00192565	0.0425994	0.360812
ENSMUSG00000009394	Syn2	1.5346	0.00191593	0.0425994	0.494559
ENSMUSG00000021367	Edn1	-1.82188	0.00193007	0.0425994	0.587554
ENSMUSG00000024579	Pcyox1l	-0.701404	0.00193399	0.0425994	0.226246
ENSMUSG00000029314	Gpat3	0.754254	0.00192203	0.0425994	0.243149
ENSMUSG00000034343	Ube2f	-0.588473	0.00192162	0.0425994	0.189702
ENSMUSG00000035637	Grhpr	0.658229	0.00193469	0.0425994	0.212326
ENSMUSG00000035673	Sbno2	-0.591731	0.00192631	0.0425994	0.190797
ENSMUSG00000066621	Tecpr1	0.519143	0.00194885	0.0428381	0.167578
ENSMUSG00000024190	Dusp1	0.851946	0.00196617	0.0431456	0.275239
ENSMUSG00000049719	Prss46	-1.31452	0.00198421	0.0434677	0.425055
ENSMUSG00000010358	Ifi35	-0.682441	0.00200128	0.0437673	0.220851
ENSMUSG00000054920	Klhl5	-0.545131	0.00200556	0.0437869	0.176452
ENSMUSG00000026104	Stat1	-0.761047	0.00202934	0.0442313	0.24662
ENSMUSG00000018919	Tm4sf5	-1.91842	0.00204477	0.0444927	0.622125
ENSMUSG00000040433	Zbtb38	0.654877	0.00205342	0.0446058	0.212457
ENSMUSG00000024402	Lta	-1.25544	0.00208679	0.0452547	0.407929
ENSMUSG00000045392	Or5m3b	-2.96342	0.00213097	0.0461354	0.96486
ENSMUSG00000053080	Zfta	4.32005	0.00214015	0.0462565	1.40715
ENSMUSG00000016528	Mapkapk2	-0.76943	0.00215709	0.0464674	0.250816
ENSMUSG00000038508	Gdf15	-1.62731	0.00215501	0.0464674	0.530415
ENSMUSG00000022475	Hdac7	1.05232	0.00216096	0.0464733	0.34309
ENSMUSG00000032373	Car12	0.575979	0.00216765	0.0465397	0.187845
ENSMUSG00000007817	Zmiz1	0.598293	0.00217911	0.0466388	0.195223
ENSMUSG00000033233	Trim45	0.780552	0.00217949	0.0466388	0.254698
ENSMUSG00000058624	Gda	-2.47495	0.00219469	0.0468865	0.808136
ENSMUSG00000042671	Rgs8	-1.72392	0.00221276	0.0471946	0.563358
ENSMUSG00000031570	Plpp5	0.572045	0.00221981	0.0472669	0.186996
ENSMUSG00000026675	Hsd17b7	-0.599787	0.00222488	0.0472969	0.196108
ENSMUSG00000024427	Spry4	0.552215	0.0022299	0.0473064	0.180594
ENSMUSG00000025578	Cbx8	0.890674	0.00223264	0.0473064	0.291317
ENSMUSG00000035498	Cdcp1	-1.11668	0.0022701	0.0480213	0.365836
ENSMUSG00000026544	Dusp23	1.75994	0.0022867	0.0482928	0.576986
ENSMUSG00000026923	Notch1	-0.874466	0.0022904	0.0482928	0.286735
ENSMUSG00000053007	Creb5	-0.899347	0.00230467	0.0485145	0.295074
ENSMUSG00000054855	Rnd1	-0.862649	0.00236002	0.0495988	0.283698
ENSMUSG00000073008	Gpr174	-1.33459	0.00236818	0.0496895	0.439055
ENSMUSG00000001666	Ddt	-0.918222	0.00237428	0.0497367	0.302154
ENSMUSG00000036473	Tbc1d24	0.587801	0.00238793	0.049876	0.193534
ENSMUSG00000040528	Milr1	-0.564585	0.00238865	0.049876	0.185896
ENSMUSG00000028420	Tmem38b	-0.9879	0.00239691	0.0499635	0.325389
ENSMUSG00000067199	Frat1	0.860293	0.00240057	0.0499635	0.283401
ENSMUSG00000038058	Nod1	-1.37368	0.00240908	0.0500228	0.452683
ENSMUSG00000073489	Ifi204	-0.974479	0.00241116	0.0500228	0.321157
ENSMUSG00000044092	C130050O18Rik	0.975628	0.00243839	0.0505068	0.321896
ENSMUSG00000043613	Mmp3	-1.95925	0.00244995	0.0505891	0.646734
ENSMUSG00000048234	Rnf149	-0.671271	0.0024502	0.0505891	0.221584
ENSMUSG00000038224	Serpinf2	1.68985	0.00249045	0.0513383	0.558722
ENSMUSG00000021693	Kif2a	0.560175	0.00251435	0.0517483	0.18539
ENSMUSG00000039908	Slc26a11	0.83128	0.00252654	0.0519166	0.275245
ENSMUSG00000030718	Ppme1	0.544063	0.00253606	0.0520294	0.180213
ENSMUSG00000031364	Grpr	-2.75523	0.00254218	0.0520724	0.91285
ENSMUSG00000005043	Sgsh	0.76836	0.00260142	0.0532015	0.25516
ENSMUSG00000022788	Fgd4	-0.722757	0.00260851	0.0532622	0.240082
ENSMUSG00000032135	Mcam	1.2892	0.00261712	0.0533538	0.428381
ENSMUSG00000025791	Pgm1	0.637581	0.00262269	0.0533831	0.211904
ENSMUSG00000026880	Stom	-0.754963	0.0026276	0.053399	0.250965
ENSMUSG00000000202	Btbd17	1.27357	0.00264913	0.0535837	0.423708
ENSMUSG00000018171	Vmp1	-0.779778	0.0026491	0.0535837	0.259427
ENSMUSG00000036019	Tmtc2	0.824084	0.00264488	0.0535837	0.274123
ENSMUSG00000020263	Appl2	0.701961	0.00266071	0.0536829	0.233641
ENSMUSG00000035208	Slfn8	-1.04648	0.00266234	0.0536829	0.348332
ENSMUSG00000005374	Tbl2	0.572874	0.00268605	0.0539087	0.190859
ENSMUSG00000006221	Hspb7	1.11064	0.00268521	0.0539087	0.370009
ENSMUSG00000022861	Dgkg	1.09008	0.002686	0.0539087	0.36317
ENSMUSG00000023266	Frs3	1.12494	0.00271102	0.0543254	0.375138
ENSMUSG00000025586	Cpeb1	0.896148	0.00275611	0.0550132	0.299344
ENSMUSG00000055629	B4galnt4	-1.33906	0.00275811	0.0550132	0.447324
ENSMUSG00000119114	Gm55287	-4.0599	0.00275381	0.0550132	1.35603
ENSMUSG00000056116	H2-T22	-0.947697	0.00277521	0.055269	0.316786
ENSMUSG00000041695	Kcnj2	-1.0661	0.00278885	0.0554552	0.356541
ENSMUSG00000002058	Unc119	-0.479052	0.00280834	0.0557569	0.160327
ENSMUSG00000016256	Ctsz	-0.447145	0.00281333	0.0557696	0.149675
ENSMUSG00000025407	Gli1	2.09817	0.00282239	0.0557696	0.702563
ENSMUSG00000044501	Zfp758	0.939975	0.00282624	0.0557696	0.314791
ENSMUSG00000079652	Garin1a	0.975298	0.00282152	0.0557696	0.326564
ENSMUSG00000024851	Pitpnm1	-0.807352	0.00285617	0.0561887	0.270668
ENSMUSG00000089809	Rasgef1b	0.595821	0.0028538	0.0561887	0.199735
ENSMUSG00000020284	Cfap410	0.684359	0.00286849	0.0562559	0.229536
ENSMUSG00000020696	Rffl	-0.704481	0.00287264	0.0562559	0.23632
ENSMUSG00000021457	Syk	-0.872464	0.00286872	0.0562559	0.292629
ENSMUSG00000030406	Gipr	1.30549	0.00289146	0.0565387	0.438224
ENSMUSG00000030157	Clec2d	-1.95185	0.00290659	0.0567488	0.655545
ENSMUSG00000036867	Smad6	1.21107	0.00294259	0.0573649	0.407265
ENSMUSG00000060177	Klk1b22	1.11285	0.00295166	0.0574552	0.374354
ENSMUSG00000021109	Hif1a	-0.531489	0.00296071	0.0574582	0.178845
ENSMUSG00000048232	Fbxo10	0.876287	0.00295907	0.0574582	0.294852
ENSMUSG00000026879	Gsn	0.735611	0.0029903	0.0578588	0.247786
ENSMUSG00000029802	Abcg2	1.98112	0.00298878	0.0578588	0.667294
ENSMUSG00000036390	Gadd45a	-1.00193	0.0030341	0.0585309	0.338004
ENSMUSG00000068245	Phf11d	-1.2542	0.00303053	0.0585309	0.423054
ENSMUSG00000056260	Lrif1	0.683447	0.00303989	0.0585552	0.230608
ENSMUSG00000013419	Zfp651	1.59307	0.00305761	0.0588089	0.537857
ENSMUSG00000022353	Mtss1	0.674977	0.00313936	0.0598534	0.228515
ENSMUSG00000024404	Riok3	-0.567625	0.0031427	0.0598534	0.192192
ENSMUSG00000028028	Alpk1	-0.90356	0.0031404	0.0598534	0.305913
ENSMUSG00000036718	Micall2	-0.623416	0.00314228	0.0598534	0.21108
ENSMUSG00000039220	Ppp1r10	0.544596	0.00314127	0.0598534	0.184386
ENSMUSG00000052949	Rnf157	-0.660281	0.00314135	0.0598534	0.223554
ENSMUSG00000069793	Slfn9	-0.674292	0.00314433	0.0598534	0.228321
ENSMUSG00000022372	Sla	-1.24345	0.00315953	0.0599784	0.421256
ENSMUSG00000038005	Hpf1	-0.530823	0.00316017	0.0599784	0.179836
ENSMUSG00000030144	Clec4d	-0.816189	0.00318905	0.0604377	0.276777
ENSMUSG00000057346	Apol9a	-0.98651	0.00324377	0.0613847	0.335133
ENSMUSG00000090213	Peds1	0.719559	0.00326937	0.0617787	0.244648
ENSMUSG00000024235	Map3k8	-1.01772	0.00327966	0.0618826	0.346136
ENSMUSG00000003721	Insig2	0.700148	0.00329997	0.0620846	0.238282
ENSMUSG00000004865	Srpk1	0.501261	0.00329762	0.0620846	0.170582
ENSMUSG00000050552	Lamtor4	-0.587064	0.00331979	0.0623667	0.199922
ENSMUSG00000039713	Plekhg5	0.759704	0.003352	0.0628805	0.258978
ENSMUSG00000078616	Trim30c	-1.54031	0.00336754	0.0630804	0.525341
ENSMUSG00000030472	Ceacam18	-3.05341	0.00337768	0.0631787	1.04173
ENSMUSG00000024985	Tcf7l2	0.72636	0.00340993	0.0636897	0.248062
ENSMUSG00000018927	Ccl6	-1.46673	0.00344511	0.064254	0.501453
ENSMUSG00000021754	Map3k1	0.692841	0.00352073	0.0655698	0.237422
ENSMUSG00000014852	Adamts13	0.746461	0.00355922	0.0660443	0.256094
ENSMUSG00000020475	Pgam2	0.907758	0.00355735	0.0660443	0.311413
ENSMUSG00000022529	Zfp263	-0.758543	0.00356227	0.0660443	0.260263
ENSMUSG00000040296	Rigi	-0.708677	0.00356665	0.0660443	0.243185
ENSMUSG00000031549	Ido2	1.74546	0.00365283	0.0675434	0.600498
ENSMUSG00000022358	Fbxo32	0.711403	0.00368334	0.0679595	0.244967
ENSMUSG00000060131	Atp8b4	0.530946	0.00368585	0.0679595	0.182841
ENSMUSG00000004609	Cd33	-0.902273	0.00370204	0.0681609	0.310861
ENSMUSG00000054385	Ceacam2	-1.11658	0.00372377	0.0684633	0.38494
ENSMUSG00000028575	Eqtn	1.61356	0.00373772	0.0686222	0.556498
ENSMUSG00000055632	Hmcn2	-0.981932	0.00383838	0.0703703	0.339634
ENSMUSG00000040532	Abhd11	-0.648408	0.00386983	0.0708463	0.224473
ENSMUSG00000026883	Dab2ip	0.537746	0.00389062	0.0711141	0.186271
ENSMUSG00000038209	Itln1	0.971782	0.00389546	0.0711141	0.336664
ENSMUSG00000026581	Sell	-1.73793	0.00395258	0.0720551	0.603045
ENSMUSG00000022218	Tgm1	-1.39383	0.00396786	0.0722317	0.483849
ENSMUSG00000048490	Nrip1	0.581119	0.00404586	0.0735482	0.202159
ENSMUSG00000032220	Myo1e	-0.642343	0.00405423	0.0735968	0.223508
ENSMUSG00000007458	M6pr	-0.524504	0.00411447	0.0739199	0.182802
ENSMUSG00000017667	Zfp334	4.14626	0.00409001	0.0739199	1.44412
ENSMUSG00000024789	Jak2	-0.757967	0.00410181	0.0739199	0.264079
ENSMUSG00000027367	Stard7	-0.558731	0.00411312	0.0739199	0.194724
ENSMUSG00000028926	Cdk14	-0.566832	0.00410608	0.0739199	0.19751
ENSMUSG00000029449	Rhof	-0.779791	0.00410069	0.0739199	0.271675
ENSMUSG00000035969	Rusc2	0.581472	0.00411778	0.0739199	0.202674
ENSMUSG00000053461	Hhipl2	1.54054	0.00409269	0.0739199	0.536601
ENSMUSG00000027580	Helz2	-0.790573	0.0041308	0.0740508	0.275654
ENSMUSG00000046718	Bst2	-0.732322	0.0041628	0.074521	0.25556
ENSMUSG00000043004	Gng2	-0.530565	0.00418332	0.0747848	0.185253
ENSMUSG00000009772	Nuak2	-0.61392	0.00423728	0.0755445	0.214662
ENSMUSG00000022836	Mylk	-0.780901	0.00423751	0.0755445	0.27305
ENSMUSG00000039193	Nlrc4	-1.21505	0.00428677	0.0763175	0.425401
ENSMUSG00000045098	Kmt5b	0.546	0.0043257	0.0769047	0.191352
ENSMUSG00000033237	Arid2	0.503788	0.00434965	0.0772242	0.176667
ENSMUSG00000046688	Tifa	-0.843028	0.00436442	0.0773801	0.295743
ENSMUSG00000016758	Bik	-1.27425	0.00448372	0.0793865	0.448371
ENSMUSG00000049800	Sertad2	0.561722	0.00458624	0.0810905	0.198156
ENSMUSG00000024661	Fth1	-0.698825	0.00462473	0.081548	0.246754
ENSMUSG00000026437	Cdk18	0.429219	0.0046204	0.081548	0.151541
ENSMUSG00000079020	Slc45a4	0.676142	0.00463295	0.0815815	0.238792
ENSMUSG00000009905	Kdsr	0.525575	0.0047301	0.083179	0.186053
ENSMUSG00000111692	Gm49373	3.45825	0.00473863	0.0832157	1.22447
ENSMUSG00000091844	Ccdc168	1.35703	0.00477743	0.0837832	0.480932
ENSMUSG00000035004	Igsf6	-1.11625	0.00483562	0.0845742	0.396143
ENSMUSG00000048480	Cxcr1	2.25898	0.00483281	0.0845742	0.801633
ENSMUSG00000014837	Matcap1	0.779884	0.00485108	0.0847301	0.276873
ENSMUSG00000002844	Adprh	-0.473699	0.0048791	0.0851005	0.168282
ENSMUSG00000006310	Zbtb32	-0.838167	0.00488546	0.0851005	0.297804
ENSMUSG00000030595	Nfkbib	-0.489308	0.00491185	0.085445	0.17396
ENSMUSG00000032280	Tle3	0.457802	0.00494023	0.0858233	0.162866
ENSMUSG00000034266	Batf	-2.80232	0.00496424	0.086009	0.997498
ENSMUSG00000105504	Gbp5	-2.00448	0.0049583	0.086009	0.713407
ENSMUSG00000024399	Ltb	-0.753226	0.00497574	0.0860929	0.268186
ENSMUSG00000055172	C1ra	-0.729386	0.00503463	0.0869955	0.260048
ENSMUSG00000038295	Atg9b	0.623281	0.00506111	0.0873287	0.222353
ENSMUSG00000068246	Apol9b	-1.10525	0.00506743	0.0873287	0.39435
ENSMUSG00000002489	Tiam1	0.814718	0.00507593	0.0873587	0.290745
ENSMUSG00000022885	St6gal1	0.68144	0.00511619	0.087924	0.243404
ENSMUSG00000027474	Ccm2l	-1.81945	0.00512238	0.087924	0.649982
ENSMUSG00000074151	Nlrc5	-0.751091	0.00514388	0.088176	0.26845
ENSMUSG00000030188	Magohb	-0.881596	0.00515553	0.0882586	0.315176
ENSMUSG00000022971	Ifnar2	-0.764504	0.00517198	0.0884231	0.273416
ENSMUSG00000032300	1700017B05Rik	0.466579	0.00519076	0.0884536	0.166937
ENSMUSG00000037997	Parp11	-1.0317	0.00519304	0.0884536	0.369149
ENSMUSG00000051934	Spats2	0.47088	0.0051943	0.0884536	0.168489
ENSMUSG00000030142	Clec4e	-1.10344	0.00523395	0.0890115	0.395178
ENSMUSG00000054423	Cadps	-0.771256	0.00524195	0.0890305	0.27626
ENSMUSG00000066964	Lhfpl7	1.129	0.00524998	0.0890499	0.404472
ENSMUSG00000040270	Bach2	1.48617	0.00527618	0.089377	0.532739
ENSMUSG00000034771	Tle2	1.0995	0.0053255	0.0900944	0.394558
ENSMUSG00000032388	Spg21	0.516891	0.00533285	0.0901007	0.185518
ENSMUSG00000040274	Cdk6	-0.451711	0.0053461	0.0902068	0.162171
ENSMUSG00000057132	Rpgrip1	1.06447	0.00536453	0.0903996	0.382311
ENSMUSG00000071636	Rimbp3	2.96129	0.00539099	0.0907273	1.06418
ENSMUSG00000035093	Secisbp2l	-0.5948	0.00540864	0.0909059	0.213831
ENSMUSG00000028270	Gbp2	-1.12846	0.00543884	0.0912948	0.405946
ENSMUSG00000066026	Dhrs3	-0.856502	0.00546463	0.0916088	0.308284
ENSMUSG00000021596	Mctp1	-1.00601	0.00548713	0.0918668	0.362271
ENSMUSG00000049686	Orai1	-0.554121	0.00549971	0.0919583	0.199597
ENSMUSG00000008734	Gprc5b	1.76023	0.00556989	0.0930114	0.634985
ENSMUSG00000014748	Tex261	0.483735	0.00559431	0.0932987	0.174592
ENSMUSG00000052760	A630001G21Rik	-0.62511	0.0056146	0.0935164	0.225714
ENSMUSG00000006205	Htra1	-0.822348	0.00562355	0.0935449	0.296988
ENSMUSG00000001247	Lsr	1.22086	0.00565925	0.0940177	0.441238
ENSMUSG00000105096	Gbp10	-1.91545	0.00568357	0.0943006	0.692624
ENSMUSG00000037979	Ccdc92	0.794034	0.00569258	0.094329	0.287175
ENSMUSG00000041736	Tspo	-0.66879	0.00570569	0.0944251	0.241944
ENSMUSG00000087141	Plcxd2	0.697278	0.00572731	0.0946617	0.252363
ENSMUSG00000033306	Lpp	-0.604801	0.0057387	0.0947289	0.218944
ENSMUSG00000036986	Pml	-0.620212	0.0057467	0.0947399	0.22456
ENSMUSG00000031770	Herpud1	0.528674	0.00580897	0.0956445	0.191662
ENSMUSG00000035342	Lzts2	0.627436	0.00584167	0.0960606	0.227618
ENSMUSG00000026963	Tmem210	3.32927	0.00588256	0.0966099	1.20877
ENSMUSG00000026894	Morn5	-2.57512	0.0059281	0.0971909	0.935818
ENSMUSG00000037366	Pafah2	-0.562197	0.00593297	0.0971909	0.204326
ENSMUSG00000052688	Rab7b	-0.660971	0.00594164	0.0972098	0.240267
ENSMUSG00000018930	Ccl4	-0.651038	0.00595471	0.0973004	0.236718
ENSMUSG00000025498	Irf7	-1.02512	0.00601689	0.0980685	0.373198
ENSMUSG00000093930	Hmgcs1	-0.422281	0.00601426	0.0980685	0.153724
ENSMUSG00000051590	Map3k19	-3.23001	0.00604318	0.0983728	1.17651
ENSMUSG00000079659	Tmem243	-0.681151	0.00608806	0.0989789	0.248323
ENSMUSG00000002983	Relb	-0.709818	0.00611727	0.0990799	0.258923
ENSMUSG00000020108	Ddit4	0.793474	0.0061083	0.0990799	0.289387
ENSMUSG00000048997	Atxn7l2	0.739736	0.00611695	0.0990799	0.269834
ENSMUSG00000038239	Hrc	-1.12929	0.00613746	0.0992825	0.412097
ENSMUSG00000006494	Pdk1	0.471382	0.00619145	0.099657	0.172197
ENSMUSG00000031389	Arhgap4	-0.735475	0.00618851	0.099657	0.268655
ENSMUSG00000041153	Osgin2	-0.724882	0.00618352	0.099657	0.26476
ENSMUSG00000090369	4933411K16Rik	1.36335	0.00617564	0.099657	0.49788
ENSMUSG00000021133	Susd6	-0.676057	0.00622132	0.0998889	0.247107
ENSMUSG00000058163	Gm5431	-1.02112	0.00622	0.0998889	0.373222
ENSMUSG00000029561	Oasl2	-1.00738	0.0062546	0.100299	0.368446
ENSMUSG00000037921	Ddx60	-1.00684	0.00627272	0.100465	0.368378
ENSMUSG00000015568	Lpl	-0.80602	0.00629688	0.100727	0.295039
ENSMUSG00000090145	Ugt1a6b	-1.95002	0.00631668	0.100919	0.714064
ENSMUSG00000014245	Pigl	-0.684571	0.00634015	0.100949	0.250791
ENSMUSG00000020189	Osbpl8	0.552646	0.00634204	0.100949	0.202468
ENSMUSG00000021701	Plk2	-1.9477	0.00633568	0.100949	0.713475
ENSMUSG00000031883	Car7	1.42037	0.00645312	0.102556	0.521463
ENSMUSG00000044162	Tnip3	-1.03094	0.00645882	0.102556	0.378532
ENSMUSG00000034758	Tle6	0.673624	0.00647772	0.102729	0.247422
ENSMUSG00000028937	Acot7	-0.463669	0.00649311	0.102847	0.170355
ENSMUSG00000071477	Zfp777	0.55364	0.00652664	0.103252	0.203538
ENSMUSG00000024131	Slc3a1	2.19786	0.00658043	0.103938	0.808819
ENSMUSG00000026575	Nme7	0.692908	0.00658612	0.103938	0.25502
ENSMUSG00000048078	Tenm4	1.44094	0.00660776	0.104153	0.530538
ENSMUSG00000051319	Mtln	-0.619203	0.00665573	0.104781	0.228186
ENSMUSG00000024675	Ms4a4c	-2.92147	0.00666915	0.104792	1.07687
ENSMUSG00000028756	Pink1	0.661151	0.00668882	0.104792	0.243792
ENSMUSG00000074818	Pdzd7	1.18821	0.0066776	0.104792	0.438049
ENSMUSG00000096210	H1f0	0.579972	0.00668366	0.104792	0.213838
ENSMUSG00000037993	Dhx38	-0.491771	0.00671083	0.105009	0.181407
ENSMUSG00000001120	Pcbp3	-1.00528	0.00684693	0.106402	0.371749
ENSMUSG00000002997	Prkar2b	-0.609482	0.00682265	0.106402	0.225285
ENSMUSG00000017765	Slc12a4	-0.487871	0.00686551	0.106402	0.180472
ENSMUSG00000021477	Ctsl	-0.420817	0.00686552	0.106402	0.155668
ENSMUSG00000026109	Tmeff2	1.56702	0.0068657	0.106402	0.579673
ENSMUSG00000028634	Hivep3	-0.573907	0.00686038	0.106402	0.212279
ENSMUSG00000030403	Vasp	-0.539788	0.00684335	0.106402	0.199598
ENSMUSG00000066952	Myo1h	1.29346	0.00683478	0.106402	0.47821
ENSMUSG00000022150	Dab2	-0.609432	0.00688276	0.106539	0.22551
ENSMUSG00000035818	Plekhs1	-0.974972	0.00690737	0.106664	0.36093
ENSMUSG00000069114	Zbtb10	0.678868	0.00690703	0.106664	0.251312
ENSMUSG00000027291	Vps39	0.56558	0.00704313	0.108501	0.209878
ENSMUSG00000033159	Cnppd1	0.487357	0.00704197	0.108501	0.180847
ENSMUSG00000039477	Tnrc18	0.480881	0.00710887	0.109384	0.178653
ENSMUSG00000008333	Snrpb2	-0.42551	0.00713623	0.109671	0.158157
ENSMUSG00000027508	Pag1	-0.587431	0.00714642	0.109671	0.218381
ENSMUSG00000045065	9930022D16Rik	1.86162	0.00715303	0.109671	0.692148
ENSMUSG00000020334	Slc22a4	-1.40205	0.00721967	0.110058	0.52188
ENSMUSG00000027698	Nceh1	0.606955	0.00719382	0.110058	0.225824
ENSMUSG00000028645	Slc2a1	0.611464	0.00720513	0.110058	0.227546
ENSMUSG00000044703	Phf11a	-2.05079	0.00722083	0.110058	0.763375
ENSMUSG00000063458	Lrmda	-0.664445	0.00720159	0.110058	0.247247
ENSMUSG00000025225	Nfkb2	-0.610977	0.00724916	0.11023	0.227537
ENSMUSG00000032323	Cyp11a1	0.949382	0.00724665	0.11023	0.353549
ENSMUSG00000021223	Papln	0.628031	0.00726683	0.110369	0.233959
ENSMUSG00000015837	Sqstm1	0.473639	0.00727804	0.110409	0.176478
ENSMUSG00000024965	Fermt3	-0.425672	0.00730102	0.110628	0.158668
ENSMUSG00000037594	Clba1	0.55225	0.00732119	0.110804	0.20592
ENSMUSG00000020024	Cep83	-0.516105	0.00738563	0.111648	0.192653
ENSMUSG00000046879	Irgm1	-0.663795	0.00743716	0.112296	0.247999
ENSMUSG00000022964	Tmem50b	-0.670072	0.00745761	0.112342	0.25043
ENSMUSG00000032519	Slc25a38	-0.574498	0.00745324	0.112342	0.214695
ENSMUSG00000028494	Plin2	0.477276	0.00748592	0.112637	0.17846
ENSMUSG00000037624	Kcnk2	1.55982	0.00750483	0.112771	0.583422
ENSMUSG00000044968	Napepld	-0.527332	0.00752585	0.112771	0.197308
ENSMUSG00000045326	Fndc7	-0.976407	0.00752779	0.112771	0.365347
ENSMUSG00000078810	Gp6	-2.73729	0.0075297	0.112771	1.02426
ENSMUSG00000035992	Fnip1	0.459633	0.00754353	0.112847	0.172028
ENSMUSG00000020225	Tmbim4	-0.699364	0.00756304	0.113008	0.261838
ENSMUSG00000034574	Daam1	0.423217	0.00770204	0.114952	0.158814
ENSMUSG00000037012	Hk1	0.60355	0.00773884	0.115369	0.226621
ENSMUSG00000070691	Runx3	0.553028	0.00774925	0.115391	0.207686
ENSMUSG00000026692	Fmo4	-2.71159	0.00775916	0.115405	1.01849
ENSMUSG00000010067	Rassf1	0.707	0.00780014	0.115881	0.265729
ENSMUSG00000026271	Gpr35	0.960461	0.00781607	0.115985	0.361087
ENSMUSG00000029279	Brdt	-0.786266	0.00790269	0.117136	0.296012
ENSMUSG00000017756	Slc12a7	-0.590794	0.00791511	0.117185	0.222465
ENSMUSG00000079227	Ccr5	-1.09031	0.00792602	0.117213	0.410631
ENSMUSG00000001948	Spa17	1.08808	0.00796535	0.11766	0.410049
ENSMUSG00000059588	Calcrl	-0.588178	0.00805635	0.118868	0.221979
ENSMUSG00000039501	Znfx1	-0.708275	0.00807435	0.118998	0.26738
ENSMUSG00000022969	Il10rb	-1.46722	0.00813528	0.119759	0.55442
ENSMUSG00000005681	Apoa2	-1.06974	0.00826041	0.121463	0.405017
ENSMUSG00000038022	Mindy4	1.45044	0.00834556	0.122575	0.549874
ENSMUSG00000041757	Plekha6	1.58918	0.0083681	0.122767	0.602683
ENSMUSG00000019920	Lims1	-0.598961	0.00839607	0.122924	0.227248
ENSMUSG00000044937	Ttc41	0.734083	0.00840245	0.122924	0.278541
ENSMUSG00000047250	Ptgs1	0.806528	0.00840736	0.122924	0.306053
ENSMUSG00000035890	Rnf126	0.459578	0.00846205	0.123584	0.174542
ENSMUSG00000022438	Parvb	0.427994	0.00848407	0.123766	0.162601
ENSMUSG00000001542	Ell2	-0.604239	0.00850425	0.12392	0.229629
ENSMUSG00000031278	Acsl4	-0.523755	0.00855385	0.124503	0.199193
ENSMUSG00000034059	Ypel4	1.03303	0.00857319	0.124538	0.392993
ENSMUSG00000057069	Ero1b	-0.501843	0.00857556	0.124538	0.190922
ENSMUSG00000048696	Mex3d	0.509911	0.00858569	0.124545	0.194021
ENSMUSG00000033949	Trim36	1.53769	0.00862105	0.124918	0.585401
ENSMUSG00000004872	Pax3	0.929061	0.00872269	0.126187	0.354234
ENSMUSG00000032690	Oas2	-0.722638	0.00872815	0.126187	0.275551
ENSMUSG00000038028	Tigar	-0.564358	0.00877387	0.126706	0.215343
ENSMUSG00000029798	Herc6	-0.73617	0.008819	0.127216	0.281089
ENSMUSG00000052485	Tmem171	-0.590729	0.00884156	0.127399	0.225631
ENSMUSG00000025500	Lmntd2	1.35112	0.00885509	0.127452	0.516169
ENSMUSG00000022280	Rnf19a	0.694818	0.00890102	0.127687	0.26562
ENSMUSG00000026470	Stx6	-0.636428	0.00888754	0.127687	0.24325
ENSMUSG00000026939	Tmem141	-0.618964	0.00889711	0.127687	0.236609
ENSMUSG00000020097	Sgpl1	0.522674	0.00892913	0.127948	0.199894
ENSMUSG00000024858	Grk2	-0.429287	0.00895799	0.128212	0.164248
ENSMUSG00000041992	Rapgef5	-0.662423	0.00896742	0.128212	0.253482
ENSMUSG00000028657	Ppt1	-0.517453	0.0090812	0.129696	0.198335
ENSMUSG00000021250	Fos	-0.727181	0.00912469	0.130173	0.278897
ENSMUSG00000041515	Irf8	-0.518124	0.00914421	0.130308	0.198773
ENSMUSG00000051747	Ttn	-0.755817	0.00917005	0.130532	0.290069
ENSMUSG00000033624	Pdpr	0.493824	0.00920629	0.130904	0.189619
ENSMUSG00000039304	Tnfsf10	-1.9361	0.00925909	0.131406	0.743984
ENSMUSG00000069874	Irgm2	-0.786762	0.009262	0.131406	0.302342
ENSMUSG00000004849	Ap1s1	-0.418992	0.00929877	0.131784	0.161097
ENSMUSG00000001962	Fam50a	0.47787	0.00934256	0.132032	0.183849
ENSMUSG00000031812	Map1lc3b	0.484438	0.00934367	0.132032	0.186378
ENSMUSG00000033373	Fntb	0.475432	0.00934693	0.132032	0.182922
ENSMUSG00000048965	Mrgpre	0.797235	0.00940355	0.132687	0.30698
ENSMUSG00000044042	Fmn1	0.889909	0.00943641	0.133005	0.342823
ENSMUSG00000027078	Ube2l6	-0.639014	0.00945972	0.133188	0.24625
ENSMUSG00000038886	Man2a2	-0.523876	0.00958755	0.134841	0.20224
ENSMUSG00000005949	Ctns	0.694508	0.00965144	0.135156	0.268349
ENSMUSG00000020638	Cmpk2	-1.59974	0.00965175	0.135156	0.618123
ENSMUSG00000034422	Parp14	-0.785892	0.00963505	0.135156	0.303591
ENSMUSG00000046562	Unc119b	0.541923	0.00962536	0.135156	0.209317
ENSMUSG00000062345	Serpinb2	-3.12741	0.00977279	0.136703	1.21041
ENSMUSG00000038291	Snx25	0.480824	0.00983487	0.137422	0.186252
ENSMUSG00000031604	Msmo1	-0.402487	0.00990163	0.138206	0.156048
ENSMUSG00000017692	Rhbdl3	-1.39451	0.00992442	0.138374	0.540831
ENSMUSG00000038068	Rnf144b	1.51522	0.00997449	0.138841	0.588044
ENSMUSG00000048148	Nwd1	1.41323	0.00997939	0.138841	0.548498
ENSMUSG00000003378	Grik5	0.630374	0.00999487	0.138907	0.24471
ENSMUSG00000074802	Gas2l3	0.437652	0.0100366	0.139338	0.169991
ENSMUSG00000030600	Lrfn1	-0.683241	0.0100495	0.139367	0.265427
ENSMUSG00000035270	Impg2	1.1066	0.0100661	0.139447	0.429991
ENSMUSG00000061577	Adgrg5	1.30331	0.0100784	0.139468	0.506509
ENSMUSG00000026986	Hnmt	-1.53287	0.0101436	0.1402	0.596242
ENSMUSG00000026994	Galnt3	-0.565342	0.010153	0.1402	0.219928
ENSMUSG00000078945	Naip2	-0.566506	0.0101887	0.140544	0.220485
ENSMUSG00000030861	Acadsb	-0.55233	0.0102387	0.140933	0.21511
ENSMUSG00000031983	2310022B05Rik	0.554618	0.0102388	0.140933	0.216002
ENSMUSG00000027339	Rassf2	-0.575424	0.0102806	0.141358	0.224228
ENSMUSG00000030707	Coro1a	-0.439369	0.0103931	0.142602	0.171463
ENSMUSG00000030792	Dkkl1	1.20452	0.0103828	0.142602	0.469999
ENSMUSG00000030105	Arl8b	0.401849	0.0104438	0.143145	0.156925
ENSMUSG00000022514	Il1rap	-0.653012	0.0105324	0.14404	0.255298
ENSMUSG00000034652	Cd300a	0.91464	0.0105297	0.14404	0.35757
ENSMUSG00000040280	Ndufa4l2	1.4236	0.0105425	0.14404	0.556635
ENSMUSG00000038235	F11r	-0.847991	0.0106007	0.144438	0.331818
ENSMUSG00000038608	Dock10	-0.591482	0.0106052	0.144438	0.231459
ENSMUSG00000109372	Gm19410	-1.12381	0.0105869	0.144438	0.439669
ENSMUSG00000032352	Lrrc1	0.670296	0.0106818	0.145328	0.262558
ENSMUSG00000035235	Trim13	-0.645787	0.0107124	0.145592	0.253057
ENSMUSG00000029270	Dipk1a	-0.626351	0.0107695	0.146061	0.245619
ENSMUSG00000091491	Vmn2r97	1.85023	0.0107602	0.146061	0.725467
ENSMUSG00000032523	Hhatl	1.80272	0.0108311	0.146742	0.707477
ENSMUSG00000031138	F9	-1.00454	0.0108705	0.147121	0.394426
ENSMUSG00000030761	Myo7a	-0.469537	0.0109719	0.148339	0.184596
ENSMUSG00000039126	Prune2	-0.666088	0.0109955	0.148503	0.261946
ENSMUSG00000051375	Pcdh1	0.680839	0.0110656	0.149293	0.267981
ENSMUSG00000060470	Adgrg3	0.860588	0.0111245	0.149931	0.338979
ENSMUSG00000000282	Mnt	0.515596	0.0111721	0.149947	0.203209
ENSMUSG00000022965	Ifngr2	-0.707653	0.0111691	0.149947	0.278893
ENSMUSG00000026536	Ifi211	-1.17375	0.0111587	0.149947	0.462528
ENSMUSG00000035900	Gramd4	0.456975	0.011149	0.149947	0.180054
ENSMUSG00000020546	Stxbp4	0.520399	0.0112446	0.150608	0.205285
ENSMUSG00000040033	Stat2	-0.77705	0.0112358	0.150608	0.306495
ENSMUSG00000021185	Dglucy	-0.490803	0.0113091	0.150894	0.193764
ENSMUSG00000028214	Gem	1.32004	0.0112913	0.150894	0.521025
ENSMUSG00000033083	Tbc1d4	0.615255	0.0112873	0.150894	0.242831
ENSMUSG00000101892	9130401M01Rik	-0.636529	0.0113127	0.150894	0.251306
ENSMUSG00000021253	Tgfb3	1.81134	0.011331	0.150983	0.715288
ENSMUSG00000054517	Trim65	0.530692	0.011386	0.151559	0.209708
ENSMUSG00000016206	H2-M3	-0.609055	0.0114293	0.151979	0.240801
ENSMUSG00000049191	Rtl5	-1.00495	0.0115804	0.15383	0.398051
ENSMUSG00000047880	Cxcr5	-1.50638	0.0116308	0.154341	0.597023
ENSMUSG00000040616	Tmem51	0.633623	0.0116814	0.154853	0.251276
ENSMUSG00000029130	Rnf32	2.29728	0.0116937	0.154858	0.911165
ENSMUSG00000000058	Cav2	0.66421	0.011735	0.155245	0.263574
ENSMUSG00000061410	Zcchc14	0.436052	0.0117773	0.155646	0.173122
ENSMUSG00000022452	Smdt1	-0.499541	0.0119052	0.157176	0.198629
ENSMUSG00000030748	Il4ra	-0.652198	0.0119179	0.157183	0.259368
ENSMUSG00000036469	Marchf1	-1.23552	0.0119527	0.157481	0.491548
ENSMUSG00000035329	Fbxo33	-0.543707	0.0119653	0.157487	0.216343
ENSMUSG00000046668	Cxxc5	0.632568	0.0119818	0.157543	0.251751
ENSMUSG00000013033	Adgrl1	0.556229	0.0120128	0.15763	0.221449
ENSMUSG00000021895	Arhgef3	-0.523861	0.0120084	0.15763	0.208552
ENSMUSG00000021709	Erbin	0.480926	0.0120371	0.157789	0.191524
ENSMUSG00000050357	Carmil2	1.07453	0.0121842	0.159555	0.428653
ENSMUSG00000031565	Fgfr1	1.51638	0.0121983	0.159577	0.605016
ENSMUSG00000047875	Gpr157	1.03411	0.0122138	0.159619	0.412668
ENSMUSG00000064120	Mocs1	-0.849744	0.0122262	0.15962	0.339145
ENSMUSG00000024962	Vegfb	0.426117	0.0122546	0.159829	0.170125
ENSMUSG00000015476	Prrt1	-1.44006	0.0123693	0.161	0.575696
ENSMUSG00000058672	Tubb2a	-0.680345	0.0123601	0.161	0.271954
ENSMUSG00000028089	Chd1l	-0.571686	0.0125455	0.162966	0.229003
ENSMUSG00000034297	Med13	0.410479	0.0125398	0.162966	0.164416
ENSMUSG00000025592	Dach2	3.07632	0.0125847	0.163146	1.23284
ENSMUSG00000035829	Ppp1r26	0.527778	0.0125772	0.163146	0.21149
ENSMUSG00000020888	Dvl2	0.492213	0.0126031	0.163221	0.197296
ENSMUSG00000020840	Blmh	-0.39969	0.012681	0.164066	0.16035
ENSMUSG00000031644	Nek1	0.468048	0.0127301	0.164537	0.187878
ENSMUSG00000026245	Farsb	-0.420983	0.0127485	0.16461	0.169021
ENSMUSG00000030555	Ttc23	0.914934	0.0128047	0.16517	0.367568
ENSMUSG00000020402	Vdac1	0.432112	0.0128579	0.16548	0.173701
ENSMUSG00000027963	Extl2	0.55887	0.0128498	0.16548	0.224635
ENSMUSG00000043639	Rbm20	3.17366	0.0128799	0.16548	1.27606
ENSMUSG00000051586	Mical3	0.532291	0.0128751	0.16548	0.214012
ENSMUSG00000083282	Ctsf	1.91096	0.0129119	0.165727	0.768629
ENSMUSG00000022876	Samsn1	-0.716203	0.0130399	0.166871	0.28848
ENSMUSG00000060703	Cd302	-0.676681	0.0130374	0.166871	0.272553
ENSMUSG00000089929	Bcl2a1b	-0.936261	0.0130159	0.166871	0.377018
ENSMUSG00000044786	Zfp36	-0.812895	0.0131192	0.167666	0.327712
ENSMUSG00000067235	H2-Q10	-2.55119	0.0131279	0.167666	1.02859
ENSMUSG00000008226	Scrn3	0.526741	0.0132088	0.168201	0.212559
ENSMUSG00000020205	Phlda1	-0.577062	0.0131995	0.168201	0.232842
ENSMUSG00000060012	Kif13b	0.506936	0.0131888	0.168201	0.204523
ENSMUSG00000021594	Srd5a1	0.793289	0.0132289	0.168291	0.320191
ENSMUSG00000025494	Sigirr	0.540696	0.0132654	0.168533	0.218325
ENSMUSG00000032816	Igdcc4	1.09494	0.013274	0.168533	0.442162
ENSMUSG00000038811	Gngt2	-1.04533	0.0133043	0.168752	0.422269
ENSMUSG00000033420	Antxr1	-0.58957	0.0133307	0.168921	0.238228
ENSMUSG00000021536	Adcy2	-2.37868	0.0133537	0.168936	0.961397
ENSMUSG00000022843	Clcn2	0.786865	0.0134103	0.168936	0.318223
ENSMUSG00000026205	Slc23a3	1.10112	0.0134058	0.168936	0.445292
ENSMUSG00000041936	Agrn	-0.634658	0.0134021	0.168936	0.256645
ENSMUSG00000045620	Odf3l1	1.92498	0.0134099	0.168936	0.778493
ENSMUSG00000047747	Rnf150	0.704256	0.0133746	0.168936	0.284705
ENSMUSG00000038637	Lrrc56	0.741018	0.013435	0.169083	0.299762
ENSMUSG00000031402	Mpp1	-0.516328	0.0134778	0.169456	0.208965
ENSMUSG00000006386	Tek	1.69782	0.0135198	0.169671	0.687439
ENSMUSG00000024544	Ldlrad4	-1.01431	0.0135211	0.169671	0.410695
ENSMUSG00000020448	Rnf185	0.53736	0.0135986	0.170477	0.217758
ENSMUSG00000027285	Haus2	-0.501433	0.0136716	0.17106	0.203357
ENSMUSG00000035505	Cox18	-0.552002	0.013671	0.17106	0.223864
ENSMUSG00000038520	Tbc1d17	0.584383	0.0136867	0.171084	0.237036
ENSMUSG00000035621	Midn	0.386713	0.0137353	0.17136	0.156938
ENSMUSG00000092277	Gm19684	-2.24175	0.0137244	0.17136	0.909655
ENSMUSG00000017561	Crlf3	-0.46494	0.0137878	0.171849	0.188789
ENSMUSG00000064105	Cnnm2	0.503486	0.0138119	0.171983	0.204493
ENSMUSG00000043252	Tmem64	0.528426	0.0138397	0.172164	0.214685
ENSMUSG00000027994	Mcub	-0.709441	0.0138575	0.17222	0.288281
ENSMUSG00000045287	Rtn4rl1	1.19843	0.0139387	0.173062	0.487398
ENSMUSG00000027901	Dennd2d	-0.627862	0.01399	0.173532	0.255486
ENSMUSG00000022799	Arhgap31	-0.521515	0.01405	0.174109	0.212345
ENSMUSG00000001270	Ckb	1.304	0.0141732	0.174631	0.531626
ENSMUSG00000021207	Akr1c21	1.74773	0.0141633	0.174631	0.712459
ENSMUSG00000024335	Brd2	0.383257	0.0141316	0.174631	0.156183
ENSMUSG00000024754	Cemip2	-0.785954	0.0141554	0.174631	0.320367
ENSMUSG00000037410	Tbc1d2b	-0.651542	0.014168	0.174631	0.265613
ENSMUSG00000037960	Card19	0.55964	0.0141607	0.174631	0.22813
ENSMUSG00000016541	Atxn10	0.39424	0.0141926	0.174705	0.16076
ENSMUSG00000044177	Wfikkn2	2.11209	0.0142274	0.174966	0.86156
ENSMUSG00000021797	9230112D13Rik	0.870491	0.0142745	0.175379	0.355262
ENSMUSG00000099145	Mir8116	1.58627	0.014295	0.175463	0.64752
ENSMUSG00000078584	AU022252	0.485473	0.0143292	0.175716	0.198241
ENSMUSG00000038642	Ctss	-0.533189	0.0143541	0.175855	0.217781
ENSMUSG00000029249	Rest	0.481741	0.0144411	0.176723	0.196943
ENSMUSG00000036155	Mgat5	-0.43823	0.0144523	0.176723	0.179175
ENSMUSG00000001300	Efnb2	1.94429	0.0144732	0.176811	0.795115
ENSMUSG00000032965	Ift57	-0.483918	0.0145106	0.177101	0.197973
ENSMUSG00000003269	Cyth2	0.489429	0.0145888	0.177888	0.200386
ENSMUSG00000026305	Lrrfip1	0.444433	0.0147451	0.179454	0.182251
ENSMUSG00000029649	Pomp	-0.418471	0.0147395	0.179454	0.171595
ENSMUSG00000099267	Mir6955	-2.65223	0.014782	0.179734	1.08802
ENSMUSG00000091512	Lamtor3	0.457929	0.0148857	0.180825	0.18805
ENSMUSG00000024769	Cdc42bpg	-0.405258	0.0149615	0.181575	0.166546
ENSMUSG00000005615	Pcyt1a	0.464705	0.0150062	0.181878	0.191061
ENSMUSG00000026126	Ptpn18	-0.598594	0.0150146	0.181878	0.24613
ENSMUSG00000022864	D16Ertd472e	-0.418728	0.0151115	0.182881	0.172338
ENSMUSG00000004105	Angptl2	0.774316	0.0152577	0.183903	0.319147
ENSMUSG00000029322	Plac8	-0.763589	0.0152753	0.183903	0.31478
ENSMUSG00000030786	Itgam	-0.732317	0.0153099	0.183903	0.301991
ENSMUSG00000031266	Gla	0.508636	0.0152723	0.183903	0.209673
ENSMUSG00000052085	Dock8	-0.563388	0.0152876	0.183903	0.232278
ENSMUSG00000061815	Rufy4	0.935834	0.0152958	0.183903	0.385864
ENSMUSG00000088705	Gm25549	-3.77748	0.0152669	0.183903	1.55709
ENSMUSG00000091649	Phf11b	-1.49121	0.0152325	0.183903	0.614474
ENSMUSG00000021990	Spata13	-0.576662	0.0153887	0.184679	0.237985
ENSMUSG00000026380	Tfcp2l1	-0.702901	0.0155028	0.185794	0.290405
ENSMUSG00000035967	Ints6l	-0.707046	0.0155104	0.185794	0.292139
ENSMUSG00000030407	Qpctl	-0.567297	0.0155605	0.186222	0.234511
ENSMUSG00000002395	Use1	-0.400253	0.0155784	0.186263	0.165486
ENSMUSG00000027843	Ptpn22	0.7035	0.0156767	0.187266	0.291141
ENSMUSG00000098188	Sowahc	-0.708786	0.0158322	0.188948	0.293765
ENSMUSG00000024807	Syvn1	0.408261	0.0160465	0.190626	0.169554
ENSMUSG00000028328	Tmod1	0.809523	0.015995	0.190626	0.336037
ENSMUSG00000040350	Trim7	0.635491	0.0160441	0.190626	0.263918
ENSMUSG00000043439	Epop	2.16258	0.0160029	0.190626	0.897765
ENSMUSG00000074604	Mgst2	-0.861025	0.0160283	0.190626	0.357528
ENSMUSG00000037363	Letm2	0.850204	0.0160832	0.19072	0.353218
ENSMUSG00000037940	Inpp4b	-0.566011	0.0160839	0.19072	0.235151
ENSMUSG00000033880	Lgals3bp	-0.8826	0.0161592	0.191284	0.36694
ENSMUSG00000055692	Tmem191	0.811556	0.0161759	0.191284	0.337456
ENSMUSG00000064141	Zfp69	-0.676722	0.0161689	0.191284	0.281372
ENSMUSG00000047153	Khnyn	0.691091	0.0162578	0.192077	0.287586
ENSMUSG00000037613	Tnfrsf23	0.659958	0.0162776	0.192135	0.274682
ENSMUSG00000050914	Ankrd37	0.914679	0.0163272	0.192545	0.380875
ENSMUSG00000054008	Ndst1	0.562104	0.0164569	0.193897	0.234345
ENSMUSG00000038633	Degs1	-0.530827	0.0164958	0.194179	0.221385
ENSMUSG00000079018	Ly6c1	-1.03424	0.016583	0.195028	0.431683
ENSMUSG00000015488	Cacfd1	0.452329	0.0167099	0.196163	0.18902
ENSMUSG00000040380	Cbln3	1.08695	0.0166969	0.196163	0.454162
ENSMUSG00000027546	Atp9a	0.818808	0.0167364	0.196296	0.342247
ENSMUSG00000030148	Clec4a2	-1.48711	0.016817	0.197062	0.622042
ENSMUSG00000026712	Mrc1	1.35453	0.0169232	0.198127	0.567136
ENSMUSG00000044098	Rsbn1	0.464328	0.0169939	0.198774	0.194537
ENSMUSG00000039473	Ubn1	0.443905	0.0170449	0.199182	0.186066
ENSMUSG00000041673	Lrrc18	-2.36144	0.0170595	0.199182	0.989945
ENSMUSG00000006289	Osgep	-0.52194	0.0171095	0.199336	0.218903
ENSMUSG00000022773	Ypel1	0.749245	0.0171344	0.199336	0.314305
ENSMUSG00000029722	Agfg2	-0.520482	0.0171126	0.199336	0.218297
ENSMUSG00000034480	Diaph2	-0.548957	0.0171219	0.199336	0.23026
ENSMUSG00000013974	Mcemp1	-0.92299	0.0172474	0.200412	0.387585
ENSMUSG00000029925	Tbxas1	-0.748961	0.0172734	0.200412	0.314579
ENSMUSG00000040455	Usp45	-0.453131	0.0172589	0.200412	0.1903
ENSMUSG00000032643	Fhl3	-0.492464	0.0173577	0.201209	0.207001
ENSMUSG00000027952	Pmvk	-0.532084	0.0173967	0.201301	0.223733
ENSMUSG00000039936	Pik3cd	-0.436539	0.0173944	0.201301	0.183553
ENSMUSG00000024140	Epas1	1.76203	0.017433	0.20154	0.741143
ENSMUSG00000025950	Idh1	-0.658607	0.0174728	0.201639	0.277121
ENSMUSG00000052656	Rnf103	0.595814	0.0174651	0.201639	0.250683
ENSMUSG00000041779	Tram2	0.647793	0.017564	0.202511	0.272791
ENSMUSG00000030657	Xylt1	0.587198	0.0175816	0.202533	0.247313
ENSMUSG00000040466	Blvrb	-0.927616	0.01771	0.203649	0.391131
ENSMUSG00000073795	Spef1l	0.805442	0.0176951	0.203649	0.339571
ENSMUSG00000024378	Stard4	-0.411913	0.0178682	0.205103	0.173925
ENSMUSG00000028874	Fgr	-0.862271	0.0178542	0.205103	0.364038
ENSMUSG00000041977	Arhgef11	0.505482	0.0178921	0.205196	0.213478
ENSMUSG00000032392	Parp16	0.527767	0.0179435	0.205602	0.222989
ENSMUSG00000018412	Kansl1	0.39203	0.0179893	0.205945	0.165704
ENSMUSG00000006941	Eif1b	0.521535	0.0180109	0.20601	0.220486
ENSMUSG00000023473	Celsr3	0.657648	0.0180342	0.206094	0.278085
ENSMUSG00000037876	Jmjd1c	0.357222	0.0180891	0.206538	0.151123
ENSMUSG00000000982	Ccl3	-0.605133	0.0182349	0.207653	0.256324
ENSMUSG00000024357	Sil1	-0.432272	0.0182037	0.207653	0.183054
ENSMUSG00000027809	Etfdh	0.445736	0.0182273	0.207653	0.188794
ENSMUSG00000039997	Ifi203	-0.671307	0.0183166	0.2084	0.284554
ENSMUSG00000003070	Efna2	1.33493	0.0183725	0.208485	0.566123
ENSMUSG00000042524	Sun2	0.437575	0.0183611	0.208485	0.18555
ENSMUSG00000048489	Depp1	-1.47649	0.0183591	0.208485	0.626085
ENSMUSG00000028525	Pde4b	-0.863024	0.0183891	0.208491	0.366047
ENSMUSG00000000826	Dnajc5	0.388758	0.01845	0.208814	0.164975
ENSMUSG00000021273	Fdft1	-0.511756	0.0184413	0.208814	0.217155
ENSMUSG00000000753	Serpinf1	0.674463	0.0185263	0.208947	0.286405
ENSMUSG00000029158	Yipf7	1.0788	0.0185255	0.208947	0.4581
ENSMUSG00000034127	Tspan8	1.68634	0.0185224	0.208947	0.716067
ENSMUSG00000072437	Nanos1	0.5974	0.0184817	0.208947	0.253584
ENSMUSG00000014905	Dnajb9	0.698423	0.0185515	0.209049	0.296643
ENSMUSG00000020836	Coro6	0.748138	0.0186512	0.209805	0.318028
ENSMUSG00000028467	Gba2	0.569412	0.0186486	0.209805	0.242047
ENSMUSG00000053835	H2-T24	-0.908383	0.0186692	0.209825	0.386205
ENSMUSG00000028661	Epha8	1.91012	0.0187079	0.210075	0.812366
ENSMUSG00000041491	Cep78	-0.475603	0.0187239	0.210075	0.2023
ENSMUSG00000024812	Tjp2	0.553566	0.0187506	0.210192	0.235515
ENSMUSG00000018845	Unc45b	-2.15881	0.0188383	0.210627	0.919145
ENSMUSG00000044244	Il20rb	-0.971761	0.0188278	0.210627	0.413705
ENSMUSG00000099655	2310034G01Rik	-0.874209	0.0188337	0.210627	0.372193
ENSMUSG00000031995	St14	-0.590332	0.0188871	0.21099	0.251446
ENSMUSG00000024659	Anxa1	-0.657684	0.018904	0.210997	0.280173
ENSMUSG00000079017	Ifi27l2a	-1.23675	0.0189547	0.21138	0.527079
ENSMUSG00000031792	Usb1	-0.42883	0.0191112	0.212942	0.182998
ENSMUSG00000041642	Kif21b	0.650818	0.0191452	0.213006	0.277808
ENSMUSG00000049866	Arl4c	0.511737	0.01915	0.213006	0.218449
ENSMUSG00000028527	Ak4	0.407691	0.0192276	0.213686	0.174146
ENSMUSG00000020064	Herc4	-0.374791	0.0192694	0.213967	0.160148
ENSMUSG00000029207	Apbb2	0.474711	0.0193542	0.214539	0.202986
ENSMUSG00000046794	Ppp1r3b	2.00511	0.0193521	0.214539	0.857368
ENSMUSG00000044719	E230025N22Rik	-0.828399	0.0194125	0.215001	0.354393
ENSMUSG00000022178	Ajuba	1.99043	0.0194981	0.215212	0.852116
ENSMUSG00000031147	Magix	0.9776	0.0194818	0.215212	0.418461
ENSMUSG00000047821	Trim16	0.628475	0.0194917	0.215212	0.26904
ENSMUSG00000050212	Eva1b	-0.707751	0.019469	0.215212	0.30292
ENSMUSG00000006519	Cyba	-0.452749	0.0195425	0.215518	0.193895
ENSMUSG00000053063	Clec12a	-1.05787	0.0195799	0.215746	0.453184
ENSMUSG00000078429	Ctdsp2	0.508454	0.0196232	0.216039	0.217895
ENSMUSG00000028763	Hspg2	1.76674	0.0196543	0.216197	0.757321
ENSMUSG00000054364	Rhob	0.44604	0.0196858	0.21636	0.191246
ENSMUSG00000027995	Tlr2	-0.736389	0.0197055	0.216393	0.315788
ENSMUSG00000028744	Slc66a1	0.722241	0.0197621	0.21683	0.309864
ENSMUSG00000020260	Pofut2	-0.393279	0.0201008	0.219878	0.169192
ENSMUSG00000020611	Gna13	0.574112	0.0201264	0.219878	0.247038
ENSMUSG00000020869	Lrrc59	-0.401196	0.0201371	0.219878	0.172648
ENSMUSG00000038301	Snx10	-0.574751	0.0201287	0.219878	0.247317
ENSMUSG00000042682	Selenok	0.431579	0.0200722	0.219878	0.185626
ENSMUSG00000062077	Trim54	2.01819	0.020142	0.219878	0.868529
ENSMUSG00000073412	Lst1	-1.0736	0.0201889	0.220204	0.462199
ENSMUSG00000022253	Nadk2	0.444657	0.0202426	0.220604	0.191512
ENSMUSG00000045071	E130308A19Rik	0.61721	0.0202925	0.220775	0.265936
ENSMUSG00000079554	Aox2	-0.993721	0.0202919	0.220775	0.428161
ENSMUSG00000020894	Vamp2	0.463201	0.0203971	0.22154	0.199745
ENSMUSG00000026740	Dnajc1	0.386072	0.0203934	0.22154	0.16648
ENSMUSG00000034403	Pja1	0.459722	0.0204188	0.22159	0.198279
ENSMUSG00000066441	Rdh11	-0.424603	0.0206139	0.223519	0.183415
ENSMUSG00000038987	Cfap157	0.719688	0.0206704	0.223569	0.311021
ENSMUSG00000045795	Whamm	0.51238	0.0206644	0.223569	0.221421
ENSMUSG00000051674	Dcun1d4	0.558976	0.0206703	0.223569	0.241568
ENSMUSG00000029919	Hpgds	0.780961	0.0207226	0.223946	0.33764
ENSMUSG00000020669	Sh3yl1	1.92537	0.0209137	0.225822	0.833661
ENSMUSG00000026389	Steap3	0.406027	0.0209404	0.225922	0.175841
ENSMUSG00000000708	Kat2b	-0.415823	0.0210655	0.226924	0.180259
ENSMUSG00000001418	Glmp	0.995064	0.0210684	0.226924	0.431369
ENSMUSG00000003123	Lipe	-0.503788	0.0210923	0.226993	0.218437
ENSMUSG00000042622	Maff	0.659656	0.0211325	0.227215	0.286109
ENSMUSG00000067714	Lpar5	0.595898	0.0211482	0.227215	0.258487
ENSMUSG00000027010	Slc25a12	-0.373893	0.0213051	0.228521	0.162383
ENSMUSG00000037499	Nenf	-0.545951	0.0213027	0.228521	0.237104
ENSMUSG00000050919	Zfp366	-1.78398	0.0213359	0.228662	0.774972
ENSMUSG00000020536	Llgl1	0.440341	0.0213724	0.228864	0.191341
ENSMUSG00000034591	Slc41a2	0.530338	0.0214533	0.229539	0.23059
ENSMUSG00000025512	Chid1	-0.427603	0.0215413	0.230291	0.186047
ENSMUSG00000035064	Eef2k	0.613943	0.0215903	0.230624	0.267222
ENSMUSG00000026321	Tnfrsf11a	-0.604381	0.0216092	0.230635	0.263098
ENSMUSG00000069920	B3gnt9	0.813513	0.0217784	0.232249	0.354594
ENSMUSG00000035284	Vps13c	-0.432083	0.0218158	0.232456	0.18839
ENSMUSG00000057897	Camk2b	1.21609	0.0219152	0.233322	0.530621
ENSMUSG00000025017	Pik3ap1	-0.529717	0.0219547	0.233359	0.231201
ENSMUSG00000042992	Borcs5	-0.6734	0.0219451	0.233359	0.293892
ENSMUSG00000020838	Slc6a4	-1.77401	0.022018	0.233657	0.774656
ENSMUSG00000042567	Nek10	-1.10651	0.0220189	0.233657	0.483183
ENSMUSG00000033629	Hacd3	-0.413349	0.0220985	0.234309	0.180606
ENSMUSG00000024535	Snx24	0.591289	0.0221438	0.234598	0.258443
ENSMUSG00000021411	Pxdc1	1.16447	0.0221934	0.23493	0.509162
ENSMUSG00000001942	Siae	0.569944	0.0222764	0.235616	0.249361
ENSMUSG00000024293	Esco1	0.498558	0.0223205	0.235889	0.2182
ENSMUSG00000079491	H2-T10	-1.03588	0.0225608	0.238234	0.454174
ENSMUSG00000044067	Gpr22	-2.55944	0.0226196	0.23866	1.12266
ENSMUSG00000025130	P4hb	0.411948	0.0227089	0.239211	0.180814
ENSMUSG00000048621	Gm6377	-1.2028	0.0226907	0.239211	0.527866
ENSMUSG00000035439	Haus8	-0.537847	0.0227694	0.239654	0.23618
ENSMUSG00000003198	Zfp959	0.648083	0.0228026	0.239808	0.284656
ENSMUSG00000074794	Arrdc3	0.510934	0.0228707	0.240328	0.224528
ENSMUSG00000008206	Cers4	-0.544565	0.0229992	0.240674	0.239533
ENSMUSG00000022044	Stmn4	1.25151	0.0229954	0.240674	0.550473
ENSMUSG00000023330	Dtwd1	-0.478174	0.0229538	0.240674	0.21026
ENSMUSG00000040811	Eml2	-0.546078	0.0229224	0.240674	0.240063
ENSMUSG00000052681	Rap1b	-0.439935	0.0229966	0.240674	0.193506
ENSMUSG00000070283	Ndufaf3	-0.50444	0.0230153	0.240674	0.221909
ENSMUSG00000040722	Scamp5	-0.461751	0.0230697	0.241048	0.203211
ENSMUSG00000020592	Sdc1	-0.432294	0.0232206	0.241259	0.190456
ENSMUSG00000024038	Ndufv3	0.48696	0.0231813	0.241259	0.214479
ENSMUSG00000026029	Casp8	-0.396806	0.0232148	0.241259	0.174814
ENSMUSG00000040389	Wdr47	0.539057	0.0231651	0.241259	0.237397
ENSMUSG00000042804	Gpr153	-1.25342	0.0232145	0.241259	0.552194
ENSMUSG00000054003	Tdrd9	0.517445	0.0231919	0.241259	0.227923
ENSMUSG00000111497	Gm38431	1.65199	0.0231681	0.241259	0.727541
ENSMUSG00000045817	Zfp36l2	0.458864	0.0233035	0.241926	0.202283
ENSMUSG00000073608	Gal3st2c	2.48029	0.0233475	0.242188	1.09374
ENSMUSG00000024670	Cd6	-1.76556	0.0234667	0.24284	0.779238
ENSMUSG00000024975	Pdcd4	0.62745	0.0234662	0.24284	0.276927
ENSMUSG00000028793	Rnf19b	-0.728514	0.0234484	0.24284	0.321491
ENSMUSG00000000881	Dlg3	-0.676751	0.0235123	0.243117	0.298785
ENSMUSG00000041645	Ddx24	-0.383539	0.0235656	0.243474	0.169397
ENSMUSG00000020892	Aloxe3	0.929423	0.0236891	0.244554	0.410861
ENSMUSG00000022305	Lrp12	-0.486626	0.023786	0.245359	0.215267
ENSMUSG00000018923	Med11	-0.604566	0.0240333	0.247712	0.26791
ENSMUSG00000101389	Ms4a4a	-2.27245	0.024063	0.24782	1.00724
ENSMUSG00000017715	Pgs1	-0.432147	0.0241657	0.247959	0.191683
ENSMUSG00000020300	Cpeb4	0.751905	0.0241724	0.247959	0.333531
ENSMUSG00000034990	Otoa	1.95212	0.0241465	0.247959	0.865765
ENSMUSG00000055305	Zfp93	1.90297	0.024136	0.247959	0.843904
ENSMUSG00000066278	Vps37b	0.503637	0.0240993	0.247959	0.223288
ENSMUSG00000026728	Vim	0.522729	0.0242231	0.248282	0.231956
ENSMUSG00000001751	Naglu	0.444627	0.0243938	0.24831	0.197536
ENSMUSG00000017119	Nbr1	0.390557	0.0242877	0.24831	0.173385
ENSMUSG00000028567	Txndc12	-0.427344	0.0243522	0.24831	0.189802
ENSMUSG00000031098	Syt8	-0.840653	0.0243572	0.24831	0.373383
ENSMUSG00000038011	Dnah10	1.10366	0.0243988	0.24831	0.490342
ENSMUSG00000038204	Asb10	1.17823	0.0242462	0.24831	0.522913
ENSMUSG00000042918	Mamstr	-1.23416	0.0243605	0.24831	0.548174
ENSMUSG00000051054	1700014D04Rik	1.88227	0.0242712	0.24831	0.835522
ENSMUSG00000095115	Itpripl2	-0.464348	0.0243522	0.24831	0.206237
ENSMUSG00000000731	Aire	1.35998	0.0244669	0.248738	0.604513
ENSMUSG00000058441	Panx2	1.74703	0.0244793	0.248738	0.776621
ENSMUSG00000050395	Tnfsf15	-1.57499	0.0246262	0.249906	0.700861
ENSMUSG00000057335	Cep170	0.512619	0.0246329	0.249906	0.228124
ENSMUSG00000028893	Sesn2	0.426078	0.02469	0.250278	0.189687
ENSMUSG00000075595	Zfp652	0.570759	0.0247083	0.250278	0.25413
ENSMUSG00000022995	Enah	2.38921	0.0247544	0.250352	1.06414
ENSMUSG00000026072	Il1r1	-0.857757	0.0247469	0.250352	0.382018
ENSMUSG00000020453	Patz1	0.571042	0.0248	0.250422	0.254418
ENSMUSG00000039046	Usp6nl	0.409925	0.0247851	0.250422	0.182616
ENSMUSG00000036890	Gtdc1	-0.626756	0.0248622	0.250854	0.279361
ENSMUSG00000056290	Ms4a4b	-1.74752	0.0248949	0.250988	0.77909
ENSMUSG00000032741	Tpcn1	0.463595	0.024948	0.251132	0.206758
ENSMUSG00000089876	Tmem102	0.599395	0.024933	0.251132	0.267296
ENSMUSG00000029833	Trim24	-0.476376	0.0249774	0.251232	0.212502
ENSMUSG00000009108	Gnat2	0.921773	0.0251167	0.252436	0.411579
ENSMUSG00000022802	Lmln	0.856429	0.0251595	0.252499	0.382514
ENSMUSG00000061666	Gdpd1	-0.472824	0.025162	0.252499	0.211185
ENSMUSG00000085684	4930469K13Rik	-1.04606	0.0252341	0.253026	0.467448
ENSMUSG00000079536	Ctag2l1	-1.45905	0.0252783	0.253273	0.652197
ENSMUSG00000041135	Ripk2	-0.50202	0.0253012	0.253306	0.224439
ENSMUSG00000020901	Pik3r5	-0.637397	0.0253541	0.253443	0.285066
ENSMUSG00000039735	Fnbp1l	-0.744217	0.0253501	0.253443	0.33283
ENSMUSG00000007812	Zfp655	0.428272	0.0255844	0.254564	0.191838
ENSMUSG00000027371	Fahd2a	-0.562713	0.0255115	0.254564	0.251935
ENSMUSG00000031808	Slc27a1	0.380807	0.025543	0.254564	0.170529
ENSMUSG00000034290	Nek9	-0.343942	0.0255631	0.254564	0.154042
ENSMUSG00000064289	Tank	-0.488526	0.0255815	0.254564	0.218824
ENSMUSG00000086158	Pierce2	0.707825	0.02554	0.254564	0.316964
ENSMUSG00000022228	Zscan26	0.500962	0.025652	0.254949	0.224502
ENSMUSG00000026096	Osgepl1	0.758521	0.025702	0.254949	0.340039
ENSMUSG00000054793	Cadm4	1.39799	0.0256712	0.254949	0.626578
ENSMUSG00000059273	Zc3h4	0.432322	0.0256964	0.254949	0.1938
ENSMUSG00000017897	Eya2	2.12845	0.0257444	0.255018	0.954442
ENSMUSG00000078490	Cfap74	1.1078	0.0257484	0.255018	0.496773
ENSMUSG00000024338	Psmb8	-0.464069	0.0257849	0.255022	0.208155
ENSMUSG00000032754	Slc8b1	-0.618566	0.0257883	0.255022	0.27746
ENSMUSG00000034641	Cd300ld	-0.803388	0.0259237	0.256165	0.360692
ENSMUSG00000042401	Crtac1	-0.50537	0.0259685	0.256412	0.226961
ENSMUSG00000005413	Hmox1	0.60254	0.0260251	0.256774	0.270703
ENSMUSG00000037887	Dusp8	0.846745	0.0260866	0.257185	0.380573
ENSMUSG00000079339	Ifit1bl1	-1.07929	0.0261228	0.2572	0.485208
ENSMUSG00000096672	Ighv1-63	-0.980821	0.0261279	0.2572	0.440956
ENSMUSG00000035042	Ccl5	-0.853143	0.0261501	0.257222	0.383612
ENSMUSG00000048832	Vps37c	-0.572589	0.0262277	0.257789	0.257595
ENSMUSG00000024736	Tmem132a	-0.718386	0.0262805	0.258112	0.3233
ENSMUSG00000019842	Traf3ip2	-0.672724	0.0263148	0.258253	0.302819
ENSMUSG00000020577	Tspan13	1.47907	0.0263485	0.258387	0.665939
ENSMUSG00000071073	Lrrc73	0.681635	0.0264721	0.259402	0.307151
ENSMUSG00000040133	Gpr176	1.72562	0.0265661	0.260127	0.778066
ENSMUSG00000039031	Arhgap18	0.473377	0.0266223	0.26048	0.21352
ENSMUSG00000054387	Mdm4	-0.486835	0.0266528	0.260581	0.219635
ENSMUSG00000097328	Tnfsf12	1.11583	0.0267024	0.260868	0.503569
ENSMUSG00000029165	Agbl5	0.583299	0.0267791	0.26142	0.263373
ENSMUSG00000042042	Csgalnact2	0.466391	0.026836	0.261778	0.210666
ENSMUSG00000079259	Trim71	1.63445	0.0268757	0.261967	0.73846
ENSMUSG00000033177	Tmprss7	1.09478	0.0269099	0.262103	0.494742
ENSMUSG00000046223	Plaur	-0.563046	0.0269919	0.262704	0.254583
ENSMUSG00000045216	Hs6st1	0.396629	0.0270713	0.26308	0.179431
ENSMUSG00000091345	Col6a5	-0.900541	0.0270593	0.26308	0.407363
ENSMUSG00000020388	Pdlim4	-2.51288	0.0271366	0.263185	1.13728
ENSMUSG00000118125	Gm50387	1.09339	0.0271432	0.263185	0.49487
ENSMUSG00000118667	Ahnak2	0.575102	0.027114	0.263185	0.260242
ENSMUSG00000025577	Cbx2	0.571442	0.0271809	0.263274	0.258699
ENSMUSG00000066406	Akap13	-0.491447	0.0271931	0.263274	0.222502
ENSMUSG00000032000	Birc3	-0.678391	0.0272607	0.263593	0.307275
ENSMUSG00000040490	Lrfn2	-3.14281	0.0272668	0.263593	1.42358
ENSMUSG00000025287	Acot9	-0.411803	0.0273746	0.264221	0.186663
ENSMUSG00000045381	Or10aa1	1.89154	0.0273932	0.264221	0.857502
ENSMUSG00000077637	Gm22771	1.75781	0.0273527	0.264221	0.796668
ENSMUSG00000029426	Scarb2	0.448793	0.0274267	0.264347	0.203498
ENSMUSG00000089943	Ugt1a5	-1.83322	0.0274471	0.264347	0.831354
ENSMUSG00000037217	Syn1	-0.690237	0.0275446	0.264694	0.313216
ENSMUSG00000039783	Kmo	-0.767839	0.0275061	0.264694	0.348343
ENSMUSG00000056536	Pign	-0.416903	0.0275419	0.264694	0.189179
ENSMUSG00000039450	Dcxr	-0.538685	0.027601	0.264843	0.244533
ENSMUSG00000044134	Pheta1	0.468492	0.0275891	0.264843	0.212653
ENSMUSG00000020120	Plek	-0.52147	0.0278164	0.266657	0.237046
ENSMUSG00000045576	St7l	0.438057	0.027852	0.266657	0.199175
ENSMUSG00000057143	Trim12c	-0.582821	0.02784	0.266657	0.264975
ENSMUSG00000042726	Trafd1	-0.817307	0.0278833	0.266759	0.371685
ENSMUSG00000029470	P2rx4	-0.510425	0.0279522	0.267221	0.232227
ENSMUSG00000048285	Frmd6	0.582665	0.028064	0.268091	0.265283
ENSMUSG00000032322	Pstpip1	-0.477994	0.0281535	0.268747	0.217751
ENSMUSG00000021904	Sema3g	1.20963	0.0282095	0.269083	0.551245
ENSMUSG00000013353	4931406B18Rik	-2.88869	0.0282643	0.269407	1.31687
ENSMUSG00000029135	Fosl2	0.61045	0.0283485	0.269812	0.278435
ENSMUSG00000074749	Kiz	0.506139	0.0283287	0.269812	0.230829
ENSMUSG00000046186	Cd109	0.733299	0.0283831	0.269942	0.334542
ENSMUSG00000026012	Cd28	0.635926	0.0285126	0.270974	0.290356
ENSMUSG00000007613	Tgfbr1	0.417879	0.0287288	0.272607	0.191058
ENSMUSG00000022996	Wnt10b	1.39338	0.0287439	0.272607	0.637125
ENSMUSG00000034640	Tiparp	0.552519	0.0287477	0.272607	0.252646
ENSMUSG00000021715	Cwc27	-0.48923	0.0287747	0.272622	0.223744
ENSMUSG00000026672	Optn	0.805126	0.0288125	0.272622	0.368303
ENSMUSG00000050022	Amz1	1.0785	0.028808	0.272622	0.493346
ENSMUSG00000023973	Cnpy3	-0.402124	0.0290037	0.27403	0.18417
ENSMUSG00000029605	Oas1b	-0.703416	0.0289997	0.27403	0.322152
ENSMUSG00000025350	Rdh5	1.16561	0.0291089	0.274623	0.53419
ENSMUSG00000033450	Tagap	-0.647477	0.0291007	0.274623	0.296719
ENSMUSG00000023170	Gps2	0.505736	0.0291702	0.274799	0.231864
ENSMUSG00000052934	Fbxo31	0.425888	0.0291611	0.274799	0.195245
ENSMUSG00000020198	Ap3d1	0.412555	0.0292835	0.275316	0.189276
ENSMUSG00000037816	Fbxw17	-0.628102	0.0292889	0.275316	0.288176
ENSMUSG00000073433	Arhgdig	1.12109	0.0292729	0.275316	0.514313
ENSMUSG00000039813	Tbc1d2	0.47297	0.029325	0.275454	0.217049
ENSMUSG00000073700	Klhl21	0.491318	0.0293499	0.275489	0.225504
ENSMUSG00000046971	Pla2g4f	1.27602	0.0293805	0.275575	0.585774
ENSMUSG00000070880	Gad1	-1.07105	0.029447	0.275999	0.491882
ENSMUSG00000044055	Otos	1.32961	0.0296001	0.277204	0.611201
ENSMUSG00000065089	Gm26493	-1.67327	0.0296185	0.277204	0.769264
ENSMUSG00000102037	Bcl2a1a	-0.808915	0.0296483	0.277283	0.371956
ENSMUSG00000079164	Tlr5	0.616157	0.0296806	0.277384	0.283378
ENSMUSG00000051427	Ccdc157	0.679106	0.0297061	0.277422	0.312378
ENSMUSG00000002728	Naa20	-0.460473	0.029789	0.277794	0.211918
ENSMUSG00000079418	Atg4a	-0.585201	0.0297769	0.277794	0.2693
ENSMUSG00000024845	Tmem134	-0.532901	0.0298384	0.278031	0.245325
ENSMUSG00000078656	Vps25	1.53565	0.0298574	0.278031	0.707031
ENSMUSG00000019852	Arfgef3	1.56255	0.029945	0.278646	0.719798
ENSMUSG00000030275	Etnk1	-0.45324	0.029987	0.278836	0.208841
ENSMUSG00000046574	Prr12	0.374765	0.0300286	0.279022	0.172726
ENSMUSG00000037971	Cfap68	0.636137	0.0301541	0.279986	0.293413
ENSMUSG00000031385	Plxnb3	0.945343	0.0302072	0.280279	0.436172
ENSMUSG00000018909	Arrb1	0.57337	0.030307	0.281003	0.264707
ENSMUSG00000022246	Rai14	-0.394168	0.0303358	0.281068	0.182007
ENSMUSG00000028385	Snx30	0.429905	0.0303804	0.28128	0.198562
ENSMUSG00000032244	Fem1b	0.407765	0.0304464	0.281689	0.188411
ENSMUSG00000050335	Lgals3	0.483115	0.0304964	0.28195	0.223294
ENSMUSG00000039753	Fbxl5	-0.526493	0.0305888	0.282602	0.243479
ENSMUSG00000029716	Tfr2	-0.74677	0.0307254	0.283661	0.345629
ENSMUSG00000022537	Tmem44	0.651366	0.0307932	0.284041	0.301595
ENSMUSG00000043510	Hscb	0.475044	0.0308105	0.284041	0.219977
ENSMUSG00000001211	Agpat3	-0.372109	0.0310436	0.285766	0.172551
ENSMUSG00000020908	Myh3	1.97011	0.031064	0.285766	0.913674
ENSMUSG00000030789	Itgax	0.573127	0.0310606	0.285766	0.265792
ENSMUSG00000063522	Ly6m	-0.708757	0.0311288	0.286159	0.328825
ENSMUSG00000001930	Vwf	0.787048	0.0312485	0.286456	0.365407
ENSMUSG00000001999	Blvra	-0.451425	0.0312913	0.286456	0.209639
ENSMUSG00000015619	Gata3	1.90666	0.0313514	0.286456	0.885756
ENSMUSG00000025006	Sorbs1	0.461309	0.0313623	0.286456	0.214319
ENSMUSG00000028794	A3galt2	1.04775	0.0313965	0.286456	0.486871
ENSMUSG00000031789	Cngb1	1.67451	0.0313729	0.286456	0.778003
ENSMUSG00000032652	Crebl2	0.499978	0.0312517	0.286456	0.232132
ENSMUSG00000039942	Ptger4	-0.936612	0.0313857	0.286456	0.435199
ENSMUSG00000051285	Pcmtd1	0.526586	0.0314049	0.286456	0.244707
ENSMUSG00000052336	Cx3cr1	-1.17267	0.031251	0.286456	0.54445
ENSMUSG00000067212	H2-T23	-0.733554	0.0312363	0.286456	0.340547
ENSMUSG00000015112	Slc25a13	-0.419359	0.0314805	0.286944	0.194965
ENSMUSG00000034949	Zfr2	-0.49225	0.0315229	0.287127	0.22891
ENSMUSG00000068744	Psrc1	-0.38296	0.0315847	0.287488	0.178152
ENSMUSG00000020790	Ankfy1	-0.349097	0.03161	0.287515	0.162423
ENSMUSG00000025473	Adam8	-0.469243	0.0316601	0.287642	0.218387
ENSMUSG00000057265	Bbof1	0.755065	0.0316685	0.287642	0.351427
ENSMUSG00000026655	Fam107b	-0.414401	0.0317386	0.287922	0.192952
ENSMUSG00000058498	Rnf207	0.84381	0.0317438	0.287922	0.392904
ENSMUSG00000038970	Lmtk2	0.402052	0.031827	0.288474	0.187299
ENSMUSG00000039497	Dse	-0.555187	0.031852	0.288499	0.258676
ENSMUSG00000021066	Atl1	0.855858	0.0319023	0.288751	0.398883
ENSMUSG00000028646	Rragc	0.366914	0.0319831	0.28928	0.171086
ENSMUSG00000019970	Sgk1	0.471352	0.0320464	0.289644	0.219864
ENSMUSG00000088025	Rprl3	-2.06757	0.0320682	0.289644	0.96455
ENSMUSG00000021338	Carmil1	0.692537	0.032437	0.292771	0.323769
ENSMUSG00000049103	Ccr2	-1.22309	0.0327464	0.295294	0.572827
ENSMUSG00000090231	Cfb	-1.84856	0.0327622	0.295294	0.865841
ENSMUSG00000004552	Ctse	-0.854983	0.0327936	0.29531	0.400535
ENSMUSG00000030315	Vgll4	0.455708	0.0328097	0.29531	0.213506
ENSMUSG00000041112	Elmo1	0.363221	0.0328719	0.295664	0.170235
ENSMUSG00000028047	Thbs3	-0.670028	0.0329871	0.296288	0.314237
ENSMUSG00000087408	Cers1	2.37875	0.0329786	0.296288	1.11556
ENSMUSG00000002908	Kcnn1	0.741126	0.0331285	0.297351	0.347861
ENSMUSG00000034708	Grn	0.349486	0.0332018	0.297596	0.164106
ENSMUSG00000074677	Sirpb1c	-1.37859	0.0331922	0.297596	0.647303
ENSMUSG00000020014	Cfap54	0.686421	0.033232	0.29766	0.322374
ENSMUSG00000034118	Tpst1	-0.427667	0.0333492	0.298296	0.200985
ENSMUSG00000040584	Abcb1a	0.658927	0.0333406	0.298296	0.309652
ENSMUSG00000005198	Polr2a	0.439432	0.0333855	0.298415	0.206557
ENSMUSG00000026688	Mgst3	0.659504	0.0334962	0.298991	0.310197
ENSMUSG00000027227	Sord	0.379183	0.0334814	0.298991	0.178333
ENSMUSG00000031555	Adam9	-0.404172	0.0335534	0.299294	0.190163
ENSMUSG00000021598	Med10	0.400986	0.0336668	0.300099	0.188785
ENSMUSG00000029469	Ift81	0.55868	0.0337371	0.300105	0.263131
ENSMUSG00000030741	Spns1	0.425873	0.0337357	0.300105	0.200579
ENSMUSG00000036580	Spart	0.432716	0.0337102	0.300105	0.203773
ENSMUSG00000074825	Itpripl1	-0.480562	0.0337915	0.300382	0.226408
ENSMUSG00000025860	Xiap	-0.386069	0.0339465	0.301552	0.182047
ENSMUSG00000048794	Cfap100	1.55975	0.0341363	0.30303	0.736267
ENSMUSG00000052763	Zfp212	0.529918	0.034237	0.303715	0.250284
ENSMUSG00000042650	Alkbh5	0.414103	0.0343968	0.304923	0.195757
ENSMUSG00000045671	Spred2	0.371674	0.0346191	0.306684	0.175916
ENSMUSG00000002076	Hsf2bp	1.01351	0.0346465	0.306717	0.479775
ENSMUSG00000030701	Plekhb1	-0.46944	0.0346866	0.306862	0.222273
ENSMUSG00000036246	Gmip	-0.35475	0.0347912	0.307366	0.168066
ENSMUSG00000038393	Txnip	0.420529	0.0347803	0.307366	0.199217
ENSMUSG00000024197	Plin3	0.580671	0.0349293	0.307399	0.275307
ENSMUSG00000024792	Zfpl1	0.418359	0.0348262	0.307399	0.198239
ENSMUSG00000027562	Car2	-0.455913	0.0348438	0.307399	0.216055
ENSMUSG00000031450	Grk1	1.44783	0.0349311	0.307399	0.686451
ENSMUSG00000031529	Tnks	0.352601	0.0348754	0.307399	0.167125
ENSMUSG00000038518	Jarid2	0.448719	0.0349376	0.307399	0.212756
ENSMUSG00000002111	Spi1	-0.583784	0.0350071	0.307478	0.276901
ENSMUSG00000029233	Srd5a3	-0.400007	0.035018	0.307478	0.189743
ENSMUSG00000061887	Ssbp3	0.55498	0.035014	0.307478	0.263249
ENSMUSG00000019986	Ahi1	-0.638195	0.0351372	0.308315	0.302925
ENSMUSG00000074277	Phldb3	0.664869	0.0354283	0.310659	0.316088
ENSMUSG00000021097	Clmn	-0.574726	0.0355111	0.310961	0.273356
ENSMUSG00000030451	Herc2	-0.362657	0.0354883	0.310961	0.172469
ENSMUSG00000052102	Gnpda1	0.400978	0.035535	0.310961	0.190741
ENSMUSG00000010047	Hyal2	0.458814	0.0356204	0.311245	0.218354
ENSMUSG00000027624	Epb41l1	0.461339	0.0356434	0.311245	0.219584
ENSMUSG00000028062	Lamtor2	-0.402676	0.0356019	0.311245	0.191619
ENSMUSG00000030108	Slc6a13	-0.777538	0.0356878	0.311245	0.370174
ENSMUSG00000047419	Cmya5	2.02356	0.0356798	0.311245	0.963345
ENSMUSG00000027863	Cd2	1.41745	0.0357149	0.311271	0.674923
ENSMUSG00000031585	Gtf2e2	0.330372	0.0357489	0.311357	0.157337
ENSMUSG00000060962	Dmkn	-1.44127	0.0358305	0.311858	0.686699
ENSMUSG00000025648	Pfkfb4	-0.514384	0.0358771	0.312054	0.245141
ENSMUSG00000006362	Cbfa2t3	0.650591	0.035968	0.312634	0.310206
ENSMUSG00000030386	Zfp606	0.617858	0.0360224	0.312896	0.294685
ENSMUSG00000039801	Cplane1	0.398675	0.0362037	0.31426	0.190332
ENSMUSG00000035239	Neu3	-0.587845	0.0363157	0.31502	0.280812
ENSMUSG00000039914	Coq10a	0.467502	0.0363771	0.315334	0.223398
ENSMUSG00000044197	Gpr146	0.462828	0.0364274	0.315334	0.221224
ENSMUSG00000045658	Pid1	-0.602618	0.0364494	0.315334	0.288075
ENSMUSG00000062661	Ncs1	0.40449	0.0364122	0.315334	0.193324
ENSMUSG00000022265	Ank	0.467235	0.0365329	0.315845	0.223456
ENSMUSG00000018931	Natd1	0.688257	0.0365962	0.316181	0.329272
ENSMUSG00000021240	Abcd4	-0.445913	0.0367741	0.317505	0.213533
ENSMUSG00000058258	Idi1	-0.38984	0.0369219	0.318568	0.186828
ENSMUSG00000026579	F5	-1.21332	0.0369502	0.3186	0.58156
ENSMUSG00000001911	Nfix	0.385444	0.0370165	0.318958	0.184814
ENSMUSG00000027454	Gins1	-0.477749	0.0371659	0.31982	0.229253
ENSMUSG00000035530	Eif1	0.329438	0.0371437	0.31982	0.158066
ENSMUSG00000025825	Iscu	-0.411796	0.037393	0.321346	0.197841
ENSMUSG00002075647	Gm56415	1.73338	0.0373688	0.321346	0.832669
ENSMUSG00000042502	Cd2bp2	-0.384401	0.0374794	0.321874	0.184763
ENSMUSG00000018340	Anxa6	-0.677362	0.0376569	0.323185	0.325879
ENSMUSG00000041189	Chrnb1	0.731898	0.0377079	0.323407	0.35221
ENSMUSG00000047631	Apof	-2.02188	0.0378108	0.32386	0.973509
ENSMUSG00000090124	Ugt1a7c	-0.440709	0.0377941	0.32386	0.212177
ENSMUSG00000036138	Acaa1a	-0.500963	0.0378504	0.323984	0.241257
ENSMUSG00000024610	Cd74	-0.534706	0.0379321	0.324469	0.257617
ENSMUSG00000027164	Traf6	0.41498	0.0379858	0.324545	0.19999
ENSMUSG00000078780	Gm5150	-1.96227	0.0379912	0.324545	0.945698
ENSMUSG00000031637	Lrp2bp	1.07503	0.0380202	0.324578	0.518178
ENSMUSG00000080645	Mir1198	-2.08752	0.0380893	0.324953	1.00657
ENSMUSG00000032812	Arap1	-0.52002	0.0381201	0.325002	0.250786
ENSMUSG00000025241	Fyco1	-0.569987	0.0383744	0.325891	0.275245
ENSMUSG00000030187	Klra2	-0.709027	0.0383107	0.325891	0.342275
ENSMUSG00000031371	Haus7	-0.431626	0.0384091	0.325891	0.208468
ENSMUSG00000033065	Pfkm	0.423365	0.0383691	0.325891	0.204436
ENSMUSG00000039852	Rere	0.500403	0.0382914	0.325891	0.24154
ENSMUSG00000049411	Tmem241	-0.524877	0.0383884	0.325891	0.25348
ENSMUSG00000067148	Polr1c	0.391904	0.0383406	0.325891	0.189216
ENSMUSG00000078920	Ifi47	-0.508784	0.0384261	0.325891	0.245756
ENSMUSG00000041828	Abca8a	-0.964819	0.0384908	0.326225	0.466189
ENSMUSG00000032624	Eml4	-0.360572	0.0386183	0.327091	0.174338
ENSMUSG00000035941	Ibtk	-0.345723	0.0386789	0.327375	0.167211
ENSMUSG00000063506	Arhgap22	0.580304	0.0387025	0.327375	0.280701
ENSMUSG00000021262	Evl	-2.17043	0.0388438	0.328295	1.05063
ENSMUSG00000028719	Cmpk1	-0.368277	0.038862	0.328295	0.178287
ENSMUSG00000027384	Ndufaf5	-0.553446	0.0390084	0.328662	0.26813
ENSMUSG00000027610	Gss	-0.381532	0.0390107	0.328662	0.184844
ENSMUSG00000032175	Tyk2	-0.533521	0.0389953	0.328662	0.258459
ENSMUSG00000038503	Mesd	-0.389304	0.0390002	0.328662	0.188599
ENSMUSG00000095788	Sirpb1a	-1.47965	0.0390326	0.328662	0.716939
ENSMUSG00000035517	Tdrd7	-0.515167	0.0390773	0.32869	0.249673
ENSMUSG00000041958	Pigs	-0.345461	0.0390868	0.32869	0.167434
ENSMUSG00000050323	Ndufaf6	-0.545131	0.0391146	0.32871	0.264245
ENSMUSG00000054400	Cklf	-0.410632	0.0391792	0.329039	0.199113
ENSMUSG00000000290	Itgb2	-0.489341	0.0392093	0.329078	0.237316
ENSMUSG00000013418	B4galnt2	-0.63221	0.0393576	0.329707	0.306834
ENSMUSG00000038836	Agbl3	-0.653934	0.0393147	0.329707	0.317309
ENSMUSG00000059439	Bcas3	0.492352	0.0393607	0.329707	0.23896
ENSMUSG00000028917	Plekhm2	0.403885	0.0395216	0.33084	0.196183
ENSMUSG00000028175	Depdc1a	0.46511	0.0396313	0.331544	0.226048
ENSMUSG00000022144	Gdnf	-1.66929	0.0397705	0.332063	0.811864
ENSMUSG00000025366	Esyt1	-0.383873	0.0397543	0.332063	0.186682
ENSMUSG00000059323	Tonsl	-0.448842	0.0397521	0.332063	0.218275
ENSMUSG00000037896	Rcor1	0.339181	0.039882	0.332668	0.165054
ENSMUSG00000040511	Pvr	0.355613	0.0398944	0.332668	0.173061
ENSMUSG00000018470	Kcnab3	1.18827	0.0399231	0.332693	0.57836
ENSMUSG00000038976	Ppp1r9b	-0.359114	0.0401226	0.334139	0.174965
ENSMUSG00000026755	Arpc5l	-0.420805	0.0401728	0.334237	0.205074
ENSMUSG00000055069	Rab39	0.980804	0.0401861	0.334237	0.478014
ENSMUSG00000059743	Fdps	-0.390146	0.040453	0.336241	0.190399
ENSMUSG00000021248	Tmed10	-0.364796	0.040493	0.336357	0.178064
ENSMUSG00000035351	Nup37	-0.441767	0.0405736	0.33681	0.215721
ENSMUSG00000027589	Pcmtd2	0.390224	0.0406196	0.336976	0.190596
ENSMUSG00000038615	Nfe2l1	-0.44471	0.0406477	0.336993	0.217239
ENSMUSG00000000915	Hip1r	0.496408	0.0406903	0.33713	0.242544
ENSMUSG00000035929	H2-Q4	-0.791594	0.0407733	0.337384	0.386931
ENSMUSG00000040841	Six5	0.58403	0.0407651	0.337384	0.285462
ENSMUSG00000021224	Numb	0.461027	0.040889	0.337976	0.225479
ENSMUSG00000022269	Marchf11	-0.767239	0.0408971	0.337976	0.375257
ENSMUSG00000018796	Acsl1	-0.453847	0.0409996	0.338297	0.222089
ENSMUSG00000023019	Gpd1	1.03498	0.0410299	0.338297	0.506542
ENSMUSG00000041426	Hibch	-0.462481	0.040997	0.338297	0.226311
ENSMUSG00000071562	Stfa1	-0.82537	0.0410405	0.338297	0.403975
ENSMUSG00000021108	Prkch	-0.471692	0.0411406	0.338905	0.230983
ENSMUSG00000022768	Ccdc116	0.592494	0.0413194	0.340161	0.290394
ENSMUSG00000019952	Poc1b	-0.479942	0.0413859	0.340491	0.235307
ENSMUSG00000024180	Pgap6	0.643816	0.0415135	0.341107	0.315849
ENSMUSG00000029372	Ppbp	1.126	0.0414936	0.341107	0.55235
ENSMUSG00000031552	Adam18	0.611299	0.0415771	0.341196	0.299991
ENSMUSG00000047246	H2bc6	0.715759	0.0415544	0.341196	0.351214
ENSMUSG00000001436	Slc19a1	-0.360925	0.0416353	0.34124	0.177172
ENSMUSG00000035547	Capn5	0.414447	0.0416225	0.34124	0.203432
ENSMUSG00000027360	Hdc	-1.18275	0.0416997	0.341287	0.580774
ENSMUSG00000030276	Ttll3	0.417231	0.0417332	0.341287	0.204909
ENSMUSG00000034282	Evpl	0.715002	0.0417466	0.341287	0.351173
ENSMUSG00000036054	Sugp2	-0.484674	0.0417374	0.341287	0.238037
ENSMUSG00000073725	Lmbrd1	0.40497	0.0417927	0.341448	0.198946
ENSMUSG00000028970	Abcb1b	-0.340703	0.0420313	0.342977	0.167569
ENSMUSG00000041037	Irgq	0.420811	0.0420463	0.342977	0.206984
ENSMUSG00000115987	Vps28	-0.461315	0.0420594	0.342977	0.226921
ENSMUSG00000013846	St3gal1	-0.720528	0.0421608	0.343332	0.354603
ENSMUSG00000025854	Fam20c	-0.807718	0.0421826	0.343332	0.397555
ENSMUSG00000075270	Pde11a	2.13579	0.042176	0.343332	1.05119
ENSMUSG00000041997	Tlk1	0.337826	0.0422285	0.343489	0.166313
ENSMUSG00000039873	Neurl2	0.602245	0.0423616	0.344158	0.29668
ENSMUSG00000070031	Sp140	-0.694004	0.0423641	0.344158	0.341886
ENSMUSG00000034663	Bmp2k	-0.521527	0.0424308	0.344484	0.257002
ENSMUSG00000022897	Dyrk1a	0.388341	0.0425515	0.344814	0.191481
ENSMUSG00000039087	Rreb1	0.423466	0.0425338	0.344814	0.208783
ENSMUSG00000070369	Itgad	1.47145	0.0425473	0.344814	0.725523
ENSMUSG00000022678	Nde1	-0.371534	0.0425893	0.344904	0.183228
ENSMUSG00000026934	Lhx3	1.62336	0.0426721	0.345358	0.800906
ENSMUSG00000041193	Pla2g5	0.578969	0.0427204	0.345533	0.285708
ENSMUSG00000034452	Slc24a1	0.915892	0.0429005	0.346772	0.452364
ENSMUSG00000028439	Fam219a	0.647551	0.0429426	0.346895	0.319894
ENSMUSG00000001630	Stk38l	-0.604808	0.0431727	0.348319	0.299109
ENSMUSG00000050605	Zfp61	0.429124	0.0431462	0.348319	0.212197
ENSMUSG00000094103	Fam177a2	-2.09338	0.0431998	0.34832	1.03542
ENSMUSG00000002733	Plekha3	-0.353744	0.043508	0.350506	0.175225
ENSMUSG00000032648	Pygm	0.651798	0.0435251	0.350506	0.322891
ENSMUSG00000030125	Lrrc23	1.13715	0.0436853	0.351577	0.563754
ENSMUSG00000045107	Saysd1	0.461896	0.0438284	0.352509	0.229146
ENSMUSG00000021947	Cryl1	-0.502824	0.0439619	0.353075	0.249608
ENSMUSG00000030994	D7Ertd443e	1.28533	0.0440353	0.353075	0.638274
ENSMUSG00000036983	Tfb1m	-0.559985	0.0439872	0.353075	0.278017
ENSMUSG00000037991	Rmi2	-0.627469	0.0440172	0.353075	0.311565
ENSMUSG00000074743	Thbd	1.34675	0.044032	0.353075	0.668767
ENSMUSG00000076621	Ighj1	-0.924189	0.044156	0.353823	0.4592
ENSMUSG00000058297	Spock2	0.866055	0.0441839	0.353827	0.430372
ENSMUSG00000069833	Ahnak	0.665343	0.044372	0.354894	0.330924
ENSMUSG00000076619	Ighj3	-1.13375	0.0443496	0.354894	0.563838
ENSMUSG00000030878	Cdr2	-0.424249	0.0444563	0.355348	0.211094
ENSMUSG00000038537	Mc3r	-1.89978	0.0445012	0.355487	0.945477
ENSMUSG00000006019	Dhx34	0.380823	0.0446287	0.355781	0.18964
ENSMUSG00000023262	Acy1	-0.388289	0.0446481	0.355781	0.193375
ENSMUSG00000043648	Pld6	-0.72501	0.0446237	0.355781	0.361028
ENSMUSG00000057649	Brd9	-0.401077	0.0445833	0.355781	0.199683
ENSMUSG00000043733	Ptpn11	-0.318331	0.0446788	0.355806	0.158558
ENSMUSG00000036278	Macrod1	0.511938	0.0448373	0.356629	0.255181
ENSMUSG00000046516	Cox17	-0.443921	0.0448245	0.356629	0.221264
ENSMUSG00000001988	Npas1	-0.556018	0.0450288	0.357932	0.277401
ENSMUSG00000019917	Septin10	-0.454015	0.0450912	0.357988	0.226577
ENSMUSG00000029587	Zfp12	0.416886	0.0450636	0.357988	0.208021
ENSMUSG00000006526	Stimate	-0.418996	0.0451303	0.358078	0.209139
ENSMUSG00000034659	Tmem109	-0.394959	0.0452278	0.358285	0.19723
ENSMUSG00000042190	Cmklr1	-0.842442	0.0452154	0.358285	0.420665
ENSMUSG00000094091	Ankrd40cl	2.17562	0.0452396	0.358285	1.0865
ENSMUSG00000020798	Spns3	0.927446	0.0454049	0.359375	0.463518
ENSMUSG00000030102	Itpr1	-0.365068	0.0454636	0.359609	0.182503
ENSMUSG00000040505	Abcg5	1.84177	0.0454902	0.359609	0.920845
ENSMUSG00000036158	Prickle1	1.61336	0.0456149	0.360374	0.807108
ENSMUSG00000029321	Slc10a6	-1.41013	0.0457186	0.360675	0.705779
ENSMUSG00000033014	Trim33	0.355325	0.0457924	0.360675	0.177903
ENSMUSG00000038936	Sccpdh	0.456142	0.0457728	0.360675	0.228358
ENSMUSG00000042207	Kdm5b	0.480461	0.045717	0.360675	0.240472
ENSMUSG00000061778	Mospd2	-0.432419	0.0457575	0.360675	0.216467
ENSMUSG00000054499	Dedd2	0.457455	0.045823	0.360696	0.229069
ENSMUSG00000021114	Atp6v1d	0.368922	0.0459104	0.36083	0.184811
ENSMUSG00000025139	Tollip	0.327851	0.0458951	0.36083	0.164225
ENSMUSG00000064037	Gpn1	-0.485724	0.0459238	0.36083	0.243337
ENSMUSG00000029522	Pla2g1b	1.08213	0.046005	0.361029	0.542326
ENSMUSG00000032691	Nlrp3	-0.515261	0.045996	0.361029	0.258221
ENSMUSG00000063558	Aox1	-1.27099	0.0461834	0.362209	0.637499
ENSMUSG00000027333	Smox	0.639667	0.0462604	0.362287	0.320955
ENSMUSG00000028041	Adam15	-0.318994	0.0463054	0.362287	0.160089
ENSMUSG00000038390	Gpr162	0.549383	0.0463051	0.362287	0.275711
ENSMUSG00000040907	Atp1a3	-0.429515	0.046303	0.362287	0.215553
ENSMUSG00000054263	Lifr	0.714039	0.0463985	0.362795	0.358498
ENSMUSG00000029196	Tada2b	0.404766	0.0464562	0.362992	0.203275
ENSMUSG00000045005	Fzd5	0.771826	0.0465079	0.362992	0.387705
ENSMUSG00000063952	Brpf3	0.432304	0.0464875	0.362992	0.217136
ENSMUSG00000054932	Afp	-0.460903	0.0465479	0.363085	0.231564
ENSMUSG00000028826	Maco1	0.339239	0.0466057	0.363316	0.170483
ENSMUSG00000041653	Pnpla3	-1.44104	0.0466494	0.363438	0.724334
ENSMUSG00000023175	Bsg	0.31065	0.0466792	0.363451	0.156169
ENSMUSG00000006418	Rnf114	-0.386318	0.0468523	0.364398	0.194361
ENSMUSG00000114865	Cirop	1.97544	0.0468573	0.364398	0.993887
ENSMUSG00000032579	Hemk1	-0.481658	0.0468991	0.364505	0.242379
ENSMUSG00000037139	Myom3	1.14224	0.0469311	0.364534	0.574882
ENSMUSG00000020456	Ogdh	-0.359293	0.0470582	0.365083	0.180933
ENSMUSG00000025375	Aatk	0.398457	0.0470334	0.365083	0.200633
ENSMUSG00000030068	Gm20696	-2.20035	0.0471221	0.365359	1.10838
ENSMUSG00000058099	Nfam1	-0.630695	0.0471555	0.365398	0.317747
ENSMUSG00000069729	Arid1b	0.366342	0.0472179	0.365663	0.184616
ENSMUSG00000001604	Tcea3	1.36742	0.0474965	0.365815	0.689975
ENSMUSG00000004267	Eno2	0.708901	0.0474922	0.365815	0.35769
ENSMUSG00000021569	Trip13	-0.439037	0.0473996	0.365815	0.221432
ENSMUSG00000027639	Samhd1	-0.599247	0.0475179	0.365815	0.302397
ENSMUSG00000030397	Mark4	0.448631	0.0475205	0.365815	0.226395
ENSMUSG00000040260	Daam2	-0.851995	0.0474705	0.365815	0.429849
ENSMUSG00000042216	Sgsm1	0.388847	0.0474306	0.365815	0.196146
ENSMUSG00000046034	Otulin	-0.356893	0.047296	0.365815	0.179918
ENSMUSG00000048498	Cd300e	-0.864976	0.0473808	0.365815	0.436222
ENSMUSG00000057666	Gapdh	0.420562	0.0474335	0.365815	0.212147
ENSMUSG00000004071	Cdip1	0.424112	0.0475656	0.365897	0.214065
ENSMUSG00000020599	Rgs9	0.544729	0.0475899	0.365897	0.274975
ENSMUSG00000037143	Cfap61	-1.15762	0.0476162	0.365897	0.584426
ENSMUSG00000016495	Plgrkt	-0.527327	0.0477659	0.366166	0.266401
ENSMUSG00000020804	Aanat	-2.22266	0.0478428	0.366166	1.12326
ENSMUSG00000020917	Acly	-0.292752	0.0478296	0.366166	0.147938
ENSMUSG00000021767	Kat6b	0.458028	0.0477747	0.366166	0.231401
ENSMUSG00000026839	Upp2	-1.11062	0.0478569	0.366166	0.561304
ENSMUSG00000028458	Tesk1	-0.624279	0.0479029	0.366166	0.315574
ENSMUSG00000029185	Fam114a1	0.566258	0.0479397	0.366166	0.286292
ENSMUSG00000031851	Ntpcr	-0.364935	0.0477479	0.366166	0.184347
ENSMUSG00000054702	Ap1s3	-0.468138	0.0477207	0.366166	0.236452
ENSMUSG00000056069	Otulinl	-0.447596	0.0479628	0.366166	0.226322
ENSMUSG00000058385	H2bc8	1.00849	0.0479285	0.366166	0.509852
ENSMUSG00000025504	Eps8l2	0.607472	0.0480356	0.366289	0.307261
ENSMUSG00000040782	Cop1	-0.344202	0.0480263	0.366289	0.174091
ENSMUSG00000027713	1810062G17Rik	0.87403	0.0481873	0.367053	0.442387
ENSMUSG00000077426	Gm26387	-1.1554	0.0481925	0.367053	0.584817
ENSMUSG00000014776	Nol3	1.77445	0.0483661	0.36767	0.89885
ENSMUSG00000023456	Tpi1	0.313228	0.0483522	0.36767	0.158656
ENSMUSG00000031207	Msn	-0.35349	0.0483195	0.36767	0.179023
ENSMUSG00000094018	S100a2	1.50011	0.0483873	0.36767	0.759951
ENSMUSG00000062210	Tnfaip8	-0.423802	0.0484495	0.367926	0.214757
ENSMUSG00000103567	Pcdhga5	2.31388	0.048542	0.368412	1.17301
ENSMUSG00000028691	Prdx1	-0.406089	0.0486721	0.36875	0.205984
ENSMUSG00000029922	Mkrn1	0.381184	0.0486186	0.36875	0.193306
ENSMUSG00000070690	Albfm1	-0.69082	0.048647	0.36875	0.350372
ENSMUSG00000070570	Slc17a7	1.67518	0.0487329	0.368994	0.849946
ENSMUSG00000030256	Bhlhe41	1.01305	0.0488438	0.369434	0.514252
ENSMUSG00000032558	Nphp3	0.477255	0.0488482	0.369434	0.242272
ENSMUSG00000037573	Tob1	0.39554	0.0490249	0.370337	0.200947
ENSMUSG00000079457	Gm7609	-1.03123	0.049004	0.370337	0.523848
ENSMUSG00000020053	Igf1	1.9134	0.0491816	0.371304	0.972743
ENSMUSG00000021669	Cert1	0.390168	0.0492702	0.371322	0.198433
ENSMUSG00000022708	Zbtb20	0.493558	0.0492525	0.371322	0.250996
ENSMUSG00000050821	Fam131a	0.644011	0.0492529	0.371322	0.327508
ENSMUSG00000040189	Odad1	0.942969	0.0494193	0.372012	0.479893
ENSMUSG00000044345	Marveld1	0.442051	0.0494029	0.372012	0.224951
ENSMUSG00000008153	Clstn3	-0.44799	0.0498421	0.374882	0.228413
ENSMUSG00000074519	Zfp971	0.620133	0.0498586	0.374882	0.316205
ENSMUSG00000053604	Rpia	-0.445315	0.0499458	0.37532	0.227152
ENSMUSG00000004113	Cacna1b	1.29638	0.0500406	0.375666	0.661548
ENSMUSG00000049357	Brd8dc	-0.687497	0.0500791	0.375666	0.350891
ENSMUSG00000096100		-1.67776	0.0500656	0.375666	0.856262
ENSMUSG00000007041	Clic1	-0.34969	0.0503257	0.375989	0.17867
ENSMUSG00000021044	Adck1	-0.405548	0.0502656	0.375989	0.207155
ENSMUSG00000031349	Nsdhl	-0.370424	0.0501614	0.375989	0.189129
ENSMUSG00000034993	Vat1	0.379113	0.0502956	0.375989	0.193678
ENSMUSG00000037579	Kcnh3	2.14978	0.0503079	0.375989	1.09832
ENSMUSG00000037818	Abhd18	0.580196	0.0502341	0.375989	0.296326
ENSMUSG00000039853	Trim14	-0.522044	0.0502909	0.375989	0.266692
ENSMUSG00000039577	Nphp4	0.592553	0.0504663	0.376821	0.302943
ENSMUSG00000021640	Naip1	-0.90583	0.0505004	0.376858	0.463174
ENSMUSG00000022523	Fgf12	0.752605	0.0505617	0.376949	0.384929
ENSMUSG00000073130	Gm1141	0.779424	0.050571	0.376949	0.398662
ENSMUSG00000010609	Psen2	-0.421565	0.0507641	0.377826	0.215803
ENSMUSG00000020303	Stc2	0.464564	0.0508056	0.377826	0.237858
ENSMUSG00000031070	Mrgprf	0.772067	0.0507821	0.377826	0.39526
ENSMUSG00000063972	Nr6a1	0.409519	0.0507543	0.377826	0.209628
ENSMUSG00000022912	Pros1	-1.43274	0.0509213	0.378469	0.733932
ENSMUSG00000019935	Slc17a8	1.68395	0.0510556	0.379249	0.863118
ENSMUSG00000041096	Tspyl2	0.46058	0.0512201	0.380253	0.236239
ENSMUSG00000070371	Prss36	0.57293	0.0512952	0.380591	0.293961
ENSMUSG00000020573	Pik3cg	-0.409766	0.0515436	0.381996	0.210468
ENSMUSG00000027381	Bcl2l11	0.396332	0.0515266	0.381996	0.203553
ENSMUSG00000042268	Slc26a9	-1.19857	0.0517863	0.383575	0.61626
ENSMUSG00000037174	Elf2	0.354637	0.0519267	0.384394	0.182451
ENSMUSG00000098678	Mroh6	0.738595	0.0520924	0.3854	0.380255
ENSMUSG00000021831	Ero1a	0.514003	0.0524352	0.387133	0.265012
ENSMUSG00000021886	Gpr65	-0.651274	0.0523917	0.387133	0.335725
ENSMUSG00000046805	Mpeg1	-0.67932	0.0524764	0.387133	0.350308
ENSMUSG00000070738	Dgkd	-0.362957	0.0523799	0.387133	0.187091
ENSMUSG00000077380	Gm22661	-1.79345	0.0524751	0.387133	0.924833
ENSMUSG00000020844	Nxn	0.550541	0.0525419	0.387395	0.283979
ENSMUSG00000040363	Bcor	-0.3736	0.0525999	0.387602	0.192757
ENSMUSG00000034845	Plvap	-0.967686	0.0527381	0.388399	0.499565
ENSMUSG00000021583	Erap1	-0.33056	0.0528252	0.388442	0.170713
ENSMUSG00000026278	Bok	1.53813	0.0528342	0.388442	0.794374
ENSMUSG00000113880	A030005L19Rik	1.45279	0.0528307	0.388442	0.750289
ENSMUSG00000076437	Selenoh	-0.426789	0.0528817	0.388571	0.220462
ENSMUSG00000017493	Igfbp4	0.467898	0.0529129	0.388579	0.241729
ENSMUSG00000062783	Csprs	-0.771676	0.0531602	0.390173	0.399084
ENSMUSG00000056493	Foxk1	0.371931	0.0532248	0.390426	0.192402
ENSMUSG00000034361	Cpne2	-0.492586	0.0534553	0.391894	0.255064
ENSMUSG00000050846	Zfp623	0.461631	0.0535877	0.392642	0.239168
ENSMUSG00000040940	Arhgef1	-0.308548	0.0537532	0.393632	0.159967
ENSMUSG00000032012	Nectin1	1.54559	0.0538482	0.394104	0.801633
ENSMUSG00000020034	Tcp11l2	0.632665	0.0538941	0.394217	0.328199
ENSMUSG00000033016	Nfatc1	0.37922	0.0539874	0.394676	0.196799
ENSMUSG00000007872	Id3	-1.36549	0.0540658	0.395026	0.708863
ENSMUSG00000007594	Hapln4	1.08484	0.0541008	0.395058	0.563252
ENSMUSG00000000253	Gmpr	-0.656016	0.054132	0.395063	0.34065
ENSMUSG00000094595	Fsbp	-0.922239	0.0542123	0.395426	0.479052
ENSMUSG00000060716	Plekhh1	0.813516	0.0544319	0.39658	0.422961
ENSMUSG00000074652	Myh7b	0.48417	0.0544016	0.39658	0.251696
ENSMUSG00000057967	Fgf18	1.14695	0.0545456	0.397184	0.596598
ENSMUSG00000035161	Ints6	0.355226	0.054602	0.397371	0.184818
ENSMUSG00000031834	Pik3r2	0.347071	0.0549587	0.399742	0.180841
ENSMUSG00000044617	Zbtb39	0.447397	0.0550425	0.400126	0.233196
ENSMUSG00000029592	Usp30	0.422439	0.0551934	0.400998	0.220325
ENSMUSG00000035722	Abca7	-0.494973	0.0552361	0.401083	0.2582
ENSMUSG00000024049	Myom1	0.947738	0.0552758	0.401145	0.494463
ENSMUSG00000000901	Mmp11	0.981099	0.055466	0.402051	0.512267
ENSMUSG00000017652	Cd40	-0.383742	0.0554601	0.402051	0.200361
ENSMUSG00000017754	Pltp	1.10105	0.055494	0.402051	0.574964
ENSMUSG00000031903	Pla2g15	-0.308142	0.0555856	0.40249	0.160971
ENSMUSG00000037110	Ralgapa2	-0.532	0.0556228	0.402534	0.277955
ENSMUSG00000038290	Smg6	0.35625	0.0556695	0.402646	0.186166
ENSMUSG00000029408	Abcb9	0.454713	0.0557797	0.402872	0.237727
ENSMUSG00000030990	Pgap2	-0.345397	0.0557963	0.402872	0.180588
ENSMUSG00000033767	Tmem131l	-0.390641	0.0558254	0.402872	0.204268
ENSMUSG00000040407	Akap9	0.303765	0.0558173	0.402872	0.158835
ENSMUSG00000002279	Lmf1	0.441169	0.0561921	0.403875	0.231034
ENSMUSG00000006517	Mvd	-0.421573	0.0560928	0.403875	0.220683
ENSMUSG00000020389	Cdkl3	-0.558784	0.0561187	0.403875	0.29254
ENSMUSG00000037822	Smim14	0.441688	0.0561625	0.403875	0.231278
ENSMUSG00000039660	Spout1	-0.381322	0.0560547	0.403875	0.199581
ENSMUSG00000047604	Frat2	0.569526	0.056083	0.403875	0.29812
ENSMUSG00000049878	Rlf	0.345752	0.0561817	0.403875	0.181057
ENSMUSG00000053293	Pom121	0.359846	0.0562143	0.403875	0.188463
ENSMUSG00000026014	Raph1	0.614109	0.0563609	0.404702	0.321821
ENSMUSG00000015745	Plekho1	0.388176	0.0564222	0.404917	0.203472
ENSMUSG00000035173	Ccdc186	0.364162	0.0564733	0.40506	0.190924
ENSMUSG00000026031	Cflar	-0.482697	0.056697	0.406213	0.253299
ENSMUSG00000034858	Atosa	0.427887	0.056684	0.406213	0.224525
ENSMUSG00000073490	Ifi207	-0.59096	0.0567332	0.406248	0.310157
ENSMUSG00000050824	Sstr5	1.6605	0.0568173	0.406466	0.871783
ENSMUSG00000118859	Gm26316	-1.95819	0.0568266	0.406466	1.02812
ENSMUSG00000015829	Tnr	-0.915902	0.0568883	0.406682	0.480998
ENSMUSG00000118663	Afg2b	-0.435628	0.056975	0.407077	0.228856
ENSMUSG00000035298	Klhl35	0.910582	0.0571504	0.408104	0.47871
ENSMUSG00000079480	Pin4	-0.372664	0.0572173	0.408356	0.195969
ENSMUSG00000026409	Pfkfb2	0.524818	0.0574154	0.409544	0.276201
ENSMUSG00000071540	3425401B19Rik	-0.686837	0.0574581	0.409623	0.361529
ENSMUSG00000059674	Cdh24	0.703005	0.0575037	0.409722	0.370107
ENSMUSG00000034022	Cpsf1	-0.341974	0.0576106	0.410257	0.180115
ENSMUSG00000025220	Oga	0.30173	0.0577085	0.410728	0.158981
ENSMUSG00000024013	Fgd2	-0.366704	0.0579041	0.411215	0.193366
ENSMUSG00000033863	Klf9	0.349845	0.0578479	0.411215	0.184435
ENSMUSG00000051650	B3gnt2	-0.716038	0.0578851	0.411215	0.377544
ENSMUSG00000055137	Sugct	1.24123	0.0578429	0.411215	0.654352
ENSMUSG00000001138	Cnnm3	0.338258	0.05807	0.411755	0.178484
ENSMUSG00000001507	Itga3	0.364749	0.0580774	0.411755	0.192468
ENSMUSG00000021890	Eaf1	0.377637	0.0580912	0.411755	0.19928
ENSMUSG00000063362	Alg11	0.421743	0.0581076	0.411755	0.222569
ENSMUSG00000059895	Ptp4a3	-0.379668	0.0581872	0.412093	0.200428
ENSMUSG00000015289	Lage3	-0.458869	0.0583074	0.412497	0.242354
ENSMUSG00000040209	Zfp704	0.381545	0.058308	0.412497	0.201516
ENSMUSG00000025780	Itih5	0.42514	0.0583491	0.412561	0.224577
ENSMUSG00000027611	Procr	-0.670498	0.0584472	0.413029	0.354324
ENSMUSG00000017418	Arl5b	0.497011	0.0585564	0.413575	0.262759
ENSMUSG00000062797	Hikeshi	0.454379	0.0586582	0.414067	0.240317
ENSMUSG00000028950	Tas1r1	1.0036	0.0588927	0.415043	0.531288
ENSMUSG00000029311	Hsd17b11	0.412237	0.0588551	0.415043	0.218198
ENSMUSG00000111375	Btbd8	-0.4752	0.0588907	0.415043	0.251561
ENSMUSG00000071713	Csf2rb	-0.501326	0.0589358	0.41512	0.265439
ENSMUSG00000030283	St8sia1	-0.912366	0.059161	0.416174	0.483502
ENSMUSG00000038708	Golga4	0.333285	0.0591551	0.416174	0.176618
ENSMUSG00000042712	Tceal9	1.91938	0.059182	0.416174	1.01725
ENSMUSG00000024981	Acsl5	-0.323685	0.0593227	0.41671	0.171644
ENSMUSG00000028799	Zfp362	0.529634	0.0593036	0.41671	0.280833
ENSMUSG00000049482	Ctu2	-0.371955	0.0593768	0.416863	0.197283
ENSMUSG00000002032	Tmem25	0.963912	0.0594609	0.417	0.511421
ENSMUSG00000020277	Pfkl	0.313516	0.0594426	0.417	0.16633
ENSMUSG00000050288	Fzd2	0.711241	0.0595438	0.417356	0.377485
ENSMUSG00000042719	Naa25	-0.330843	0.0596582	0.417931	0.175671
ENSMUSG00000022026	Olfm4	0.961701	0.0597459	0.418308	0.510819
ENSMUSG00000034818	Celf5	1.42091	0.0597768	0.418308	0.754823
ENSMUSG00000021007	Spata7	0.479028	0.0598132	0.418337	0.254509
ENSMUSG00000023074	Mospd1	0.46659	0.0598688	0.418361	0.247954
ENSMUSG00000045757	Zfp764	0.453276	0.0598815	0.418361	0.240891
ENSMUSG00000019864	Rtn4ip1	-0.567913	0.0601002	0.418757	0.302072
ENSMUSG00000021003	Galc	0.46437	0.0600548	0.418757	0.246954
ENSMUSG00000028653	Trit1	-0.364098	0.0600718	0.418757	0.193642
ENSMUSG00000028758	Kif17	-0.557355	0.0600589	0.418757	0.296409
ENSMUSG00000062327	T	2.11862	0.0599729	0.418757	1.12633
ENSMUSG00000003031	Cdkn1b	0.58251	0.0602741	0.41884	0.310046
ENSMUSG00000009350	Mpo	1.68434	0.0602625	0.41884	0.896466
ENSMUSG00000044243	Bhlha9	-1.85491	0.0602556	0.41884	0.987222
ENSMUSG00000046312	Myorg	0.838902	0.0601699	0.41884	0.446332
ENSMUSG00000055184	Fam72a	-0.456996	0.0602696	0.41884	0.243236
ENSMUSG00000035458	Tnni3	1.82568	0.0603766	0.418877	0.972125
ENSMUSG00000041842	Fhdc1	0.528571	0.060354	0.418877	0.281424
ENSMUSG00000047180	Neurl3	0.429628	0.0603663	0.418877	0.228756
ENSMUSG00000039671	Zmynd8	0.321408	0.0604882	0.419426	0.171215
ENSMUSG00000002031	Ift46	0.361441	0.0605246	0.419454	0.192568
ENSMUSG00000036030	Prtg	0.450456	0.0605636	0.419499	0.24003
ENSMUSG00000024696	Lpxn	-0.334018	0.0607301	0.420087	0.1781
ENSMUSG00000027364	Usp50	-1.15557	0.0608718	0.420087	0.616491
ENSMUSG00000028601	Echdc2	0.42511	0.0607994	0.420087	0.226731
ENSMUSG00000040093	Bmf	-0.768461	0.060865	0.420087	0.409961
ENSMUSG00000053091	Lins1	0.405579	0.0606886	0.420087	0.216221
ENSMUSG00000094198	Ighv1-50	-1.53139	0.060876	0.420087	0.817006
ENSMUSG00000107283	Mpv17	0.455216	0.0608701	0.420087	0.242855
ENSMUSG00000015243	Abca1	0.640523	0.0610955	0.420927	0.342013
ENSMUSG00000026765	Lypd6b	-1.94662	0.0610775	0.420927	1.03934
ENSMUSG00000053395	Cacng8	-0.356702	0.0610376	0.420927	0.190421
ENSMUSG00000009828	Cilk1	0.501323	0.0611544	0.421108	0.267747
ENSMUSG00000031465	Angpt2	0.653508	0.0613286	0.421276	0.349261
ENSMUSG00000039678	Tbc1d13	-0.387259	0.0613416	0.421276	0.206977
ENSMUSG00000042807	Hecw2	0.500078	0.0612438	0.421276	0.267174
ENSMUSG00000060519	Tor3a	-0.392822	0.0612953	0.421276	0.209913
ENSMUSG00000071203	Naip5	-0.490933	0.0613097	0.421276	0.262355
ENSMUSG00000036186	Dipk1b	0.640337	0.061385	0.421349	0.342296
ENSMUSG00000023805	Synj2	0.344049	0.0614264	0.42141	0.183943
ENSMUSG00000036523	Greb1	-0.432671	0.06147	0.421485	0.231362
ENSMUSG00000032126	Hmbs	-0.44367	0.0615357	0.421712	0.237304
ENSMUSG00000039236	Isg20	-0.533092	0.0616618	0.422352	0.285271
ENSMUSG00000030376	Slc8a2	1.19431	0.0617676	0.422853	0.639363
ENSMUSG00000021360	Gcnt2	-0.650168	0.0619995	0.424216	0.348373
ENSMUSG00000029490	Slc49a3	-0.896985	0.0620692	0.424468	0.480751
ENSMUSG00000010021	Kif19a	1.0181	0.0623446	0.426126	0.546241
ENSMUSG00000039179	Tekt5	1.90022	0.0623967	0.426256	1.01972
ENSMUSG00000018585	Atox1	-0.356264	0.062512	0.42647	0.191268
ENSMUSG00000033565	Rbfox2	0.326552	0.062527	0.42647	0.175326
ENSMUSG00000037656	Slc20a2	-0.453136	0.0624916	0.42647	0.243256
ENSMUSG00000030579	Tyrobp	-0.576873	0.0626512	0.427092	0.30987
ENSMUSG00000034614	Pik3ip1	0.602473	0.0626888	0.427123	0.323668
ENSMUSG00000041945	Mfsd9	0.785001	0.0627222	0.427126	0.421781
ENSMUSG00000036676	Tmtc3	0.392595	0.0629599	0.428293	0.211132
ENSMUSG00000037058	Paip2	0.331727	0.0629288	0.428293	0.178377
ENSMUSG00000019689	Fmc1	-0.446942	0.063047	0.428435	0.240439
ENSMUSG00000037509	Arhgef4	-0.60923	0.0630169	0.428435	0.327706
ENSMUSG00000028128	F3	0.971873	0.0632229	0.429404	0.523182
ENSMUSG00000016933	Plcg1	0.379309	0.0633944	0.430117	0.204323
ENSMUSG00000019326	Aoc3	1.13833	0.0633831	0.430117	0.613164
ENSMUSG00000092035	Peg10	0.485007	0.0635913	0.431227	0.261455
ENSMUSG00000037847	Nmrk1	0.602636	0.0636342	0.431291	0.324918
ENSMUSG00000018217	Pmp22	1.09033	0.0638489	0.432286	0.588338
ENSMUSG00000034177	Rnf43	0.886972	0.0638886	0.432286	0.478679
ENSMUSG00000034893	Cog3	0.346144	0.0639034	0.432286	0.186817
ENSMUSG00000094502	Ighv1-69	-1.20881	0.0639148	0.432286	0.65243
ENSMUSG00000026566	Mpzl1	-0.399848	0.0639952	0.432603	0.215875
ENSMUSG00000019297	Nop9	-0.394952	0.0640492	0.432742	0.213276
ENSMUSG00000022637	Cblb	0.451037	0.0640905	0.432795	0.243599
ENSMUSG00000036932	Aifm1	-0.39581	0.0641532	0.432992	0.213823
ENSMUSG00000037437	Adam32	-1.15812	0.0643957	0.434402	0.626202
ENSMUSG00000019863	Qrsl1	-0.471316	0.0647431	0.435382	0.255176
ENSMUSG00000021764	Ndufs4	-0.35	0.0646989	0.435382	0.189462
ENSMUSG00000031490	Eif4ebp1	0.326867	0.0646892	0.435382	0.176933
ENSMUSG00000033594	Spata2l	0.669144	0.0646598	0.435382	0.362169
ENSMUSG00000038368	Focad	-0.393194	0.0646719	0.435382	0.212823
ENSMUSG00000058897	Col25a1	0.409625	0.0647363	0.435382	0.22177
ENSMUSG00000032290	Ptpn9	0.385337	0.0648	0.435538	0.20867
ENSMUSG00000032842	Abcc10	0.429639	0.0648427	0.435599	0.232697
ENSMUSG00000005705	Agrp	0.878742	0.0650249	0.436324	0.47626
ENSMUSG00000013523	Bcas1	-2.19009	0.0651299	0.436324	1.18745
ENSMUSG00000015776	Med22	0.373979	0.0651324	0.436324	0.20277
ENSMUSG00000019790	Stxbp5	0.357268	0.0651312	0.436324	0.193709
ENSMUSG00000023206	Il15ra	-0.610287	0.0651776	0.436324	0.330952
ENSMUSG00000036452	Arhgap26	-0.604653	0.0649879	0.436324	0.327664
ENSMUSG00000070144	Mir1a-1	-1.4489	0.065187	0.436324	0.785749
ENSMUSG00000061143	Maml3	0.323597	0.0652211	0.436327	0.175511
ENSMUSG00000027424	Mgme1	0.376	0.0655138	0.438058	0.204155
ENSMUSG00000018167	Stard3	-0.360872	0.0655711	0.438214	0.195983
ENSMUSG00000036615	Rfxap	0.425274	0.0656963	0.438536	0.231066
ENSMUSG00000038147	Cd84	-0.680413	0.0657098	0.438536	0.369709
ENSMUSG00000040943	Tet2	-0.528283	0.0657211	0.438536	0.28706
ENSMUSG00000038146	Notch3	1.1862	0.0657797	0.438701	0.644702
ENSMUSG00000066107	Larp7-ps	-0.672548	0.0658587	0.438775	0.365637
ENSMUSG00000072770	Acrbp	0.612608	0.0658282	0.438775	0.333013
ENSMUSG00000050428	Fbxo46	0.436986	0.0658965	0.438801	0.237605
ENSMUSG00000036103	Colec12	0.456862	0.065981	0.439137	0.24849
ENSMUSG00000034271	Jdp2	-0.450674	0.0661547	0.440067	0.245281
ENSMUSG00000018476	Kdm6b	0.487413	0.0663122	0.440887	0.265431
ENSMUSG00000010142	Tnfrsf13b	-0.427651	0.0663773	0.441093	0.232942
ENSMUSG00000031360	Ctps2	-0.396142	0.0664185	0.44114	0.215812
ENSMUSG00000002250	Ppard	0.461068	0.0665921	0.442066	0.251343
ENSMUSG00000037905	Bri3bp	-0.283703	0.0666839	0.442448	0.154708
ENSMUSG00000017009	Sdc4	-0.384834	0.0667522	0.442485	0.209909
ENSMUSG00000038352	Arl5c	-0.692323	0.066758	0.442485	0.377638
ENSMUSG00000020635	Fkbp1b	0.566663	0.066874	0.442615	0.309226
ENSMUSG00000021062	Rab15	1.09048	0.0668899	0.442615	0.595107
ENSMUSG00000031652	N4bp1	-0.440053	0.0669829	0.442615	0.240231
ENSMUSG00000034930	Rtkn	0.539634	0.0669644	0.442615	0.294574
ENSMUSG00000053198	Prx	0.574002	0.0668976	0.442615	0.313258
ENSMUSG00000060992	Copz1	-0.32561	0.0669779	0.442615	0.177752
ENSMUSG00000008305	Tle1	0.475907	0.0670383	0.442754	0.259857
ENSMUSG00000019877	Serinc1	0.33129	0.0670877	0.442854	0.180925
ENSMUSG00000024857	Cabp2	-1.80594	0.0671502	0.443041	0.986495
ENSMUSG00000021707	Dhfr	0.399331	0.0673745	0.444067	0.218313
ENSMUSG00000022558	Mroh1	0.3829	0.0673733	0.444067	0.209329
ENSMUSG00000000976	Heatr6	-0.365587	0.0676258	0.445269	0.200049
ENSMUSG00000025503	Taldo1	-0.356892	0.0676027	0.445269	0.195274
ENSMUSG00000024330	Col11a2	0.40261	0.0679327	0.446607	0.220554
ENSMUSG00000028576	Ift74	0.424318	0.0678996	0.446607	0.232418
ENSMUSG00000042492	Tbc1d10b	-0.367975	0.0678792	0.446607	0.201541
ENSMUSG00000020137	Thap2	0.388091	0.0680297	0.447018	0.212675
ENSMUSG00000054161	Fam83e	1.17837	0.0682298	0.44765	0.646219
ENSMUSG00000078787	Cyp2t4	0.970018	0.0682058	0.44765	0.531912
ENSMUSG00000117666	Gm550	-0.844563	0.0681749	0.44765	0.463066
ENSMUSG00000035142	Nubpl	-0.433581	0.0684237	0.448694	0.237943
ENSMUSG00000038026	Kcnj9	-0.910496	0.0685086	0.448796	0.49982
ENSMUSG00000038602	Slc35f1	1.31691	0.0685058	0.448796	0.722914
ENSMUSG00000023033	Scn8a	1.58809	0.0688214	0.450616	0.872772
ENSMUSG00000003665	Has1	-0.879359	0.0688911	0.450704	0.483394
ENSMUSG00000033644	Piwil2	0.373963	0.0689045	0.450704	0.205582
ENSMUSG00000018809	Smyd4	0.486472	0.0690618	0.451276	0.267584
ENSMUSG00000056413	Adap1	-0.330767	0.0690588	0.451276	0.181937
ENSMUSG00000021508	Cxcl14	-0.378911	0.06915	0.451375	0.208486
ENSMUSG00000029253	Cenpc1	-0.352693	0.069127	0.451375	0.194045
ENSMUSG00000032041	Tirap	0.437874	0.0691818	0.451375	0.240957
ENSMUSG00000022216	Psme1	-0.361965	0.0692248	0.451428	0.199216
ENSMUSG00000025027	Xpnpep1	0.30166	0.0693062	0.451731	0.166074
ENSMUSG00000032264	Zw10	-0.359748	0.0694645	0.452492	0.198166
ENSMUSG00000064373	Selenop	0.838214	0.0694929	0.452492	0.461774
ENSMUSG00000054091	1810037I17Rik	-0.531209	0.0695791	0.452794	0.292735
ENSMUSG00000090272	Mndal	-0.533689	0.0696094	0.452794	0.294134
ENSMUSG00000056501	Cebpb	-0.463053	0.0697274	0.453333	0.255312
ENSMUSG00000019505	Ubb	0.364457	0.0701769	0.455957	0.201272
ENSMUSG00000038542	Pcid2	0.306143	0.0702016	0.455957	0.169083
ENSMUSG00000062232	Rapgef2	-0.56349	0.0702766	0.455987	0.311299
ENSMUSG00000071547	Nt5dc2	0.429531	0.0702622	0.455987	0.237282
ENSMUSG00000060090	Rp2	-0.505087	0.0704184	0.456527	0.279176
ENSMUSG00000078771	Evi2a	-0.44511	0.0704305	0.456527	0.246035
ENSMUSG00000040084	Bub1b	-0.386375	0.0706084	0.45745	0.213704
ENSMUSG00000044176	Spink10	1.00726	0.070728	0.457995	0.557353
ENSMUSG00000028962	Slc4a2	0.330584	0.0708538	0.45858	0.183006
ENSMUSG00000052593	Adam17	-0.41419	0.0709181	0.458767	0.229341
[truncated: 15,283 more rows]

## Sheet: TABLE_S15
Table S15. Differentially expressed genes in 24-hour EtOH-treated compared to LPS-treated microglia cells
Ensembl ID	Gene symbol	log2FC	pval	padj	lfcSE
ENSMUSG00000026822	Lcn2	-8.06489	2.50139e-82	3.44841e-78	0.419602
ENSMUSG00000027399	Il1a	-5.5848	3.81162e-57	2.62735e-53	0.350544
ENSMUSG00000069792	Wfdc17	-3.66573	4.68985e-39	2.15514e-35	0.280402
ENSMUSG00000027398	Il1b	-6.18025	2.00092e-38	6.89618e-35	0.476786
ENSMUSG00000008496	Pou2f2	-4.04475	4.61843e-34	1.27339e-30	0.332416
ENSMUSG00000038067	Csf3	-6.48457	9.58429e-32	2.20215e-28	0.553095
ENSMUSG00000042677	Zc3h12a	-2.229	5.77042e-28	1.13644e-24	0.203324
ENSMUSG00000026073	Il1r2	2.75469	3.19974e-27	5.51395e-24	0.254906
ENSMUSG00000022126	Acod1	-3.42147	6.09562e-25	9.33713e-22	0.331733
ENSMUSG00000026959	Grin1	3.87725	1.09185e-23	1.50522e-20	0.386451
ENSMUSG00000042349	Ikbke	-2.55355	3.12267e-23	3.91355e-20	0.257189
ENSMUSG00000020841	Cpd	-2.20612	3.94593e-23	4.53321e-20	0.22272
ENSMUSG00000071637	Cebpd	-2.69972	5.66513e-23	6.00765e-20	0.273552
ENSMUSG00000053113	Socs3	-1.85166	7.30041e-23	7.18882e-20	0.188107
ENSMUSG00000026984	Il36a	-5.61662	7.7927e-21	7.16201e-18	0.599911
ENSMUSG00000003617	Cp	-3.27665	2.61362e-19	2.25196e-16	0.364725
ENSMUSG00000006567	Atp7b	2.97344	5.35142e-19	4.33969e-16	0.333917
ENSMUSG00000020826	Nos2	-3.17016	6.32797e-19	4.84652e-16	0.356755
ENSMUSG00000004698	Hdac9	1.61335	9.35559e-19	6.57614e-16	0.182453
ENSMUSG00000044103	Il36g	-3.83114	9.54032e-19	6.57614e-16	0.433369
ENSMUSG00000028163	Nfkb1	-1.61409	7.73737e-18	5.0794e-15	0.18761
ENSMUSG00000029810	Tmem176b	-1.6937	1.00297e-17	6.285e-15	0.197549
ENSMUSG00000021200	Asb2	-3.33326	1.46445e-17	8.77781e-15	0.390772
ENSMUSG00000028268	Gbp3	-1.91079	2.96981e-17	1.70591e-14	0.22619
ENSMUSG00000058427	Cxcl2	-2.76411	1.11065e-16	6.12455e-14	0.333334
ENSMUSG00000050578	Mmp13	-2.94493	2.48763e-16	1.31902e-13	0.359318
ENSMUSG00000026177	Slc11a1	-2.14811	3.40671e-15	1.73944e-12	0.272776
ENSMUSG00000040026	Saa3	-3.82642	7.59935e-15	3.74159e-12	0.492202
ENSMUSG00000025044	Msr1	-2.62494	1.58284e-14	7.5245e-12	0.34176
ENSMUSG00000024968	Rcor2	1.22558	2.14604e-14	9.86175e-12	0.160383
ENSMUSG00000023120	Ldc1	5.15299	2.51512e-14	1.1185e-11	0.676147
ENSMUSG00000040721	Zfhx2	1.3725	2.95662e-14	1.27375e-11	0.180587
ENSMUSG00000066152	Slc31a2	-1.38636	3.32558e-14	1.38929e-11	0.182777
ENSMUSG00000024772	Ehd1	-1.52519	6.83612e-14	2.77184e-11	0.203603
ENSMUSG00000017737	Mmp9	-2.2284	8.24837e-14	3.24891e-11	0.298461
ENSMUSG00000049988	Lrrc25	-2.54741	1.22727e-13	4.69977e-11	0.343604
ENSMUSG00000025746	Il6	-4.88402	1.28649e-13	4.79339e-11	0.65933
ENSMUSG00000021322	Aoah	-2.08207	5.51938e-13	2.00237e-10	0.288701
ENSMUSG00000031722	Hp	-2.48384	1.31386e-12	4.64431e-10	0.350189
ENSMUSG00000027219	Slc28a2	-2.34833	1.93348e-12	6.66375e-10	0.333608
ENSMUSG00000032589	Bsn	1.58265	2.21746e-12	7.45607e-10	0.225447
ENSMUSG00000023367	Tmem176a	-1.66917	2.29623e-12	7.53711e-10	0.237936
ENSMUSG00000053338	Tarm1	-2.31147	3.97171e-12	1.27335e-09	0.333152
ENSMUSG00000024401	Tnf	-1.67709	4.96242e-12	1.55482e-09	0.242822
ENSMUSG00000018849	Wwc1	2.88954	8.17519e-12	2.50452e-09	0.42273
ENSMUSG00000035513	Ntng2	-2.40411	1.04991e-11	3.14655e-09	0.353573
ENSMUSG00000023030	Slc11a2	-1.32444	1.2626e-11	3.70344e-09	0.195551
ENSMUSG00000062515	Fabp4	-1.77818	1.39809e-11	4.01543e-09	0.263118
ENSMUSG00000021733	Slc4a7	-1.48312	1.81243e-11	5.09921e-09	0.220689
ENSMUSG00000019122	Ccl9	-1.23172	2.67585e-11	7.37785e-09	0.184849
ENSMUSG00000034522	Zfp395	1.75555	2.87667e-11	7.70949e-09	0.263884
ENSMUSG00000035356	Nfkbiz	-1.75289	2.90797e-11	7.70949e-09	0.263547
ENSMUSG00000079173	Zan	2.42459	2.98142e-11	7.75507e-09	0.364739
ENSMUSG00000047945	Marcksl1	-1.4668	3.26393e-11	8.3327e-09	0.221098
ENSMUSG00000035165	Kcne3	1.77865	4.28586e-11	1.07427e-08	0.269744
ENSMUSG00000035164	Zc3h12c	-1.68815	4.76887e-11	1.17399e-08	0.256637
ENSMUSG00000035441	Myo1d	-1.30657	5.21288e-11	1.26079e-08	0.19903
ENSMUSG00000079334	Naa80	1.69732	7.0492e-11	1.67552e-08	0.260341
ENSMUSG00000053175	Bcl3	-2.25467	7.94589e-11	1.85665e-08	0.346785
ENSMUSG00000043421	Hilpda	1.30618	9.52576e-11	2.1887e-08	0.201749
ENSMUSG00000003283	Hck	-2.03463	1.14256e-10	2.58218e-08	0.315605
ENSMUSG00000040447	Spns2	2.02004	1.16609e-10	2.59286e-08	0.313491
ENSMUSG00000030156	Cd69	-2.26175	1.40454e-10	3.02547e-08	0.35255
ENSMUSG00000079071	Slc28a2b	-2.27922	1.39388e-10	3.02547e-08	0.35521
ENSMUSG00000014164	Klhl3	3.25964	1.49112e-10	3.16255e-08	0.50882
ENSMUSG00000029401	Rilpl2	-1.08779	1.62853e-10	3.40165e-08	0.170157
ENSMUSG00000063354	Slc39a4	-1.3752	2.54328e-10	5.23309e-08	0.217445
ENSMUSG00000050272	Dscam	1.00394	3.07651e-10	6.16325e-08	0.159486
ENSMUSG00000066682	Pilrb2	-2.0167	3.08475e-10	6.16325e-08	0.320393
ENSMUSG00000027322	Siglec1	-1.73288	3.20478e-10	6.31158e-08	0.275562
ENSMUSG00000028859	Csf3r	-2.39713	4.6625e-10	9.05312e-08	0.384768
ENSMUSG00000019055	Plod1	1.07576	4.74372e-10	9.0829e-08	0.172747
ENSMUSG00000029254	Stap1	-1.57133	6.44069e-10	1.21632e-07	0.254291
ENSMUSG00000040264	Gbp2b	-1.72421	7.37711e-10	1.37434e-07	0.280006
ENSMUSG00000020400	Tnip1	-1.54062	8.82143e-10	1.6215e-07	0.251349
ENSMUSG00000025481	Urah	-4.95101	1.4559e-09	2.64092e-07	0.81846
ENSMUSG00000029063	Nadk	-1.18078	1.76373e-09	3.15777e-07	0.196202
ENSMUSG00000066684	Pilrb1	-1.97301	2.01664e-09	3.56427e-07	0.329029
ENSMUSG00000000204	Slfn4	-1.74025	2.28738e-09	3.99162e-07	0.291209
ENSMUSG00000070327	Rnf213	-1.06488	2.4361e-09	4.198e-07	0.178501
ENSMUSG00000025492	Ifitm3	-1.40553	2.55894e-09	4.35525e-07	0.235921
ENSMUSG00000020099	Unc5b	1.2624	2.77496e-09	4.66531e-07	0.212368
ENSMUSG00000068874	Selenbp1	2.33443	2.83615e-09	4.71074e-07	0.392947
ENSMUSG00000039195	Bbln	-1.80018	3.33504e-09	5.47344e-07	0.304384
ENSMUSG00000035385	Ccl2	-2.12789	3.56776e-09	5.78648e-07	0.360472
ENSMUSG00000035692	Isg15	-1.50153	3.6987e-09	5.9291e-07	0.25462
ENSMUSG00000017002	Slpi	-1.95525	4.18687e-09	6.6345e-07	0.332717
ENSMUSG00000030584	Dpf1	1.22168	4.43571e-09	6.94894e-07	0.208226
ENSMUSG00000010051	Hyal1	1.79068	5.45664e-09	8.45227e-07	0.307012
ENSMUSG00000031785	Adgrg1	1.92719	5.58664e-09	8.55749e-07	0.330639
ENSMUSG00000030790	Adm	2.03494	6.89928e-09	1.03384e-06	0.351254
ENSMUSG00000031155	Pim2	-2.04852	6.89027e-09	1.03384e-06	0.353585
ENSMUSG00000045551	Fpr1	-3.28444	7.74445e-09	1.14801e-06	0.56884
ENSMUSG00000072620	Slfn2	-1.58394	7.93652e-09	1.16397e-06	0.274523
ENSMUSG00000052776	Oas1a	-1.03063	8.51414e-09	1.23554e-06	0.178992
ENSMUSG00000056054	S100a8	-2.70244	9.08388e-09	1.30448e-06	0.470235
ENSMUSG00000027533	Fabp5	-1.22362	1.05107e-08	1.49383e-06	0.213835
ENSMUSG00000024737	Slc15a3	-1.16767	1.09515e-08	1.54058e-06	0.204306
ENSMUSG00000003206	Ebi3	-2.84409	1.39641e-08	1.94454e-06	0.501264
ENSMUSG00000090698	Apold1	2.16667	1.42108e-08	1.95911e-06	0.382074
ENSMUSG00000024778	Fas	-2.18535	1.80789e-08	2.46768e-06	0.388201
ENSMUSG00000071042	Rasgrp3	0.88046	1.83022e-08	2.47367e-06	0.156462
ENSMUSG00000033684	Qsox1	-1.66973	1.86581e-08	2.49728e-06	0.296893
ENSMUSG00000050737	Ptges	-1.28794	2.00783e-08	2.66153e-06	0.229526
ENSMUSG00000038550	Ciart	1.33255	2.09415e-08	2.74952e-06	0.237783
ENSMUSG00000033227	Wnt6	-2.75221	2.15736e-08	2.80579e-06	0.491564
ENSMUSG00000046245	Pilra	-1.50515	2.41711e-08	3.11423e-06	0.269782
ENSMUSG00000030474	Siglece	-2.66072	2.51353e-08	3.20847e-06	0.477488
ENSMUSG00000098557	Kctd12	-1.21026	2.83287e-08	3.58293e-06	0.218007
ENSMUSG00000053581	Zfand2a	1.13559	3.00413e-08	3.765e-06	0.204936
ENSMUSG00000037664	Cdkn1c	1.62333	3.47066e-08	4.3105e-06	0.294302
ENSMUSG00000051435	Fhad1	1.29311	4.0231e-08	4.952e-06	0.235547
ENSMUSG00000055202	Zfp811	-1.78552	4.22123e-08	5.1499e-06	0.325745
ENSMUSG00000076441	Ass1	-0.990361	4.26075e-08	5.15251e-06	0.180733
ENSMUSG00000054871	Tmem158	2.086	4.84807e-08	5.81179e-06	0.382276
ENSMUSG00000022051	Bnip3l	0.959777	5.87973e-08	6.98776e-06	0.177002
ENSMUSG00000046908	Ltb4r1	-3.71969	6.12238e-08	7.21394e-06	0.686899
ENSMUSG00000079419	Ms4a6c	-2.66935	6.25978e-08	7.31334e-06	0.493299
ENSMUSG00000025329	Padi1	3.7392	6.82278e-08	7.90411e-06	0.692987
ENSMUSG00000033355	Rtp4	-1.27696	7.02334e-08	8.06865e-06	0.236887
ENSMUSG00000043263	Ifi209	-2.00918	7.32463e-08	8.34524e-06	0.373243
ENSMUSG00000015340	Cybb	-2.16733	7.77788e-08	8.78901e-06	0.403433
ENSMUSG00000003882	Il7r	1.79787	8.87474e-08	9.94692e-06	0.336152
ENSMUSG00000033066	Gas7	-1.72256	9.58604e-08	1.05723e-05	0.322916
ENSMUSG00000038459	Abhd17c	-0.780956	9.51918e-08	1.05723e-05	0.146365
ENSMUSG00000039146	Ifi44l	-1.57957	1.01441e-07	1.10989e-05	0.296681
ENSMUSG00000019987	Arg1	2.82792	1.04602e-07	1.13547e-05	0.531709
ENSMUSG00000026981	Il1rn	-1.33775	1.10988e-07	1.19538e-05	0.252037
ENSMUSG00000078763	Slfn1	-2.21857	1.13863e-07	1.21683e-05	0.418354
ENSMUSG00000047878	A4galt	-2.8904	1.25375e-07	1.32956e-05	0.546857
ENSMUSG00000030409	Dmpk	1.15033	1.32174e-07	1.39095e-05	0.218039
ENSMUSG00000020806	Rhbdf2	-0.930823	1.4577e-07	1.52242e-05	0.177036
ENSMUSG00000026360	Rgs2	1.4418	1.77067e-07	1.83538e-05	0.276106
ENSMUSG00000066861	Oas1g	-1.12256	1.88669e-07	1.94103e-05	0.215455
ENSMUSG00000052727	Map1b	1.07473	2.09425e-07	2.13861e-05	0.207046
ENSMUSG00000041075	Fzd7	1.17615	2.23726e-07	2.26786e-05	0.227124
ENSMUSG00000094733	Csta3	-2.45015	2.25495e-07	2.26911e-05	0.473277
ENSMUSG00000033220	Rac2	-1.06286	2.32298e-07	2.32062e-05	0.205525
ENSMUSG00000005125	Ndrg1	1.53448	2.49088e-07	2.47046e-05	0.297472
ENSMUSG00000005800	Mmp8	-2.3615	2.63204e-07	2.59181e-05	0.458718
ENSMUSG00000016308	Ube2a	1.22198	2.65092e-07	2.59188e-05	0.237429
ENSMUSG00000046808	Atp10d	-1.00028	2.7467e-07	2.66662e-05	0.194605
ENSMUSG00000025498	Irf7	-1.32063	3.0561e-07	2.94625e-05	0.257937
ENSMUSG00000020227	Irak3	-2.15596	3.07986e-07	2.94854e-05	0.42121
ENSMUSG00000025408	Ddit3	1.31816	3.30952e-07	3.14655e-05	0.258213
ENSMUSG00000029084	Cd38	-1.56853	3.35286e-07	3.16593e-05	0.307407
ENSMUSG00000029379	Cxcl3	-1.4553	3.47117e-07	3.23335e-05	0.285583
ENSMUSG00000033538	Casp4	-1.44619	3.46693e-07	3.23335e-05	0.283784
ENSMUSG00000006818	Sod2	-1.25468	3.80995e-07	3.5251e-05	0.247071
ENSMUSG00000004730	Adgre1	-2.0371	3.8635e-07	3.55082e-05	0.401355
ENSMUSG00000027068	Dhrs9	1.00322	3.88973e-07	3.55125e-05	0.197707
ENSMUSG00000041754	Trem3	-1.74676	4.12637e-07	3.74251e-05	0.345003
ENSMUSG00000020407	Upp1	-1.77146	4.67531e-07	4.21266e-05	0.351538
ENSMUSG00000037465	Klf10	1.04947	5.32203e-07	4.76425e-05	0.209295
ENSMUSG00000042439	Zfp532	0.959801	5.70397e-07	5.07322e-05	0.191923
ENSMUSG00000057706	Mex3b	1.07224	6.04168e-07	5.33914e-05	0.214883
ENSMUSG00000000386	Mx1	-1.51685	6.50043e-07	5.70796e-05	0.30485
ENSMUSG00000079197	Psme2	-0.814111	6.75752e-07	5.89615e-05	0.163864
ENSMUSG00000000682	Cd52	-1.22095	6.92369e-07	6.00315e-05	0.245986
ENSMUSG00000042265	Trem1	-1.51209	6.99716e-07	6.02893e-05	0.304768
ENSMUSG00000028270	Gbp2	-1.67172	7.11257e-07	6.0903e-05	0.337159
ENSMUSG00000027660	Skil	-1.10368	7.3369e-07	6.24361e-05	0.222865
ENSMUSG00000033545	Znrf1	-1.05092	7.50417e-07	6.30818e-05	0.2124
ENSMUSG00000059326	Csf2ra	-0.893966	7.50429e-07	6.30818e-05	0.180678
ENSMUSG00000042498	Radx	-1.57656	8.52263e-07	7.12079e-05	0.320243
ENSMUSG00000022010	Tsc22d1	1.35853	8.93536e-07	7.42065e-05	0.276475
ENSMUSG00000039782	Cpeb2	1.07839	9.54718e-07	7.88129e-05	0.220047
ENSMUSG00000022724	Riox2	-0.891597	9.72741e-07	7.93651e-05	0.182067
ENSMUSG00000031024	Dennd2b	-1.62611	9.72922e-07	7.93651e-05	0.332059
ENSMUSG00000051439	Cd14	-0.892441	1.00961e-06	8.18731e-05	0.182512
ENSMUSG00000015709	Arnt2	-2.0103	1.0877e-06	8.76902e-05	0.412363
ENSMUSG00000018570	2810408A11Rik	2.64532	1.10426e-06	8.85076e-05	0.542954
ENSMUSG00000022148	Fyb	-1.55131	1.14434e-06	9.11898e-05	0.31887
ENSMUSG00000049848	Ceacam19	-2.13969	1.16603e-06	9.23847e-05	0.440146
ENSMUSG00000025085	Ablim1	1.6647	1.20581e-06	9.49903e-05	0.342906
ENSMUSG00000026832	Cytip	2.66972	1.3955e-06	0.000109309	0.553237
ENSMUSG00000038742	Angptl6	1.51768	1.69055e-06	0.000130949	0.317023
ENSMUSG00000040435	Ppp1r15a	1.05487	1.69077e-06	0.000130949	0.220349
ENSMUSG00000049985	Ankrd55	1.40603	1.86774e-06	0.000143847	0.294936
ENSMUSG00000063234	Gpr84	-1.74735	1.88936e-06	0.000144704	0.366712
ENSMUSG00000016028	Celsr1	1.71729	1.97935e-06	0.000150759	0.361115
ENSMUSG00000016283	H2-M2	-2.36491	2.01742e-06	0.000152814	0.497701
ENSMUSG00000017314	Mpp2	2.4941	2.12997e-06	0.000160458	0.526106
ENSMUSG00000099974	Bcl2a1d	-1.87947	2.15267e-06	0.000161286	0.396635
ENSMUSG00000027670	Ocstamp	1.42804	2.18856e-06	0.000163089	0.301581
ENSMUSG00000051457	Spn	-1.12454	2.21747e-06	0.000164355	0.237619
ENSMUSG00000026875	Traf1	-1.76391	2.26596e-06	0.000167051	0.373067
ENSMUSG00000035352	Ccl12	-6.22249	2.33004e-06	0.000170862	1.31764
ENSMUSG00000059108	Ifitm6	-1.70846	2.36962e-06	0.000171982	0.362037
ENSMUSG00000074896	Ifit3	-1.26862	2.37028e-06	0.000171982	0.268833
ENSMUSG00000032596	Uba7	-1.3052	2.43909e-06	0.000176049	0.276928
ENSMUSG00000024164	C3	-1.81286	2.47184e-06	0.000177436	0.38486
ENSMUSG00000040253	Gbp7	-1.33095	2.4843e-06	0.000177436	0.282615
ENSMUSG00000042116	Vwa1	1.93184	2.49693e-06	0.000177436	0.410297
ENSMUSG00000005803	Sqor	-1.63043	2.56396e-06	0.000180341	0.346681
ENSMUSG00000060791	Gmfg	-1.18337	2.55179e-06	0.000180341	0.251569
ENSMUSG00000078606	Gvin2	-1.20965	2.5844e-06	0.000180855	0.257299
ENSMUSG00000058152	Chsy3	1.35286	2.60652e-06	0.000181482	0.287867
ENSMUSG00000079808		-1.2296	2.63249e-06	0.000182369	0.26175
ENSMUSG00000028073	Pear1	1.53244	2.64853e-06	0.000182563	0.326305
ENSMUSG00000005045	Chd5	1.30114	2.88898e-06	0.000198146	0.278106
ENSMUSG00000032204	Aqp9	-1.15511	2.92641e-06	0.00019972	0.247034
ENSMUSG00000004791	Pgf	1.85089	3.064e-06	0.000207125	0.396636
ENSMUSG00000057093	Zfp607b	1.29228	3.06496e-06	0.000207125	0.276932
ENSMUSG00000036908	Unc93b1	-0.838675	3.26346e-06	0.000219464	0.180225
ENSMUSG00000030103	Bhlhe40	1.36125	3.44775e-06	0.000230732	0.293236
ENSMUSG00000031026	Trim66	0.73886	3.47107e-06	0.00023117	0.15921
ENSMUSG00000030109	Slc6a12	-1.59923	3.64096e-06	0.000241319	0.345339
ENSMUSG00000038651	Sycp2l	-3.69462	3.73004e-06	0.000245953	0.798685
ENSMUSG00000053470	Kdm3a	0.990495	3.74657e-06	0.000245953	0.214163
[truncated: 17,314 more rows]

## Sheet: TABLE_S16
Table S16. Differentially expressed genes in 4-hour LPS+DMF-treated compared LPS-treated microglia cells
[truncated: 17,250 more rows]

[truncated: 5 more sheets: TABLE_S17, TABLE_S18, TABLE_S19, TABLE_S20, TABLE_S21]
